# Supplementary material for: A salmonid EST genomic study: genes, duplications, phylogeny and microarrays
Source: BMC Genomics. 2008 Nov 17;9:545. doi: 10.1186/1471-2164-9-545 (PMC2628678; doi:10.1186/1471-2164-9-545)
Supplement: Additional file 1 — 78 phylogenetic data sets and trees. The data provided represent the EST sequences, alignments, and trees used in the phylogenetic analyses. This file requires the "Tar" UNIX command to open it. [file 1471-2164-9-545-S1.tar]

Archive with 391 entries (312 files):
- koop_salmonid_EST_trees_20080222
- koop_salmonid_EST_trees_20080222/1
- koop_salmonid_EST_trees_20080222/1/1-raw.tree
- koop_salmonid_EST_trees_20080222/1/1-processed.tree
- koop_salmonid_EST_trees_20080222/1/1-cluster_info.csv
- koop_salmonid_EST_trees_20080222/1/1-alignment.phy
- koop_salmonid_EST_trees_20080222/10
- koop_salmonid_EST_trees_20080222/10/10-raw.tree
- koop_salmonid_EST_trees_20080222/10/10-processed.tree
- koop_salmonid_EST_trees_20080222/10/10-cluster_info.csv
- koop_salmonid_EST_trees_20080222/10/10-alignment.phy
- koop_salmonid_EST_trees_20080222/11
- koop_salmonid_EST_trees_20080222/11/11-raw.tree
- koop_salmonid_EST_trees_20080222/11/11-processed.tree
- koop_salmonid_EST_trees_20080222/11/11-cluster_info.csv
- koop_salmonid_EST_trees_20080222/11/11-alignment.phy
- koop_salmonid_EST_trees_20080222/12
- koop_salmonid_EST_trees_20080222/12/12-raw.tree
- koop_salmonid_EST_trees_20080222/12/12-processed.tree
- koop_salmonid_EST_trees_20080222/12/12-cluster_info.csv
- koop_salmonid_EST_trees_20080222/12/12-alignment.phy
- koop_salmonid_EST_trees_20080222/13
- koop_salmonid_EST_trees_20080222/13/13-raw.tree
- koop_salmonid_EST_trees_20080222/13/13-processed.tree
- koop_salmonid_EST_trees_20080222/13/13-cluster_info.csv
- koop_salmonid_EST_trees_20080222/13/13-alignment.phy
- koop_salmonid_EST_trees_20080222/14
- koop_salmonid_EST_trees_20080222/14/14-raw.tree
- koop_salmonid_EST_trees_20080222/14/14-processed.tree
- koop_salmonid_EST_trees_20080222/14/14-cluster_info.csv
- koop_salmonid_EST_trees_20080222/14/14-alignment.phy
- koop_salmonid_EST_trees_20080222/15
- koop_salmonid_EST_trees_20080222/15/15-raw.tree
- koop_salmonid_EST_trees_20080222/15/15-processed.tree
- koop_salmonid_EST_trees_20080222/15/15-cluster_info.csv
- koop_salmonid_EST_trees_20080222/15/15-alignment.phy
- koop_salmonid_EST_trees_20080222/16
- koop_salmonid_EST_trees_20080222/16/16-raw.tree
- koop_salmonid_EST_trees_20080222/16/16-processed.tree
- koop_salmonid_EST_trees_20080222/16/16-cluster_info.csv
- koop_salmonid_EST_trees_20080222/16/16-alignment.phy
- koop_salmonid_EST_trees_20080222/17
- koop_salmonid_EST_trees_20080222/17/17-raw.tree
- koop_salmonid_EST_trees_20080222/17/17-processed.tree
- koop_salmonid_EST_trees_20080222/17/17-cluster_info.csv
- koop_salmonid_EST_trees_20080222/17/17-alignment.phy
- koop_salmonid_EST_trees_20080222/18
- koop_salmonid_EST_trees_20080222/18/18-raw.tree
- koop_salmonid_EST_trees_20080222/18/18-processed.tree
- koop_salmonid_EST_trees_20080222/18/18-cluster_info.csv
- koop_salmonid_EST_trees_20080222/18/18-alignment.phy
- koop_salmonid_EST_trees_20080222/19
- koop_salmonid_EST_trees_20080222/19/19-raw.tree
- koop_salmonid_EST_trees_20080222/19/19-processed.tree
- koop_salmonid_EST_trees_20080222/19/19-cluster_info.csv
- koop_salmonid_EST_trees_20080222/19/19-alignment.phy
- koop_salmonid_EST_trees_20080222/2
- koop_salmonid_EST_trees_20080222/2/2-raw.tree
- koop_salmonid_EST_trees_20080222/2/2-processed.tree
- koop_salmonid_EST_trees_20080222/2/2-cluster_info.csv
- koop_salmonid_EST_trees_20080222/2/2-alignment.phy
- koop_salmonid_EST_trees_20080222/20
- koop_salmonid_EST_trees_20080222/20/20-raw.tree
- koop_salmonid_EST_trees_20080222/20/20-processed.tree
- koop_salmonid_EST_trees_20080222/20/20-cluster_info.csv
- koop_salmonid_EST_trees_20080222/20/20-alignment.phy
- koop_salmonid_EST_trees_20080222/21
- koop_salmonid_EST_trees_20080222/21/21-raw.tree
- koop_salmonid_EST_trees_20080222/21/21-processed.tree
- koop_salmonid_EST_trees_20080222/21/21-cluster_info.csv
- koop_salmonid_EST_trees_20080222/21/21-alignment.phy
- koop_salmonid_EST_trees_20080222/22
- koop_salmonid_EST_trees_20080222/22/22-raw.tree
- koop_salmonid_EST_trees_20080222/22/22-processed.tree
- koop_salmonid_EST_trees_20080222/22/22-cluster_info.csv
- koop_salmonid_EST_trees_20080222/22/22-alignment.phy
- koop_salmonid_EST_trees_20080222/23
- koop_salmonid_EST_trees_20080222/23/23-raw.tree
- koop_salmonid_EST_trees_20080222/23/23-processed.tree
- koop_salmonid_EST_trees_20080222/23/23-cluster_info.csv
- koop_salmonid_EST_trees_20080222/23/23-alignment.phy
- koop_salmonid_EST_trees_20080222/24
- koop_salmonid_EST_trees_20080222/24/24-raw.tree
- koop_salmonid_EST_trees_20080222/24/24-processed.tree
- koop_salmonid_EST_trees_20080222/24/24-cluster_info.csv
- koop_salmonid_EST_trees_20080222/24/24-alignment.phy
- koop_salmonid_EST_trees_20080222/25
- koop_salmonid_EST_trees_20080222/25/25-raw.tree
- koop_salmonid_EST_trees_20080222/25/25-processed.tree
- koop_salmonid_EST_trees_20080222/25/25-cluster_info.csv
- koop_salmonid_EST_trees_20080222/25/25-alignment.phy
- koop_salmonid_EST_trees_20080222/26
- koop_salmonid_EST_trees_20080222/26/26-raw.tree
- koop_salmonid_EST_trees_20080222/26/26-processed.tree
- koop_salmonid_EST_trees_20080222/26/26-cluster_info.csv
- koop_salmonid_EST_trees_20080222/26/26-alignment.phy
- koop_salmonid_EST_trees_20080222/27
- koop_salmonid_EST_trees_20080222/27/27-raw.tree
- koop_salmonid_EST_trees_20080222/27/27-processed.tree
- koop_salmonid_EST_trees_20080222/27/27-cluster_info.csv
- koop_salmonid_EST_trees_20080222/27/27-alignment.phy
- koop_salmonid_EST_trees_20080222/28
- koop_salmonid_EST_trees_20080222/28/28-raw.tree
- koop_salmonid_EST_trees_20080222/28/28-processed.tree
- koop_salmonid_EST_trees_20080222/28/28-cluster_info.csv
- koop_salmonid_EST_trees_20080222/28/28-alignment.phy
- koop_salmonid_EST_trees_20080222/29
- koop_salmonid_EST_trees_20080222/29/29-raw.tree
- koop_salmonid_EST_trees_20080222/29/29-processed.tree
- koop_salmonid_EST_trees_20080222/29/29-cluster_info.csv
- koop_salmonid_EST_trees_20080222/29/29-alignment.phy
- koop_salmonid_EST_trees_20080222/3
- koop_salmonid_EST_trees_20080222/3/3-raw.tree
- koop_salmonid_EST_trees_20080222/3/3-processed.tree
- koop_salmonid_EST_trees_20080222/3/3-cluster_info.csv
- koop_salmonid_EST_trees_20080222/3/3-alignment.phy
- koop_salmonid_EST_trees_20080222/30
- koop_salmonid_EST_trees_20080222/30/30-raw.tree
- koop_salmonid_EST_trees_20080222/30/30-processed.tree
- koop_salmonid_EST_trees_20080222/30/30-cluster_info.csv
- koop_salmonid_EST_trees_20080222/30/30-alignment.phy
- koop_salmonid_EST_trees_20080222/31
- koop_salmonid_EST_trees_20080222/31/31-raw.tree
- koop_salmonid_EST_trees_20080222/31/31-processed.tree
- koop_salmonid_EST_trees_20080222/31/31-cluster_info.csv
- koop_salmonid_EST_trees_20080222/31/31-alignment.phy
- koop_salmonid_EST_trees_20080222/32
- koop_salmonid_EST_trees_20080222/32/32-raw.tree
- koop_salmonid_EST_trees_20080222/32/32-processed.tree
- koop_salmonid_EST_trees_20080222/32/32-cluster_info.csv
- koop_salmonid_EST_trees_20080222/32/32-alignment.phy
- koop_salmonid_EST_trees_20080222/33
- koop_salmonid_EST_trees_20080222/33/33-raw.tree
- koop_salmonid_EST_trees_20080222/33/33-processed.tree
- koop_salmonid_EST_trees_20080222/33/33-cluster_info.csv
- koop_salmonid_EST_trees_20080222/33/33-alignment.phy
- koop_salmonid_EST_trees_20080222/34
- koop_salmonid_EST_trees_20080222/34/34-raw.tree
- koop_salmonid_EST_trees_20080222/34/34-processed.tree
- koop_salmonid_EST_trees_20080222/34/34-cluster_info.csv
- koop_salmonid_EST_trees_20080222/34/34-alignment.phy
- koop_salmonid_EST_trees_20080222/35
- koop_salmonid_EST_trees_20080222/35/35-raw.tree
- koop_salmonid_EST_trees_20080222/35/35-processed.tree
- koop_salmonid_EST_trees_20080222/35/35-cluster_info.csv
- koop_salmonid_EST_trees_20080222/35/35-alignment.phy
- koop_salmonid_EST_trees_20080222/36
- koop_salmonid_EST_trees_20080222/36/36-raw.tree
- koop_salmonid_EST_trees_20080222/36/36-processed.tree
- koop_salmonid_EST_trees_20080222/36/36-cluster_info.csv
- koop_salmonid_EST_trees_20080222/36/36-alignment.phy
- koop_salmonid_EST_trees_20080222/37
- koop_salmonid_EST_trees_20080222/37/37-raw.tree
- koop_salmonid_EST_trees_20080222/37/37-processed.tree
- koop_salmonid_EST_trees_20080222/37/37-cluster_info.csv
- koop_salmonid_EST_trees_20080222/37/37-alignment.phy
- koop_salmonid_EST_trees_20080222/38
- koop_salmonid_EST_trees_20080222/38/38-raw.tree
- koop_salmonid_EST_trees_20080222/38/38-processed.tree
- koop_salmonid_EST_trees_20080222/38/38-cluster_info.csv
- koop_salmonid_EST_trees_20080222/38/38-alignment.phy
- koop_salmonid_EST_trees_20080222/39
- koop_salmonid_EST_trees_20080222/39/39-raw.tree
- koop_salmonid_EST_trees_20080222/39/39-processed.tree
- koop_salmonid_EST_trees_20080222/39/39-cluster_info.csv
- koop_salmonid_EST_trees_20080222/39/39-alignment.phy
- koop_salmonid_EST_trees_20080222/4
- koop_salmonid_EST_trees_20080222/4/4-raw.tree
- koop_salmonid_EST_trees_20080222/4/4-processed.tree
- koop_salmonid_EST_trees_20080222/4/4-cluster_info.csv
- koop_salmonid_EST_trees_20080222/4/4-alignment.phy
- koop_salmonid_EST_trees_20080222/40
- koop_salmonid_EST_trees_20080222/40/40-raw.tree
- koop_salmonid_EST_trees_20080222/40/40-processed.tree
- koop_salmonid_EST_trees_20080222/40/40-cluster_info.csv
- koop_salmonid_EST_trees_20080222/40/40-alignment.phy
- koop_salmonid_EST_trees_20080222/41
- koop_salmonid_EST_trees_20080222/41/41-raw.tree
- koop_salmonid_EST_trees_20080222/41/41-processed.tree
- koop_salmonid_EST_trees_20080222/41/41-cluster_info.csv
- koop_salmonid_EST_trees_20080222/41/41-alignment.phy
- koop_salmonid_EST_trees_20080222/42
- koop_salmonid_EST_trees_20080222/42/42-raw.tree
- koop_salmonid_EST_trees_20080222/42/42-processed.tree
- koop_salmonid_EST_trees_20080222/42/42-cluster_info.csv
- koop_salmonid_EST_trees_20080222/42/42-alignment.phy
- koop_salmonid_EST_trees_20080222/43
- koop_salmonid_EST_trees_20080222/43/43-raw.tree
- koop_salmonid_EST_trees_20080222/43/43-processed.tree
- koop_salmonid_EST_trees_20080222/43/43-cluster_info.csv
- koop_salmonid_EST_trees_20080222/43/43-alignment.phy
- koop_salmonid_EST_trees_20080222/44
- koop_salmonid_EST_trees_20080222/44/44-raw.tree
- koop_salmonid_EST_trees_20080222/44/44-processed.tree
- koop_salmonid_EST_trees_20080222/44/44-cluster_info.csv
- koop_salmonid_EST_trees_20080222/44/44-alignment.phy
- koop_salmonid_EST_trees_20080222/45
- koop_salmonid_EST_trees_20080222/45/45-raw.tree
- koop_salmonid_EST_trees_20080222/45/45-processed.tree
- koop_salmonid_EST_trees_20080222/45/45-cluster_info.csv
- koop_salmonid_EST_trees_20080222/45/45-alignment.phy
- koop_salmonid_EST_trees_20080222/46
- koop_salmonid_EST_trees_20080222/46/46-raw.tree
- koop_salmonid_EST_trees_20080222/46/46-processed.tree
- koop_salmonid_EST_trees_20080222/46/46-cluster_info.csv
- koop_salmonid_EST_trees_20080222/46/46-alignment.phy
- koop_salmonid_EST_trees_20080222/47
- koop_salmonid_EST_trees_20080222/47/47-raw.tree
- koop_salmonid_EST_trees_20080222/47/47-processed.tree
- koop_salmonid_EST_trees_20080222/47/47-cluster_info.csv
- koop_salmonid_EST_trees_20080222/47/47-alignment.phy
- koop_salmonid_EST_trees_20080222/48
- koop_salmonid_EST_trees_20080222/48/48-raw.tree
- koop_salmonid_EST_trees_20080222/48/48-processed.tree
- koop_salmonid_EST_trees_20080222/48/48-cluster_info.csv
- koop_salmonid_EST_trees_20080222/48/48-alignment.phy
- koop_salmonid_EST_trees_20080222/49
- koop_salmonid_EST_trees_20080222/49/49-raw.tree
- koop_salmonid_EST_trees_20080222/49/49-processed.tree
- koop_salmonid_EST_trees_20080222/49/49-cluster_info.csv
- koop_salmonid_EST_trees_20080222/49/49-alignment.phy
- koop_salmonid_EST_trees_20080222/5
- koop_salmonid_EST_trees_20080222/5/5-raw.tree
- koop_salmonid_EST_trees_20080222/5/5-processed.tree
- koop_salmonid_EST_trees_20080222/5/5-cluster_info.csv
- koop_salmonid_EST_trees_20080222/5/5-alignment.phy
- koop_salmonid_EST_trees_20080222/50
- koop_salmonid_EST_trees_20080222/50/50-raw.tree
- koop_salmonid_EST_trees_20080222/50/50-processed.tree
- koop_salmonid_EST_trees_20080222/50/50-cluster_info.csv
- koop_salmonid_EST_trees_20080222/50/50-alignment.phy
- koop_salmonid_EST_trees_20080222/51
- koop_salmonid_EST_trees_20080222/51/51-raw.tree
- koop_salmonid_EST_trees_20080222/51/51-processed.tree
- koop_salmonid_EST_trees_20080222/51/51-cluster_info.csv
- koop_salmonid_EST_trees_20080222/51/51-alignment.phy
- koop_salmonid_EST_trees_20080222/52
- koop_salmonid_EST_trees_20080222/52/52-raw.tree
- koop_salmonid_EST_trees_20080222/52/52-processed.tree
- koop_salmonid_EST_trees_20080222/52/52-cluster_info.csv
- koop_salmonid_EST_trees_20080222/52/52-alignment.phy
- koop_salmonid_EST_trees_20080222/53
- koop_salmonid_EST_trees_20080222/53/53-raw.tree
- koop_salmonid_EST_trees_20080222/53/53-processed.tree
- koop_salmonid_EST_trees_20080222/53/53-cluster_info.csv
- koop_salmonid_EST_trees_20080222/53/53-alignment.phy
- koop_salmonid_EST_trees_20080222/54
- koop_salmonid_EST_trees_20080222/54/54-raw.tree
- koop_salmonid_EST_trees_20080222/54/54-processed.tree
- koop_salmonid_EST_trees_20080222/54/54-cluster_info.csv
- koop_salmonid_EST_trees_20080222/54/54-alignment.phy
- koop_salmonid_EST_trees_20080222/55
- koop_salmonid_EST_trees_20080222/55/55-raw.tree
- koop_salmonid_EST_trees_20080222/55/55-processed.tree
- koop_salmonid_EST_trees_20080222/55/55-cluster_info.csv
- koop_salmonid_EST_trees_20080222/55/55-alignment.phy
- koop_salmonid_EST_trees_20080222/56
- koop_salmonid_EST_trees_20080222/56/56-raw.tree
- koop_salmonid_EST_trees_20080222/56/56-processed.tree
- koop_salmonid_EST_trees_20080222/56/56-cluster_info.csv
- koop_salmonid_EST_trees_20080222/56/56-alignment.phy
- koop_salmonid_EST_trees_20080222/57
- koop_salmonid_EST_trees_20080222/57/57-raw.tree
- koop_salmonid_EST_trees_20080222/57/57-processed.tree
- koop_salmonid_EST_trees_20080222/57/57-cluster_info.csv
- koop_salmonid_EST_trees_20080222/57/57-alignment.phy
- koop_salmonid_EST_trees_20080222/58
- koop_salmonid_EST_trees_20080222/58/58-raw.tree
- koop_salmonid_EST_trees_20080222/58/58-processed.tree
- koop_salmonid_EST_trees_20080222/58/58-cluster_info.csv
- koop_salmonid_EST_trees_20080222/58/58-alignment.phy
- koop_salmonid_EST_trees_20080222/59
- koop_salmonid_EST_trees_20080222/59/59-raw.tree
- koop_salmonid_EST_trees_20080222/59/59-processed.tree
- koop_salmonid_EST_trees_20080222/59/59-cluster_info.csv
- koop_salmonid_EST_trees_20080222/59/59-alignment.phy
- koop_salmonid_EST_trees_20080222/6
- koop_salmonid_EST_trees_20080222/6/6-raw.tree
- koop_salmonid_EST_trees_20080222/6/6-processed.tree
- koop_salmonid_EST_trees_20080222/6/6-cluster_info.csv
- koop_salmonid_EST_trees_20080222/6/6-alignment.phy
- koop_salmonid_EST_trees_20080222/60
- koop_salmonid_EST_trees_20080222/60/60-raw.tree
- koop_salmonid_EST_trees_20080222/60/60-processed.tree
- koop_salmonid_EST_trees_20080222/60/60-cluster_info.csv
- koop_salmonid_EST_trees_20080222/60/60-alignment.phy
- koop_salmonid_EST_trees_20080222/61
- koop_salmonid_EST_trees_20080222/61/61-raw.tree
- koop_salmonid_EST_trees_20080222/61/61-processed.tree
- koop_salmonid_EST_trees_20080222/61/61-cluster_info.csv
- koop_salmonid_EST_trees_20080222/61/61-alignment.phy
- koop_salmonid_EST_trees_20080222/62
- koop_salmonid_EST_trees_20080222/62/62-raw.tree
- koop_salmonid_EST_trees_20080222/62/62-processed.tree
- koop_salmonid_EST_trees_20080222/62/62-cluster_info.csv
- koop_salmonid_EST_trees_20080222/62/62-alignment.phy
- koop_salmonid_EST_trees_20080222/63
- koop_salmonid_EST_trees_20080222/63/63-raw.tree
- koop_salmonid_EST_trees_20080222/63/63-processed.tree
- koop_salmonid_EST_trees_20080222/63/63-cluster_info.csv
[truncated: 91 more entries]
