# Supplementary material for: A salmonid EST genomic study: genes, duplications, phylogeny and microarrays
Source: BMC Genomics. 2008 Nov 17;9:545. doi: 10.1186/1471-2164-9-545 (PMC2628678; doi:10.1186/1471-2164-9-545)
Supplement: Additional file 1 — 78 phylogenetic data sets and trees. The data provided represent the EST sequences, alignments, and trees used in the phylogenetic analyses. This file requires the "Tar" UNIX command to open it. [file 1471-2164-9-545-S1.tar › koop_salmonid_EST_trees_20080222/1/1-raw.tree]

(((ss.4055215:500.0,ss.4046529:500.0,ss.4048065:500.0,ss.4037420:500.0,
ss.4058145:500.0,ss.4039238:500.0,ss.4033008:500.0,ss.4043171:500.0,ss.4053868:500.0,
(ss.4034134:500.0,ss.4061284:500.0):363.0,ss.4041350:500.0,ss.4050518:500.0,
ss.4043450:500.0,ss.4044950:500.0,ss.4041242:500.0,ss.4030290:500.0,ss.4056014:500.0):500.0,
tt.5044858:500.0,(sf.4783202:500.0,(oy.3297832:500.0,oy.3289333:500.0):500.0):492.0,
(cc.4237411:500.0,cc.4237565:500.0):453.0):500.0,or.4182000:500.0);
