# Supplementary material for: A salmonid EST genomic study: genes, duplications, phylogeny and microarrays
Source: BMC Genomics. 2008 Nov 17;9:545. doi: 10.1186/1471-2164-9-545 (PMC2628678; doi:10.1186/1471-2164-9-545)
Supplement: Additional file 1 — 78 phylogenetic data sets and trees. The data provided represent the EST sequences, alignments, and trees used in the phylogenetic analyses. This file requires the "Tar" UNIX command to open it. [file 1471-2164-9-545-S1.tar › koop_salmonid_EST_trees_20080222/1/1-cluster_info.csv]

CBR Database ID	Gene Name	Protein	Swissprot Accession	Swissprot ID	e-value	Bitscore	ESTs	Contig Sequence
3297832	Pabpc1	Polyadenylate-binding protein 1	Q9EPH8	PABP1_RAT	0.0	1707	CX252178,CX142263,CX257183,CA347894,CA381106,CX257184,CA349553,CA355003,CA351111,CR375643,CA349630,CX252179,CX718735,BX075970,CA376114,CA382855,BX075006,DV198598,CA361620,CX029029,CX142264,CA350351,CT564160,CB494520,CT565252,CX140851,CA361836,CA361081,CA375813,CA342511,CR370532,CA375753,CA384661,CB495765,CA350686,CX031095,CA367468,BX316443,CX723528,CX723527,CR372040,CA343578,BX863744,BX316444,CR3…	gttaccatctgcaacgggaaaagcaagcaaggacatgttgatttcaagctctattttgtcaattatatagacattttaaaCAACATATACGTAACGTACTGGTCGTATTTTAAACGTTTCAAATATTTATCTTCTAAATTGAAACTTCATTAGAACTTGTCAAGCTTGTTAAACTTTGCTAGCCAGCTGGTTTAGATTCAACCCTCGAGTTAGCGTAACCAGACCCTTTTTAAATTACGAACAATTTCGTCTGAAAGGTAACATTTTTTTTGTCGGATTTCGTTACGAAAATGAACCCCGGTGCTCCTACTTACCCCATGGCATCCCTGTATGTCGGTGATCTTCATCAAGATGTGACCGAAGCTCTGCTATACGAGAAGTTCAGCCCCGCCGGGCCTA…
4061284	Pabpc1	Polyadenylate-binding protein 1	Q9EPH8	PABP1_RAT	1e-159	1448	CK886032,EG856127,EG856128,EG790282,DY740309,CK879363,CA039947,BG936090,CK885212,CA048085,CB499465,qa,BG936209,qa,EG840495,EG877868,EG827824,EG800912,CK885774,EG800923,CA048174,EG933759,CA057379,CB508085,DY740310,CB507117,EG792483,EG792484	GGGGGACCTTTTCATTCCCTTCTGCGTAGCTACGCTAGAGTGTGTACCGGAGCTTGCCTCGGCACACATTTTATTATCAAAAAACAAAAAAA*TATAAAAAAATTAAAAACCACACACAGGGAAGAATATTTTTGTAAGAAAATAAAAAAAATACATCTCGGTGAAGCAGGACTAACAAAGTAACCCGTCGAAAATTAGGACGAGATTTCGAAGAGAAGGCCTTTTTTTTGTTGCTCCCCTTTGATAACATTGTTGAAGGCGTGGGTGATTTCATACTGATTAGCTAGCTAGCTAACTTGAGAATTATTATTATTTGTATTTTTTTTTAAAGCAGGGTTCTTTTTTTCTGGGTCGATATCGCAATCTGTTGTTATTGTAACGTTAACTAGTCGGTCGTT…
4056014	pabpc1-A	Polyadenylate-binding protein 1-A	P20965	PABPA_XENLA	8e-88	830	EG817393,EG817392,qa,CK882452,DW179383,EG897049,EG789847,EG897051,AM042355,EG789846,CA039987,EG841464,EG841465,CB499328,CA048535,EG883015,EG883016	GGGGGACCTTTTCATTCCCTTCTGCGTAGCTACGCTAGAGTGTGTACCGGAGCTTGCCTCGGCACACATTTTATTATCAAAAAACAAAAAAAATATAAAAAAATTAAAAACCACACACAGGGAAGAATATTTTTGTAAGAAAATAAAAAAAATACATCTCGGTGAAGCAGGACTAACAAAGTAACCCGTCGAAAATTAGGACGAGATTTCGAAGAGAAGGCCTTTTTTTGTTGCTCCCCTTTGATAACATTGTTGAAGGCGTGGGTGATTTCATACTGATTAGCTAGCTAGCTAACTTGAGAATTATTATTATTTGTATTTTTTTTTAAAGCAGGGTTCTTTTTTTCTGGGTCGATATCGCAATCTGTTGTTATTGTAACGTTAACTAGTCGGTCGTTT…
4046529	Pabpc1	Polyadenylate-binding protein 1	Q9EPH8	PABP1_RAT	0.0	1782	EG830904,EG810199,CA045371,EG810188,ssal-lksb-505-006.b0_94510,CK879090,DN047778,DY709441,CK879720,BG934719,CK879461,DV107116,CK879714,CB516437,CK877991,CK898800,DW578679	AAGTGTTTGATATCTTTATTAAGCAGTTTTCGATCCAAATGACTTTTCAAAGTACTCGGCTATCTCATCTCTGAACACAGGGTTCATATTCTGAGTACTGATACTGGAAGAGGAAATAAAACAATGGAATGTTTAAATTTTTTTTTTTTTTT*ATGGTCACATTTGTCAAACATTTTTTTCAATAATTAGATAGTTTTGCTGTTTTTTTTTTTGTCCACTTTTGTACTTTTAATAACAAGGACTAGCTTAATCTTCTCTAGACCTGGCAGATTGTGTATTCATTTTTTGTAAAGAAATACTTTATTAATTTTGCGATGTTTTCAGAGTTTTCCGTTTTTCCCCCCCCCTTACGTTTACATTTTTTCCAACATTTTCTTCGGTGAAGCAAGTTAAAGATG…
4043171	Pabpc1	Polyadenylate-binding protein 1	Q9EPH8	PABP1_RAT	1e-164	1487	CX154106,BF228562,DY735485,DW578680,CA057141,CA052595,DY699138,DY699137,CK879296,DW580860,CK879297,CX356359,DY735484	AAACAGGATCGTATGACCCGGTACCAAGGGGTCAACCTGCACGTCAAGAATCTGGACGATGGCCTCGACGATGAGCGTCTGAGGAAGGAGTTCTCTCCCTTCGGTACCATCACCAGCGCCAAGGTGATGATGGAGGGCGGTCGCAGCAAGGGGTTCGGCTTCGTGTGCTTCTCCTCGCCGGAGGAGGCCACCAAGGCCGTGACGGAGATGAACGGCCGTATCGTGGCCACCAAGCCGCTGTACGTGGCGCTGGCTCAGAGGAAAGAGGAGCGGCAGGCTCACCTCACCAACCAGTACATGCAGAGGATGGCCACCGTCCGGCCCGTACCCAACCCAGTCCTCAACCCTTACCAGCCTGCCCCTCCCTCTGGTTACTTCATGGCCGCCATCCCACAGACT…
4058145	Pabpc1	Polyadenylate-binding protein 1	Q9EPH8	PABP1_RAT	8e-92	863	DW470975,DY701610,EG823470,EG933758,EG823469,CA040502,CO469648,EG785974,EG807003,EG837464,EG790895,EG807004,EG790894,CK892872,CB499116,CK876656,CA041114,CA770730,CX282077,CA040464,CK897454,rr_182478,CK892894,EG785975,CA062809,EG842114,EG842113,EG830903,EG860084,EG860085,EG827825	aGGTGTTTGATATCTTTATTAAGCAGTTTTCGATCCAAATGACTTTTCAAAGTACTCGGCTATCTCATCTCTGAACACAGGGGTTGATATTCTGAGTACTGATACTGGAAGAGGAAATAAAACAATGGAATGTTTAAATTTTTTTTTTTTTATGGTCACATTTGTCAAACATTTTTTTCAATAATTAGATAGTTTTGCTGTTTTTTTTTTGTCCACTTTTGTACTTTTAATAACAAGGACTAGCTTAATCTTCTCTAGACCTGGCAGATTGTGTATTCA*TTTTTTGTAAAGAAATACTTTATTAATTTTGCGATGTTTTCAGAGTTTTCCGTTTTTCCCCCCCCCTTACGTTTACATTTTTTCCAACATTTTCTTCGGTGAAGCAAGTTAAAGATGAC…
4043450	Pabpc1	Polyadenylate-binding protein 1	Q9EPH8	PABP1_RAT	1e-140	1196	EG811507,EG811508,EG833891,EG833892,CK878959,CK878892,EG907071,DW589894,CK879770,CK886955,EG755387,EG907070,DW469621,DN139673,CK879262,CK878694,CK879581,DW472136,DY700297	CCTCGACGATGAGCGTCTGAGGAAGGAGTTCTCTCCCTTCGGTACCATCACCAGCGCCAAGGTGATGATGGAGGGCGGTCGCAGCAAGGGGTTCGGCTTCGTGTGCTTCTCCTCCGGAGGAGGCCACCAAGGCCGTGACGGAGATGAACGGCCGTATCGTGGCCACCAAGCCGCTGTACGTGGCGCTGGCTCAGAGGAAAGAGGAGCGGCAGGCTCACCTCACCAACCAGTACATGCAGAGGATGGCCACCGTCCGGCCCGTACCCAACCCAGTCCTCAACCCTTACCAGCCTGCCCCTCCCTCTGGTTACTTCATGGCCGCCATCCCACAGACTCAGAACCGCGCTGCCTACTACTCCACCAATCAGCTGGCTCAGCTGAGACCAGGCCCACGCTGGG…
4182000	Pabpc1	Polyadenylate-binding protein 1	Q9EPH8	PABP1_RAT	1e-131	1202	EL549189,EL543150,EL548952,EL543875,EL532951,EL532950,EL543151,EL543874,EL549188,EL548951,EL549842,EL551488,EL540793,EL546921,EL547592,EL546920,EL549843,EL540792	ccgCAGCAAAGGCTTCGGCTTTGTGTGCTTCTCCTCCCCGGAGGAGGCCACCAAGGCGGTGACTGAAATGAACGGCCGCATCGTGGCCACCAAGCCCCTCTACGTGGCGCTGGCCCAGCGCAAGGAAGAGCGGCAAGCACACCTCACCAATCAGTACATGCAGCGGATGGCCAGCGTTCGCGCCGTGCCCAACCCAGTGATAAACCCCTACCAGCCTGCTCCTCCCTCTGGGTACTTCATGGCTGCCATCCCCCAGGCTCAGAATCGGGCTGCGTACTATCCTACAGGCCAGATGGCTCAGCTGAGACCCAGCCCGCGCTGGGCCACCCAAGGTGTCCGTCCTCAGCACTTCCAGAACATGCCTGGTGCCATGCGTCCCAACGTCCCCCGTCCCCAGAC…
4044950	Pabpc1	Polyadenylate-binding protein 1	Q9EPH8	PABP1_RAT	1e-104	967	EG852653,EG929433,EG929434,EG852651,DW472917,DW470589	GAGTGTTTGATATCTTTATTAAGCAGTTTTCGATCCAAATGACTTTTCAAAGTACTCGGCTATCTCATCTCTGAACACAGGGTTCATATTCTGAGTACTGATACTGGAAGAGGAAATAAAACAATGGAATGTTTAAATTTTTTTTTTTTTT*ATGGTCACATTTGTCAAACATTTTTTTCAATAATTAGATAGTTTTGCTGTTTTTTTTT*GTCCACTTTTGTACTTTTAATAACAAGGACTAGCTTAATCTTCTCTAGACCTGGCAGATTGTGTATTCATTTTTTGTAAAGAAATACTTTATTAATTTTGCGATGTTTTCAGAGTTTTCCGTTTTTCCCCCCCCCCTTACGTTTACATTTTTTTCCAACATTTTCTTCGGTGAAGCAAGTTAAAGATG…
4055215	pabpc1-A	Polyadenylate-binding protein 1-A	P20965	PABPA_XENLA	4e-76	726	CA041356,CK889516,CK898792,CK893121,DY697375,DY697376,CA770617,CA770695,CA040457,CA770690,CA040562,CB503656,DY700298,EG925969,EG925968	AAGTGTTTGATATCTTTATTAAGCAGTTTTCGATCCAAATGACTTTTCAAAGTACTCGGCTATCTCATCTCTGAACACAGGGGTTGATATTCTGAGTACTGATACTGGAAGAGGAAATAAAACAATGGAATGTTGAATTTTTTTTTTTTTTATGGTCACATTTGTCAAACATTTTTTTCAATAATTAGATAGTTTTGCTGTTTTTTTTTTTGTCCACTTTTGTACTTTTAATAACAAGGACTAGCTTAATCTTCTCTAGACCTGGCAGATTGTGTATTCATTTTTTGTAAAGAAATACTTTATTAATTTTGCGATGTTTTCAGAGTTTTCCGTTTTTCCCCCCCCCTTACGTTTACATTTTTTCCAACATTTTCTTCGGTGAAGCAAGTTAAAGATGAC…
4053868	Pabpc1	Polyadenylate-binding protein 1	Q9EPH8	PABP1_RAT	9e-60	584	EG840494,EG933154,EG933155,EG872378,EG872377	ggggCGGCCAGAGAATGGCCACCCAGGCCCTGGGCCAGCGTCCTACCGGAGCGGCGGCTGCTGCAGCCCCAGTGAGGATGCCCCAGTACAAGTACGCAGCGGGTGTGAGGAACCCCCAGCAGCACATGGCTAGCCAGCCCCAGGTGCCCATGCAGCAGCCTGCTGTCCATGTCCAGGGACAGGAGCCTCTGACGGCCTCCATGCTGGCAGCTGCTCCTCCTCAGGAACAGAAGCAAATGTTGGGTGAGCGTCTATTCCCCCTCATCCAGAACATGTACCCCAGCCTGGCTGGAAAGATCACTGGCATGCTGTTGGAGATAGATAACTCTGAGCTGCTCCACATGCTGGAGTCTCCCGAGTCTCTCCGCTCCAAGGTGGATGAAGCTGTTGCCGTGCTGC…
3289333	Pabpc1	Polyadenylate-binding protein 1	Q9EPH8	PABP1_RAT	4e-64	575	CX140850,CX068393	gAGGCCGCAGGCCTTCGGTGCCATGAGGCCCTCGTCCTCCCAGGTGCCACGTATGATGGCTGGCCAGAGAATGGCCACCCAGGCCCTGGGCCAGCGTCCTGCCGGTGAGGATGCCTCAGTACAAGTATGCAGCGGGCGTGAGGAACCCCCAGCAGCACATGGCCAGCCAGCCCCAGGTGCCCATGCAGCAGCCGGCTGTCCACGTCCAGGGACAGGAGCCTCTGACGGCCTCCATGCTGGCGGCTGCTCCTCCTCAGGAACAGAAGCAGATGTTGGGCGAGCGTCTGTTCCCTCTCATCCAAAACATGCACCCCAGCCTGGCTGGAAAGATCACCGGCATGCTGTTGGAGATAGACAACTCCGAGTTGCTCCACATGCTGGAGTCTCCCGAGTCTCTCC…
4030290	Pabpc1	Polyadenylate-binding protein 1	Q9EPH8	PABP1_RAT	3e-58	571	EG908499,EG908498	ggggCTGGGCCAGCGTCCTACCGGAGCGGCGGCTGCTGCAGCCCCAGTGAGGATGTCCCAGTACAAGTACGCAGCGGGTGTGAGGAACCCCCAGCAGCACATGGCTAGCCAGCCCCAGGTGCCCATGCAGCAGCCTGCTGTCCATGTCCAGGGACAGGAGCCTCTGACGGCCTCCATGCTGGCAGCTGCTCCTCCTCAGGAACAGAAGCAAATGTTGGGTGAGCGTCTATTCCCCCTCATCCAGAACATGCACCCCAGCCTGGCTGGAAAGATCACTGGCATGCTGTTGGAGATAGATAACTCTGAGCTGCTCCACATGCTGGAGTCTCCCGAGTCTCTCCGCTCCAAGGTGGATGAAGCTGTTGCCGTGCTGCAGGCTCACCAGGCCAAGGAGTCCGC…
4041242	Pabpc1	Polyadenylate-binding protein 1	P29341	PABP1_MOUSE	1e-59	582	qa,DW470601,CA041123,CB498917,CA040450,CA049546	AAGTGTTTGATATCTTTATTAAGCAGTTTTCGATCCAAATGACTTTTCAAAGTACTCGGCTATCTCATCTCTGAACACAGGGGTTGATATTCTGAGTACTGATACTGGAAGAGGAAATAAAACAATGGAATGTTGAATTTTTTTTTTTTTTTATGGTCACATTTGTCAAACATTTTTTTCAATAATTAGATAGTTTTGCTGTTTTTTTTTTTGTCCACTTTTGTACTTTTAATAACAAGGACTAGCTTAATCTTCTCTAGACCTGGCAGATTGTGTATTCATTTTTTGTAAAGAAATACTTTATTAATTTTGCGATGTTTTCAGAGTTTTCCGTTTTTCCCCCCCCCCTTACGTTTACATTTTTTCCAACATTTTCTTCGGTGAAGCAAGTTAAAGATG…
4048065	Pabpc1	Polyadenylate-binding protein 1	Q9EPH8	PABP1_RAT	2e-58	573	CA041833,CA052954,CB501111,CA043522	AAGTGTTTGATAACTTTATTAAGCAGTTTTCGATCCAAATGACTTTTCAAAGTACTCGGCTATCTCATCTCTGAACACAGGGGTTGATATTCTGAGTACTGATACTGGAAGAGGAAATAAAACAATGGAATGTTTAAAAATTTTTTTTTTTTTTATGGTCACATTTGTCAAACATTTTTTCAATAATTAGATAGTTTTGCTGTTTTTTTTTGGTCCACTTTTGTACTTTTAATAACAAGGACTAGCTTAATCTTCTCTAGACCTGGCAGATTGTGTATTCATTTTTTGTAAAGAAATACTTTATTAATTTTGCGATGTTTTCAGAGTTTTCCGTTTTCCCCCCCCCCCTTACGTTTACATTTTTTCCAACATTTTCTTCGGTGAAGCAAGTTAAAGATG…
4050518	pabpc1-A	Polyadenylate-binding protein 1-A	P20965	PABPA_XENLA	4e-46	399	EG930315,EG930316,BQ036664,DN048344,ssal-lksa-505-187.b0_95295	ggggGAGGAACCCCCAGCAGCACATGACTAGCCAGCCCCAGGTGCCCATGCAGCAGCCTGCTGTCCATGTCCAGGGACAGGAGCCTGACGGCCTCCATGCTGGCAGCTGCTCCTCCTCAGGAACAGAAGCAAATGTTGGGTGAGCGTCTATTCCCCCTCATCCAGAACATGCACCCCAGCCTGGCTGGAAAGATCACTGGCATGCTGTTGGAGATAGATAACTCTGAGCTGCTCCACATGCTGGAGTCTCCCGAGTCTCTCCGCTCCAAGGTGGATGAAGCTGTTGCCGTGCTGCAGGCTCACCAGGCCAAGGAGTCCGCCCAGAAGCCCACCAACCCTGCTGGAGTCCCCAGCTAAAAACCCGAGACGGTCATCTTTAACTTGCTTCACCGAAGAAAA…
4039238	pabpc1-A	Polyadenylate-binding protein 1-A	P20965	PABPA_XENLA	2e-49	494	EG930197,EG930208,EG914542,EG914540	ggggTAGCCAGCCCCAGGTGCCCATGCAGCAGCCTGCTGTCCATGTCCAGGGACAGGAGCCTCTGACGGCCTCCATGCTGGCAGCTGCTCCTCCTCAGGAACAGAAGCAAATGTTGGGTGAGCGTCTATTCCCCCTCATCCAGAACATGCACCCCAGCCTGGCTGGAAAGATCACTGGCATGCTGTTGGAGATAGATAACTCTGAGCTGCTCCACATGCTGGAGTCTCCCGAGTCTCTCCGCTCCAAGGTGGATGAAGCTGTTGCCGTGCTGCAGGCTCACCAGGCCAAGGAGTCCGCCCAGAAGCCCACCAACCCTGCTGGAGTCCCCAGCTAAAAACCCGAGACGGTCATCTTTAACTTGCTTCACCGAAGAAAATGTTGGAAAAAATGTAAACGTA…
4041350	pabpc1-A	Polyadenylate-binding protein 1-A	P20965	PABPA_XENLA	4e-42	431	EG902463,EG902462,EG804120,EG804121,EG792004,EG792003	gGGGCAGGGACAGGAGCCTCTGACGGCCTCCATGCTGGCAGCTGCTCCTCCTCAGGAACAGAAGCAAATGTTGGGTGAGCGTCTATTCCCCCTCATCCAGAACATGCACCCCAGCCTGGCTGGAAAGATCACTGGCATGCTGTTGGAGATAGATAACTCTGAGCTGCTCCACATGCTGGAGTCTCCCGAGTCTCTCCGCTCCAAGGTGGATGAAGCTGTTGCCGTGCTGCAGGCTCACCAGGCCAAGGAGTCCGCCCAGAAGCCCACCAACCCTGCTGGAGTCCCCAGCTAAAAACCCGAGACGGTCATCTTTAACTTGCTTCACCGAAGAAAATGTTGGAAAAAAATGTAAACGTAAGGGGGGGGGAAAAACGGAAAACTCTGAAAACATCGCAAAAT…
4037420	pabpc1-A	Polyadenylate-binding protein 1-A	P20965	PABPA_XENLA	2e-41	424	EG942590,EG942589,CA046550	aAGTGTTTGATATCTTTATTAAGCAGTTTTCGATCCAAATGACTTTTCAAAGTACTCGGCTATCTCATCTCTGAACACAGGGGTTGATATTCTGAGTACTGATACTGGAAGAGGAAATAAAACAATGGAATGTTGAATTTTTTTTTTTTTTTATGGTCACATTTGTCAAACATTTTTTCAATAATTAGATAGTTTTGCTGTTTTTTTTTGTCCACTTTTGTACTTTTAATAACAAGGACTAGCTTAATCTTCTCTAGACCTGGCAGATTGTGTATTCATTTTTTGTAAAGAAATACTTTATTAATTTTGCGATGTTTTCAGAGTTTTCCGTTTTTCCCCCCCCCCTTACGTTTACATTTTTTCCAACATTTTCTTCGGTGAAGCAAGTTAAAGATGACC…
4783202	pabpc1-A	Polyadenylate-binding protein 1-A	P20965	PABPA_XENLA	2e-19	233	EV393661,EV393662	GGGGGATCACCGGCATGCTGTTGGAGATAGACAACTCTGAGTTGCTCCACATGCTGGAGTCTCCCGAGTCTCTCCGCTCCAAGGTGGACGAGGCTGTTGCTGTGCTGCAGGCTCACCAGGCCAAGGAGTCCGCCCAGAAACCCACCAACCCCGCTGGAGTCCCCAGCTAAGAACCGAGACGGTCATCCTTACCTTGCTTCACCGAAGAAAACGTTAGAAAAAATTTAAACATGGGAAAAAAAACTGAAAACTCTGAAAACATTGCAAAATGAATAAAGTATTTCTTTACAAAAAATGAATACACCATCTGCCAGGTCTAGAGAAGATTAATCTAGTCCTTGTTATTAAAAGTACAAAAGTGGACCCAACAACAACAAAAAAATAGCAAAACTTATCTAA…
4033008	pabpc1-A	Polyadenylate-binding protein 1-A	P20965	PABPA_XENLA	4e-15	196	EG874225,EG874226	ggggGATAACTCTGAGCTGCTCCACATGCTGGAGTCTCCCGAGTCTCTCCGCTCCAAGGTGGATGAAGCTGTTGCCGTGCTGCAGGCTCACCAGGCCAAGGAGTCCGCCCAGAAGCCCACCAACCCTGCTGGAGTCCCCAGCTAAAAACCCGAGACGGTCATCTTTAACTTGCTTCACCGAAGAAAATGTTGGAAAAAATGTAAACGTAAGGGGGGGGGAAAAACGGAAAACTCTGAAAACATCGCAAAATTAATAAAGTATTTCTTTACAAAAAATGAATACACAATCTGCCAGGTCTAGAGAAGATTAAGCTAGTCCTTGTTATTAAAAGTACAAAAGTGGACAAAAAAAAAAACAGCAAAACTATCTAATTATTGAAAAAATGTTTGACAAATGTG…
4034134	pabpc1-A	Polyadenylate-binding protein 1-A	P20965	PABPA_XENLA	2e-14	190	EG835467,EG835466	ggggTAACTCTGAGCTGCTCCACATGCTGGAGTCTCCCGAGTCTCTCCGCTCCAAGGTGGATGAAGCTGTTGCCGTGCTGCAGGCTCACCAGGCCAAGGAGTCCGCCCAGAAGCCCACCAACCCTGCTGGAGTCCCCAGCTAAAAACCCGAGACGGTCATCTTTAACTTGCTTCACCGAAGAAAATGTTGGAAAAAATGTAAACGTAAGGGGGGGGGGGAAACGGAAAACTCTGAAAACATCGCAAAATTAATAAAGTATTTCTTTACAAAAAATGAATACACAATCTGCCAGGTCTAGAGAAGATTAAGCTAGTCCTTGTTATTAAAAGTACAAAAGTGGACAAAAAAAAAACAGCAAAACTATCTAATTATTGAAAAAATGTTTGACAAATGTGACC…
4237565	Pabpc1	Polyadenylate-binding protein 1	Q9EPH8	PABP1_RAT	6e-15	194	EV369950,EV369951,CB484314,CX349739	AAGTGTTTGATATCTTTATTAAGCAGTTTTCAATCCAAATGACTTTTCAAAGTAGTCAGCTATCTATTATCTCTGAACAGCTGATATTCTGAGTACTGACAGGAAGAGGAAATAGAACAATGGAATGTTATGGTCACATTTGTCAAACGTTTTCAATTATTTGATAGCTTTGCAATTTTTTTTGTCAACTTTTGTACTTTTAATAACAAGGACTAGCTTCATCTTCTCTAGACCTGGCAGATCGTGTATTCATTTTTGTAAAGAAATACTTTATCATTTTGCGATGTTTTCAGAGTTTTCCGTTTTTTTCCATGTTTAAATTTTTTCTAAAATTTTCTTCGGTGAAGCAAGTTAAGGATTTCCGTCTCAGTTCTTAGCTGGGGACTCCAGCAGGGTTGG…
4237411	pabpc1-A	Polyadenylate-binding protein 1-A	P20965	PABPA_XENLA	1e-16	209	qa,CB484225	AAGTGTTTGATCGCTTTATTAAGCAGTTTTCAATCCAAATGACTTTTCAAAGTAGTCAGCTATCTGTTATCTCTGAACAGCTGATATTCTGAGTACTGACAGGAAGAGGAAATAGAACAATGGAATGTTGTGGTCACATTTGTCAAACGTTTTCAATTAATTGATAGCTTTGCAATTTTTTTTGTCAACTTTTGTACTTTTAATAACAAGGACTAGCTTCATCTTCTCTAGACCTGGCAGAACGTGTATTCATTTTTGTAAAGAAAGACTTTATCATTTTGCGATGTTTTCAGAGTTTTCCGTTTTTTTCCATGTTTAAATTTTTTCTAAAATTTTCTTCGgtgAAGCAAGTTAAGGATTTCCGTCTCAGTTCTTAGCTGGGGACTCCAGCAGGGTTGG…
5044858							tthy-evl-503-116.b0_880340,tthy-evl-503-116.g0_881108	gggggtagacaactctgagctgctccacatgctggagtctcctgagtctctccgctccaaggtggatgaggctgttgctgTGCTACAGGCCACCAGGCCAAGGAGTCCGCCCAGAAGCCCACCAACCCTGCTGGAGTCCCCAGCTAAGAACCGAGACGGTAATCCTTAACTTGCTTCACCGAAGAAAATTTTTGAAAAGAATTTAAACATGGAAAAAACAGAAAACTCTGAAAACATCGCAAAATTAATAAAGTATTTCTTTACAAAAATGAATACAGGATCTGCCGGGTCTAGAGAAGATTAGGCTAGTCCTTGTTATTAAAAATACAAAAGTGGACAAAAAAAAATGCAAAACTATCAAATAATTGAAAATGTTTGACAAATGTGACCATAAAAACA…
