# Supplementary material for: A salmonid EST genomic study: genes, duplications, phylogeny and microarrays
Source: BMC Genomics. 2008 Nov 17;9:545. doi: 10.1186/1471-2164-9-545 (PMC2628678; doi:10.1186/1471-2164-9-545)
Supplement: Additional file 1 — 78 phylogenetic data sets and trees. The data provided represent the EST sequences, alignments, and trees used in the phylogenetic analyses. This file requires the "Tar" UNIX command to open it. [file 1471-2164-9-545-S1.tar › koop_salmonid_EST_trees_20080222/1/1-alignment.phy]

25 302
oy.3297832aactccgagttgctccacatgctggagtctcccgagtctctccgctccaa
ss.4061284aactctgagctgctccacatgctggagtctcccgagtctctccgctccaa
ss.4056014aactctgagctgctccacatgctggagtctcccgagtctctccgctccaa
ss.4046529aactctgagctgctccacatgctggagtctcccgagtctctccgctccaa
ss.4043171aactctgagctgctccacatgctggagtctcccgagtctctccgctccaa
ss.4058145aactctgagctgctccacatgctggagtctcccgagtctctccgctccaa
ss.4043450aactctgagctgctccacatgctggagtctcccgagtctctccgctccaa
or.4182000aactcggagcttctccacatgctggagtccccggaatctctgcgctcaaa
ss.4044950aactctgagctgctccacatgctggagtctcccgagtctctccgctccaa
ss.4055215aactctgagctgctccacatgctggagtctcccgagtctctccgctccaa
ss.4053868aactctgagctgctccacatgctggagtctcccgagtctctccgctccaa
oy.3289333aactccgagttgctccacatgctggagtctcccgagtctctccgctccaa
ss.4030290aactctgagctgctccacatgctggagtctcccgagtctctccgctccaa
ss.4041242aactctgagctgctccacatgctggagtctcccgagtctctccgctccaa
ss.4048065aactctgagctgctccacatgctggagtctcccgagtctctccgctccaa
ss.4050518aactctgagctgctccacatgctggagtctcccgagtctctccgctccaa
ss.4039238aactctgagctgctccacatgctggagtctcccgagtctctccgctccaa
ss.4041350aactctgagctgctccacatgctggagtctcccgagtctctccgctccaa
ss.4037420aactctgagctgctccacatgctggagtctcccgagtctctccgctccaa
sf.4783202aactctgagttgctccacatgctggagtctcccgagtctctccgctccaa
ss.4033008aactctgagctgctccacatgctggagtctcccgagtctctccgctccaa
ss.4034134aactctgagctgctccacatgctggagtctcccgagtctctccgctccaa
cc.4237565aactctgagctgctccacatgctggagtctcccgagtctctccgatccaa
cc.4237411aactctgagctgctccacatgctggagtctcccgagtctctccgatccaa
tt.5044858aactctgagctgctccacatgctggagtctcctgagtctctccgctccaa
          ggtggacgaggctgttgctgtgctgcaggccaccaggccaaggagtccgc
          ggtggatgaagctgttgccgtgctgcaggccaccaggccaaggagtccgc
          ggtggatgaagctgttgccgtgctgcaggccaccaggccaaggagtccgc
          ggtggatgaagctgttgccgtgctgcaggccaccaggccaaggagtccgc
          ggtggatgaagctgttgccgtgctgcaggccaccaggccaaggagtccgc
          ggtggatgaagctgttgccgtgctgcaggccaccaggccaaggagtccgc
          ggtggatgaagctgttgccgtgctgcaggccaccaggccaaggagtcctc
          ggttgatgaggcggtggctgtgctccaagccaccaggccaaggagacagc
          ggtggatgaagctgttgccgtgctgcaggccaccaggccaaggagtccgc
          ggtggatgaagctgttgccgtgctgcaggccaccaggccaaggagtccgc
          ggtggatgaagctgttgccgtgctgcaggccaccaggccaaggagtccgc
          ggtggacgaggctgttgctgtgctgcaggccaccaggccaaggagtccgc
          ggtggatgaagctgttgccgtgctgcaggccaccaggccaaggagtccgc
          ggtggatgaagctgttgccgtgctgcaggccaccaggccaaggagtccgc
          ggtggatgaagctgttgccgtgctgcaggccaccaggccaaggagtccgc
          ggtggatgaagctgttgccgtgctgcaggccaccaggccaaggagtccgc
          ggtggatgaagctgttgccgtgctgcaggccaccaggccaaggagtccgc
          ggtggatgaagctgttgccgtgctgcaggccaccaggccaaggagtccgc
          ggtggatgaagctgttgccgtgctgcaggccaccaggccaaggagtccgc
          ggtggacgaggctgttgctgtgctgcaggccaccaggccaaggagtccgc
          ggtggatgaagctgttgccgtgctgcaggccaccaggccaaggagtccgc
          ggtggatgaagctgttgccgtgctgcaggccaccaggccaaggagtccgc
          ggtggatgaggctgttgctgtgctgcaggccaccaggccaaggagtccgc
          ggtggatgaggctgtcgctgtgctgcaggccaccaggccaaggagtccgc
          ggtggatgaggctgttgctgtgctacaggccaccaggccaaggagtccgc
          ccagaagcccaccaaccccgccggagtccccagctaagaaccgagacggt
          ccagaagcccaccaaccctgctggagtccccagctaaaaaccgagacggt
          ccagaagcccaccaaccctgctggagtccccagctaaaaaccgagacggt
          ccagaagcccaccaaccctgctggagtccccagctaaaaaccgagacggt
          ccagaagcccaccaaccctgctggagtccccagctaaaaaccgagacggt
          ccagaagcccaccaaccctgctggagtccccagctaaaaaccgagacggt
          ccagaagcccaccaaccctgctggagtccccagctaaaaaccgagacggt
          tcaaaagactgccaactctgctggagtcccaagttaagatggggaatggg
          ccagaagcccaccaaccctgctggagtccccagctaaaaaccgagacggt
          ccagaagcccaccaaccctgctggagtccccagctaaaaaccgagacggt
          ccagaagcccaccaaccctgctggagtccccagctaaaaaccgagacggt
          ccagaagcccaccaaccccgccggagtccccagctaagaaccgagacggt
          ccagaagcccaccaaccctgctggagtccccagctaaaaaccgagacggt
          ccagaagcccaccaaccctgctggagtccccagctaaaaaccgagacggt
          ccagaagcccaccaaccctgctggagtccccagctaaaaaccgagacggt
          ccagaagcccaccaaccctgctggagtccccagctaaaaaccgagacggt
          ccagaagcccaccaaccctgctggagtccccagctaaaaaccgagacggt
          ccagaagcccaccaaccctgctggagtccccagctaaaaaccgagacggt
          ccagaagcccaccaaccctgctggagtccccagctaaaaaccgagacggt
          ccagaaacccaccaaccccgctggagtccccagctaagaaccgagacggt
          ccagaagcccaccaaccctgctggagtccccagctaaaaaccgagacggt
          ccagaagcccaccaaccctgctggagtccccagctaaaaaccgagacggt
          ccagaagcccaccaaccctgctggagtccccagctaagaactgagacgga
          ccagaagcccaccaaccctgctggagtccccagctaagaactgagacgga
          ccagaagcccaccaaccctgctggagtccccagctaagaaccgagacggt
          aatccttactttgcttcaccgatagaaaaaatttaaacataaaaaaccct
          catctttaacttgcttcaccgatggaaaaaatgtaaacgtgggggaaacg
          catctttaacttgcttcaccgatggaaaaaatgtaaacgtgggaaaaacg
          catctttaacttgcttcaccgatggaaaaaatgtaaacgtgggaaaaacg
          catctttaacttgcttcaccgatggaaaaaatgtaaacgtgggaaaaacg
          catctttaacttgcttcaccgatggaaaaaatgtaaacgtgggaaaaacg
          catctttaacttgcttcaccgatggaaaaaatgtaaacgtgggaaaaacg
          caacgttctcgtgcttcaccgatggaaaaaaattaaacattgaaaaaagc
          catctttaacttgcttcaccgatggaaaaaatgtaaacgtgggaaaaacg
          catctttaacttgcttcaccgatggaaaaaatgtaaacgtgggaaaaacg
          catctttaacttgcttcaccgatggaaaaaatgtaaacgtgggaaaaacg
          aatccttactttgcttcaccgatagaaaaaatttaaacataaaaaaccct
          catctttaacttgcttcaccgatggaaaaaatgtaaacgtgggaaaaacg
          catctttaacttgcttcaccgatggaaaaaatgtaaacgtgggaaaaacg
          catctttaacttgcttcaccgatggaaaaaatgtaaacgtggggaaaacg
          catctttaacttgcttcaccgatggaaaaaatgtaaacgtgggaaaaacg
          catctttaacttgcttcaccgatggaaaaaatgtaaacgtgggaaaaacg
          catctttaacttgcttcaccgatggaaaaaatgtaaacgtgggaaaaacg
          catctttaacttgcttcaccgatggaaaaaatgtaaacgtgggaaaaacg
          catccttaccttgcttcaccgatagaaaaaatttaaacataaaaaaaact
          catctttaacttgcttcaccgatggaaaaaatgtaaacgtgggaaaaacg
          catctttaacttgcttcaccgatggaaaaaatgtaaacgtgggggaaacg
          aatccttaacttgcttcaccgatagaaaaaatttaaacatgaaaaaaacg
          aatccttaacttgcttcaccgatagaaaaaatttaaacatgaaaaaaacg
          aatccttaacttgcttcaccgattgaaagaatttaaacatggaaaaaaca
          gaaaactctgaaaacattgcaaaagaataaagtatttctttacaaaaatg
          gaaaactctgaaaacatcgcaaaataataaagtatttctttacaaaaatg
          gaaaactctgaaaacatcgcaaaataataaagtatttctttacaaaaatg
          gaaaactctgaaaacatcgcaaaataataaagtatttctttacaaaaatg
          gaaaactctgaaaacatcgcaaaataataaagtatttctttacaaaaatg
          gaaaactctgaaaacatcgcaaaataataaagtatttctttacaaaaatg
          gaaaactctgaaaacatcgcaaaataataaagtatttctttacaaaaatg
          taaaacacacaaaacaatgcaaaaaaataaaagacacgttaaaaagaaag
          gaaaactctgaaaacatcgcaaaataataaagtatttctttacaaaaatg
          gaaaactctgaaaacatcgcaaaataataaagtatttctttacaaaaatg
          gaaaactctgaaaacatcgcaaaataataaagtatttctttacaaaaatg
          gaaaactctgaaaacattgcaaaagaataaagtatttctttacaaaaatg
          gaaaactctgaaaacatcgcaaaataataaagtatttctttacaaaaatg
          gaaaactctgaaaacatcgcaaaataataaagtatttctttacaaaaatg
          gaaaactctgaaaacatcgcaaaataataaagtatttctttacaaaaatg
          gaaaactctgaaaacatcgcaaaataataaagtatttctttacaaaaatg
          gaaaactctgaaaacatcgcaaaataataaagtatttctttacaaaaatg
          gaaaactctgaaaacatcgcaaaataataaagtatttctttacaaaaatg
          gaaaactctgaaaacatcgcaaaataataaagtatttctttacaaaaatg
          gaaaactctgaaaacattgcaaaagaataaagtatttctttacaaaaatg
          gaaaactctgaaaacatcgcaaaataataaagtatttctttacaaaaatg
          gaaaactctgaaaacatcgcaaaataataaagtatttctttacaaaaatg
          gaaaactctgaaaacatcgcaaaatgataaagtatttctttacaaaaatg
          gaaaactctgaaaacatcgcaaaatgataaagtctttctttacaaaaatg
          gaaaactctgaaaacatcgcaaaataataaagtatttctttacaaaaatg
          aatacatcatctgccgggtctagagaagattaagctagtccttgttatta
          aatacacaatctgccaggtctagagaagattaagctagtccttgttatta
          aatacacaatctgccaggtctagagaagattaagctagtccttgttatta
          aatacacaatctgccaggtctagagaagattaagctagtccttgttatta
          aatacacaatctgccaggtctagagaagattaagctagtccttgttatta
          aatacacaatctgccaggtctagagaagattaagctagtccttgttatta
          aatacacaatctgccaggtctagagaagattaagctagtccttgttatta
          aactaggttaaggccaggcctagagaagatgagactaggtcttgtttata
          aatacacaatctgccaggtctagagaagattaagctagtccttgttatta
          aatacacaatctgccaggtctagagaagattaagctagtccttgttatta
          aatacacaatctgccaggtctagagaagattaagctagtccttgttatta
          aatacatcatctgccgggtctagagaagattaagctagtccttgttatta
          aatacacaatctgccaggtctagagaagattaagctagtccttgttatta
          aatacacaatctgccaggtctagagaagattaagctagtccttgttatta
          aatacacaatctgccaggtctagagaagattaagctagtccttgttatta
          aatacacaatctgccaggtctagagaagattaagctagtccttgttatta
          aatacacaatctgccaggtctagagaagattaagctagtccttgttatta
          aatacacaatctgccaggtctagagaagattaagctagtccttgttatta
          aatacacaatctgccaggtctagagaagattaagctagtccttgttatta
          aatacaccatctgccaggtctagagaagattaatctagtccttgttatta
          aatacacaatctgccaggtctagagaagattaagctagtccttgttatta
          aatacacaatctgccaggtctagagaagattaagctagtccttgttatta
          aatacacgatctgccaggtctagagaagatgaagctagtccttgttatta
          aatacacgttctgccaggtctagagaagatgaagctagtccttgttatta
          aatacaggatctgccgggtctagagaagattaggctagtccttgttatta
          aa
          aa
          aa
          aa
          aa
          aa
          aa
          aa
          aa
          aa
          aa
          aa
          aa
          aa
          aa
          aa
          aa
          aa
          aa
          aa
          aa
          aa
          aa
          aa
          aa
