# Supplementary material for: A salmonid EST genomic study: genes, duplications, phylogeny and microarrays
Source: BMC Genomics. 2008 Nov 17;9:545. doi: 10.1186/1471-2164-9-545 (PMC2628678; doi:10.1186/1471-2164-9-545)
Supplement: Additional file 1 — 78 phylogenetic data sets and trees. The data provided represent the EST sequences, alignments, and trees used in the phylogenetic analyses. This file requires the "Tar" UNIX command to open it. [file 1471-2164-9-545-S1.tar › koop_salmonid_EST_trees_20080222/10/10-raw.tree]

((((ss.4030497:500.0,ss.4040237:500.0,ss.4048820:500.0,ss.4043601:500.0,
ss.4055223:500.0,ss.4047632:500.0,ss.4057065:500.0):481.0,((cc.4237891:500.0,
cc.4237590:500.0):500.0,(tt.5045970:500.0,tt.5044921:500.0):490.0,or.4190531:500.0):473.0):357.0,
(oy.3290183:500.0,oy.3298371:500.0,oy.3297678:500.0):486.0):500.0,sf.4780957:500.0);
