# Supplementary material for: A salmonid EST genomic study: genes, duplications, phylogeny and microarrays
Source: BMC Genomics. 2008 Nov 17;9:545. doi: 10.1186/1471-2164-9-545 (PMC2628678; doi:10.1186/1471-2164-9-545)
Supplement: Additional file 1 — 78 phylogenetic data sets and trees. The data provided represent the EST sequences, alignments, and trees used in the phylogenetic analyses. This file requires the "Tar" UNIX command to open it. [file 1471-2164-9-545-S1.tar › koop_salmonid_EST_trees_20080222/10/10-cluster_info.csv]

CBR Database ID	Gene Name	Protein	Swissprot Accession	Swissprot ID	e-value	Bitscore	ESTs	Contig Sequence
3298371	rpl9	60S ribosomal protein L9	Q90YW0	RL9_ICTPU	3e-94	885	CX717595,CR368138,CX717594,BX078932,CR944643,CB491942,CX718003,CF752816,CB494909,CR943256,CA343023,CX718109,BX074342,CX261436,CA346432,CX245620,CF752728,CR376340,CA356240,CX718002,CA387681,CA342519,CA387891,CK991300,CX250482,CX260315,BX310782,BX909021,CA380362,CA347998,CA363550,CX250483,CA379856,CX718108,BX080481,CA371614,CX721758,CX721759,CA379571,CA354710,CX260721,CA347232,CA377603,BX075368,BX0…	acgcggggcttttcctctactaccggcgagaatGAAGACCATTCTCAG*TAACCAGACTGTGGATATCCCCGACGGTGTCGAGGTGAGGCTG*AAGGGACGGACTGTCATCGTCA*AGGGACCCCGGGGGGTTCTTCGCAGGGAGTTCAACCACATCAACCTGG*AACTCAGCCTGTTGGGGAAGACGCACAAAAAGCTGCGTGTGGATAAATGGTGGGGCAACAGGAAGGAGCTGGCCACAGTCAGGACCATCTGCAGTC*ACGTCCAGAACATGATCAAGGGAGTCACCATGGGTTTCCGCTATAAGATGCGCTCGGTGTACGCCCATTTCCCCATCAA*CGTTGTGATGCAGGAGAGTGGAGCTCTGGTGGAGATCAGGAACTT*CCT*GGGGGAG…
4190531	Rpl9	60S ribosomal protein L9	P51410	RL9_MOUSE	4e-95	889	EL542526	CGAGAATGAAGACCATTCTCAGCAACCAGACTGTCGACATCCCCGACAACGTCGAGGTGAGGCTGAAGGGCCGGACGGTGATTGTCAAGGGCCCCCGCGGGACACTCCGCCGGGAGTTCAACCACATCAACCTGGAGCTCAGCCTGCTAGGCAAGAAGCAGAAAAAGCTGCGTGTGGACAAGTGGTGGGGCAACAGGAAGGAGCTGGCCACCGTCAGAACCATCTGCAGCCACGTACAGAACATGATCAAGGGTGTCACCATGGGTTTCCGTTACAAGATGCGCTCTGTGTACGCCCACTTCCCCATCAATGTTGTGATGCAGGAGGGCGGAGCCCTGGTGGAGATCAGGAACTTCCTGGGAGAGAAGTACATCCGCAGGGTCCGCATGAGGGCAGGCG…
3297678	rpl9	60S ribosomal protein L9	Q90YW0	RL9_ICTPU	1e-94	885	CB496294,BX073546,CX147465,BX073446,CX068136,CA376954,CA378460,CA378555,CX125430,CX244687,CX244688,CB492853,CA384253,CB494538,CX146491,CX144065,CF752236,CA380042,CF753037,CA374806,CA381745,CA386163,CX146490,CA347997,CA356401,CX144064,CA370974,CX145574,CB496674,CX148155,CX152184,CX148154,CX145575,CX260314,CR371925,CX040644	accggcgagaatGAAGACCATTCTCAGTAACCAGACTGTGGATATCCCCGACGGTGTCGAGGTGAGGCTGAAGGGACGGACCGTCATCGTCAAGGGACCCCGGGGGGTTCTTCGCAGGGAGTTCAACCACATCAACCTGGAACTCAGCCTGTTGGGGAAGACGCACAAAAAGCTGCGTGTGGATAAATGGTGGGGCAACAGGAAGGAGCTGGCCACAGTCAGGACCATCTGCAGTCACGTCCAGAACATGATCAAGGGAGTCACCATGGGTTTCCGCTATAAGATGCGCTCGGTGTACGCCCATTTCCCCATCAACGTTGTGATGCAGGAGAGTGGAGCTCTGGTGGAGATCAGGAACTTCCTGGGGGAGAAATACATCCGTCGGGTCCGCATGAGACA…
4030497	rpl9	60S ribosomal protein L9	Q90YW0	RL9_ICTPU	1e-94	885	EG910529,EG910531	cccgggggacaattgcgcgctgacgtccttccttcctcctttcctctactaCCGGCGAGAATGAAGACCATTCTCAGTAACCAGACTGTGGATATCCCCGACGGTGTCGAGGTGAGGTTGAAGGGACGGACTGTCATCGTCAAGGGTCCCCGGGGGGTTCTCCGTCGAGAGTTCAACCACATCAACCTAGAACTCAGCCTGCTGGGCAAGACGCACAAAAAGCTGCGTGTGGATAAATGGTGGGGCAACAGGAAGGAGCTGGCGACAGTCAGAACCATCTGCAGTCACGTCCAGAACATGATCAAAGGGGTTACCATGGGTTTCCGCTATAAGATGCGATCGGTGTACGCCCATTTCCCCATCAACGTTGTGATGCAGGAGAGTGGCGCTCTGGTGGAG…
4043601	rpl9	60S ribosomal protein L9	Q90YW0	RL9_ICTPU	1e-94	885	EG936854,CA045402,CX282412,CA047500,EG942824,CK897984,DW471850,CK880711,DN166998,CO470130,DN165016,DN166894,DW469584,CK887014,DN140311,DW180333,DN163387,DN164963,CK883431,CK893912,BM413732,CK898002,DW547767,CK895330,DW472710,DV106482,DW553549,DN163895,CK883362,DW469420,CO471842,AM083345,DN162573,EG942825,EG851411	gcgcgctgacgtccttccttcctcctttcctctactaCCGGCGAGAATGAAGACCATTCTCAGTAACCAGACTGTGGATATCCCCGACGGTGTCGAGGTGAGGTTGAAGGGACGGACTGTCATCGTCAAGGGTCCCCGGGGGGTTCTCCGTCGAGAGTTCAACCACATCAACCTGGAACTCAGCCTGCTGGGCAAGACGCACAAAAAGCTGCGTGTGGATAAATGGTGGGGCAACAGGAAGGAGCTGGCGACAGTCAGAACCATCTGCAGTCACGTCCAGAACATGATCAAAGGGGTTACCATGGGTTTCCGCTATAAGATGCGATCGGTGTACGCCCATTTCCCCATCAACGTTGTGATGCAGGAGAGTGGCGCTCTGGTGGAGATCAGGAACTTCCT…
3290183	rpl9	60S ribosomal protein L9	Q90YW0	RL9_ICTPU	3e-85	732	CX068137,BX078931	CCCGGGCAGGTACAAGCTTTTTTTTTTTTTTTTTTTTTTTTTTTTTTTCTTTGAAAAAAAGGGGAGGGATTTTATTGGTCAATAGTGAGTTCCAAAAATGCATCTGATTGGGTTATTCGTCCGCCTGTTCCGCCACAGCGGTCTCTTCTCACTGACGTAAATTCCATCCAGGAACTTCCTGATGTCCTTCTTGACCGGGGTGACTTGTTGGATCAAAGTGGCTCTAATCCTCTTTCTGGACCACCGTTCCCTTCTCAGACACGTAAATTCCGTCCAGGAACTTCCTGATATCCTTGTTTTTGACCGGGGTGGCTTGCTGGATGAAAGCGGCAAAATTAAACACCAGCTCAATATCGTTTCCCTCCAGAATCAACTCATCCTTCTGGGCTGCAGACACGG…
4237590	rpl9	60S ribosomal protein L9	Q90YW0	RL9_ICTPU	1e-94	885	EV253320,EV251263,EV367761,EV249764,EV367089,EV253319,EV367088	gGGGCCTTTCCTCTACTACCGGCGAGAATGAAGACCATTCTCAGTAACCAGACTGTGGATATCCCCGACGGTGTCGAGGTGAGGTTGAAGGGGCGGACTGTGATCGTCAAGGGTCCCCGGGGGGTTCTCCGTAGGGAGTTCAACCACATCAACCTGGAACTCAGCCTGCTGGGCAAGACCCACAAAAAGCTGCGTGTGGATAAATGGTGGGGCAACAGGAAGGAGCTGGCTACGGTCAGAACCATCTGCAGTCACGTCCAGAACATGATTAAGGGAGTCACCATGGGTTTCCGTTACAAGATGCGCTCGGTGTATGCCCATTTCCCCATCAACGTTGTGATGCAGGAGAGTGGCGCTCTGGTGGAGATCAGGAACTTTCTAGGGGAGAAGTACATTCGC…
4237891	rpl9	60S ribosomal protein L9	Q90YW0	RL9_ICTPU	8e-94	877	EV250144,EV250143,EV252481,EV366168,EV366167	GGGGCTTTCCTCTACTACCGGCGAGAATGAAGACCATTCTCAGTAACCAGACTGTGGATATCCCCGACGGTGTCGAGGTGAGGTTGAAGGGGCGGACTGTGATCGTCAAGGGTCCCCGGGGGGTTCTCCGTAGGGAGTTCAACCACATCAACCTGGAACTCAGCCTGCTGGGCAAGACCCACAAAAAGCTGCGTGTGGATAAATGGTGGGGCAACAGGAAGGAGCTGGCTACGGTCAGAACCATCTGCAGTCACGTCCAGAACATGATTAAGGGAGTCACCATGGGTTTCCGTTACAAGATGCGCTCGGTGTATGCCCATTTCCCCATCAACGTTGTGATGCAAGAGAGTGGCGCTCTGGTGGAGATCAGGAACTTTCTGGGGGAGAAGTACATTTGCC…
4780957	rpl9	60S ribosomal protein L9	Q90YW0	RL9_ICTPU	8e-94	877	EV389229,EV389228,EV391520,EV391519,EV387435,EV387436	GGGGGCCTCTACTACCGGCGAGAATGAAGACCATTCTCAGTAACCAGACTGTGGATATCCCCGACGGTGTCGAGGTGAGGTTGAAGGGACGGACTGTCATCGTCAAGGGTCCCCGAGGCGTCCTCCGTAGGGAGTTCAACCACATCAACCTGGAACTCAGCCTTCTGGGAAAGACACACAAAAAGCTGCGTGTGGATAAATGGTGGGGCAACAGGAAGGAGCTGGCTACAGTCAGAACCATCTGCAGTCACGTCCAGAACATGATCAAGGGAGTTACCATGGGTTTCCGCTATAAGGTGCGCTCGGTGTACGCCCATTTCCCCATCAACGTTGTGATGCAGGAGAGTGGGGCTCTGGTGGAGATCAGGAACTTCCTGGGGGAGAAATACATCCGGCGCG…
5045970	rpl9	60S ribosomal protein L9	Q90YW0	RL9_ICTPU	2e-94	882	tthy-evl-505-188.b0_876956,tthy-evl-505-188.g0_876188,tthy-evl-510-355.g0_886339,tthy-evl-510-355.b0_876739	GGGGGCCTCTACTACCGGCGAGAATGAAGACCATTCTCAGTAACCAAACTGTGGATATCCCCGACGGTGTCGAGGTGAGGTTGAAGGGGCGGACTGTGATCGTCAAGGGTCCCCGGGGGATTCTCCGTAGGGAGTTCAACCACATCAACCTGGAACTCAGCCTGCTGGGCAAGACACACAAAAAGCTTCGTGTGGATAAATGGTGGGGCAACAGGAAGGAGCTGGCTACAGTCAGAACCATCTGCAGTCACGTCCAGAACATGATCAAGGGAGTCACCATGGGTTTCCGCTATAAGATGCGCTCGGTGTACGCCCATTTCCCCATCAACGTTGTGATGCAGGAGAGTGGAGCTCTGGTGGAGATCAGGAACTTTCTGGGGGAGAAGTACATCCGCCGCG…
4055223	rpl9	60S ribosomal protein L9	Q90YW0	RL9_ICTPU	2e-90	758	CA770525,CA768912,BQ036980,CB512447,CK886651,CA044411,EG805536,CK880869,CK881611,CK888355,DW473263,qa,CA767668,DN162356,EG905568,EG905567,CK896662,qa,CA049559,EG851410,qa,CA045500,CV428872,EG805535,CK896590,CX282058	GGGGTTGTCATTGGAGGAGGGGAAAAAAATGATTTTATTGGTCAATAGTGAGTTCCAGAGATGTATCGTTATTCGCCCGTCTGTTCCACAACAGTCGTCTTCTCACTGACGTAGATCCCATCCAGGAACTTCCTGATGTCTTTCTTCTTGACCGTGGTGGCTTGTTGGATCAGAGCCGCTCTAATCCTCCTTCTGGACGACTGTGCCCTTCTCAGACACATAGATACCGTCCAAGAACTTCCTGATGTCTTTATTCTTGACCGTGGTGGCTTGCTGGATGAGAGCGGCAGAGTTAGACACCAGCTCAATATCGTTCCCCTCCAGAATCAACTCATCCTTCTGGGCTGCTGACACTGCACAGGACACACCCTGTCTCATGCGGACGCGACGGATGTATTT…
4048820	rpl9	60S ribosomal protein L9	Q90YW0	RL9_ICTPU	9e-95	885	EG789123,qa,CK880451,DW180369,CK886704,CX727648,CB507367,DY696216,qa,EG789124,CA036611,CB506308,DY741294,CX353243,CN181171,CN181163,qa,DW581137,CA769516,DY708950,BU694070,CA044715,CA054540,CA064576,DY716692,DY738743,DW590862,DY708244,CA061471,CA063079,CA063387,AJ425429,EG820013,EG820014,CB503639,CA054810,CB503469,CB518056,DY739096,CK895871,DY727263,DY733462,DW571977,DW179037,CK887717,DN165529,CK8…	GGGGtTGTCATTGGAGGAGGGAAAAAAAATGATTTTATTGGTCAATAGTGAGTTCCAGAGATGTATCGTTATTCGCCCGTCTGTTCCACAACAGTCGTCTTCTCACTGACGTAGATCCCATCCAGGAACTTCCTGATGTCTTTCTTCTTGACCGTGGTGGCTTGTTGGATCAGAGCCGCTCTAATCCTCCTTCTGGACGACTGTGCCCTTCTCAGACACATAGATACCGTCCAAGAACTTCCTTATGTCTTTGTTTTTGACCGTGGTGGCTTGCTGGATGAGAGCGGCAGAGTTGGACACCAGCTCAATATCGTTCCCCTCCAGAATCAACTCATCCTTCTGGGCTGCTGACACTGCACAGGACACACCCTGTCTCATGCGGACGCGACGGATGTATTT…
4057065	rpl9	60S ribosomal protein L9	Q90YW0	RL9_ICTPU	9e-95	885	CA769404,DW579329,CO471248,CA046350,DW575750,CA047999,DW578698,DY706240,CA055389,CA039174,CA054272,CA051037,DW538838,CX356322,DW579774,CA053463,DN165738,DY731620,CB513101,DW538837,CB514394,CX356801,CA064111,DW579330,DW554766,DW575751,CB513333,DY706239,CB518005,EG804386,DW574164,DY717944,CK887214,DW540248,DW548026,CA055172,DY703065,DW578697,DY714435,DY737757,DY737756,DW548025,CA064509,DW579266,DY7…	gggggcctctactaCCGGCGAGAATGAAGACCATTCTCAGTAACCAGACTGTGGATATCCCCGACGGTGTCGAGGTGAGGTTGAAGGGACGGACTGTCATCGTCAAGGGTCCCCGGGGGGTTCTCCGTAGAGAGTTCAACCACATCAACCTGGAACTCAGCCTGCTGGGCAAGACGCACAAAAAGCTGCGTGTGGATAAATGGTGGGGCAACAGGAAGGAGCTGGCGACAGTCAGAACCATCTGCAGTCACGTCCAGAACATGATCAAAGGGGTTACCATGGGTTTCCGCTATAAGATGCGATCGGTGTACGCCCATTTCCCCATCAACGTTGTGATGCAGGAGAGTGGCGCTCTGGTGGAGATCAGGAACTTCCTGGGGGAGAAATACATCCGTCGCG…
5044921	rpl9	60S ribosomal protein L9	Q90YW0	RL9_ICTPU	1e-90	849	tthy-evl-504-064.b0_884128,tthy-evl-504-064.g0_884896	ggggGTAACCAAACTGTGGATATCCCCGACGGTGTCGAGGTGAGGTTGAAGGGGCGGACTGTGATCGTCAAGGGTCCCCGGAGGATTCTCCGTAGGGAGTTCAACCACATCAACCTGGAACTCAGCCTGCTGGGCAAGACACACAAAAAGCTTCGTGTGGATAAATGGTGGGGCAACAGGAAGGAGCTGGCTACAGTCAGAACCATCTGCAGTCACGTCCAGAACATGATCAAGGGAGTCACCATGGGTTTCCGCTATAAGATGCGCTCGGTGTACGCCCATTTCCCCATCAACGTTGTGATGCAGGAGAGTGGAGCTCTGGTGGAGATCAGGAACTTTCTGGGGGAGAAGTACATCCGCCGCGTCCGTATGAGACAGGGTGTGTCCTGTGCAGTGTCT…
4040237	rpl9	60S ribosomal protein L9	Q90YW0	RL9_ICTPU	4e-93	870	CK885841,CK899419,CX282248,CB503360,CK875406	atgaagaccattctcaGTAACCAGACTGTGGATATCCCCGACGGTGTCGAGGTGAGGTTGAAGGGACGGACTGTCATCGTCAAGGGTCCCCGGGGGGTTCTCCGTCGAGAGTTCAACCACATCAACCTGGAACTCAGCCTGCTGGGCAAGACGCACAAAAAGCTGCGTGTGGATAAATGGTGGGGCAACAGGAAGGAGCTGGCGACAGTCAGAACCATCTGCAGTCACGTCCAGAACATGATCAAAGGGGTTACCATGGGTTTCCGCTATAAGATGCGATCGGTGTACGCCCATTTCCCCATCAACGTTGTGATGCAGGAGAGTGGCGCTCTGGTGGAGATCAGGAACTTCCTGGGGGAGAAATACATCCGTCGCGTCCGCATGAGACAGGGTGTGTCC…
4047632	rpl9	60S ribosomal protein L9	Q90YW0	RL9_ICTPU	7e-55	539	qa,EG804385,qa,qa,DY717969	ggcATTGGAGGAGGGAAAAAAAATGATTTTATTGGTCAATAGTGAGTTCCagaAATGTATCGTTATTcCCCCGTCTGTTCCACAACAGTCGTCTTCTCACTGACGTAAATCCCATCCAGGAACTTCCTGATGGCTTTCTTCTTGACCGGGGGGGCTTGTTGGATCAAAACCGCTCTAATCCTCCTTCTGGACGACTGGGCCCTTCTCAAAAACATAAATACCGTCCAAAAACTTCCTGATGGCTTTATTCTTGACCGGGGGGGCTTGCTGGATGAAAACGGCAAAATTAAACACCAGCTCAATATCGTTCCCCTCCAAAATCAACTCATCCTTCTGGGCTGCTGACACTGGACAGGACACACCCTGTCTCATGGGGACGCGACGGATGTATTTCTCCCC…
