# Supplementary material for: A salmonid EST genomic study: genes, duplications, phylogeny and microarrays
Source: BMC Genomics. 2008 Nov 17;9:545. doi: 10.1186/1471-2164-9-545 (PMC2628678; doi:10.1186/1471-2164-9-545)
Supplement: Additional file 1 — 78 phylogenetic data sets and trees. The data provided represent the EST sequences, alignments, and trees used in the phylogenetic analyses. This file requires the "Tar" UNIX command to open it. [file 1471-2164-9-545-S1.tar › koop_salmonid_EST_trees_20080222/10/10-alignment.phy]

16 370
oy.3298371gggcaacaggaaggagctggccacagtcaggaccatctgcagtcacgtcc
or.4190531gggcaacaggaaggagctggccaccgtcagaaccatctgcagccacgtac
oy.3297678gggcaacaggaaggagctggccacagtcaggaccatctgcagtcacgtcc
ss.4030497gggcaacaggaaggagctggcgacagtcagaaccatctgcagtcacgtcc
ss.4043601gggcaacaggaaggagctggcgacagtcagaaccatctgcagtcacgtcc
oy.3290183gggcaacaggaaggagctggccacagtcaggaccatctgcagtcacgtcc
cc.4237590gggcaacaggaaggagctggctacggtcagaaccatctgcagtcacgtcc
cc.4237891gggcaacaggaaggagctggctacggtcagaaccatctgcagtcacgtcc
sf.4780957gggcaacaggaaggagctggctacagtcagaaccatctgcagtcacgtcc
tt.5045970gggcaacaggaaggagctggctacagtcagaaccatctgcagtcacgtcc
ss.4055223gggcaacaggaaggagctggcgacagtcagaaccatctgcagtcacgtcc
ss.4048820gggcaacaggaaggagctggcgacagtcagaaccatctgcagtcacgtcc
ss.4057065gggcaacaggaaggagctggcgacagtcagaaccatctgcagtcacgtcc
tt.5044921gggcaacaggaaggagctggctacagtcagaaccatctgcagtcacgtcc
ss.4040237gggcaacaggaaggagctggcgacagtcagaaccatctgcagtcacgtcc
ss.4047632gggcaacaggaaggagctggggacagtcagaaccatttgcagtcacgtcc
          agaacatgatcaagggagtcaccatgggtttccgctataagatgcgctcg
          agaacatgatcaagggtgtcaccatgggtttccgttacaagatgcgctct
          agaacatgatcaagggagtcaccatgggtttccgctataagatgcgctcg
          agaacatgatcaaaggggttaccatgggtttccgctataagatgcgatcg
          agaacatgatcaaaggggttaccatgggtttccgctataagatgcgatcg
          agaacatgatcaagggagtcaccatgggtttccgctataagatgcgctcg
          agaacatgattaagggagtcaccatgggtttccgttacaagatgcgctcg
          agaacatgattaagggagtcaccatgggtttccgttacaagatgcgctcg
          agaacatgatcaagggagttaccatgggtttccgctataaggtgcgctcg
          agaacatgatcaagggagtcaccatgggtttccgctataagatgcgctcg
          agaacatgatcaaaggggttaccatgggtttccgctataagatgcgatcg
          agaacatgatcaaaggggttaccatgggtttccgctataagatgcgatcg
          agaacatgatcaaaggggttaccatgggtttccgctataagatgcgatcg
          agaacatgatcaagggagtcaccatgggtttccgctataagatgcgctcg
          agaacatgatcaaaggggttaccatgggtttccgctataagatgcgatcg
          agaacatgatcaaaggggttcccatgggtttccgctataagatgcgatcg
          gtgtacgcccatttccccatcaacgttgtgatgcaggagagtggagctct
          gtgtacgcccacttccccatcaatgttgtgatgcaggagggcggagccct
          gtgtacgcccatttccccatcaacgttgtgatgcaggagagtggagctct
          gtgtacgcccatttccccatcaacgttgtgatgcaggagagtggcgctct
          gtgtacgcccatttccccatcaacgttgtgatgcaggagagtggcgctct
          gtgtacgcccatttccccatcaacgttgtgatgcaggaaagtggagctct
          gtgtatgcccatttccccatcaacgttgtgatgcaggagagtggcgctct
          gtgtatgcccatttccccatcaacgttgtgatgcaagagagtggcgctct
          gtgtacgcccatttccccatcaacgttgtgatgcaggagagtggggctct
          gtgtacgcccatttccccatcaacgttgtgatgcaggagagtggagctct
          gtgtacgcccatttccccatcaacgttgtgatgcaggagagtggcgctct
          gtgtacgcccatttccccatcaacgttgtgatgcaggagagtggcgctct
          gtgtacgcccatttccccatcaacgttgtgatgcaggagagtggcgctct
          gtgtacgcccatttccccatcaacgttgtgatgcaggagagtggagctct
          gtgtacgcccatttccccatcaacgttgtgatgcaggagagtggcgctct
          gtgtacgcccatttccccatcaacgttgtgatgcaggagagtggcgcttt
          ggtggagatcaggaacttcctgggggagaaatacatccgtcgggttcgca
          ggtggagatcaggaacttcctgggagagaagtacatccgcagggtccgca
          ggtggagatcaggaacttcctgggggagaaatacatccgtcgggtccgca
          ggtggagatcaggaacttcctgggggagaaatacatccgtcgcgtccgca
          ggtggagatcaggaacttcctgggggagaaatacatccgtcgcgtccgca
          ggtggagatcaggaacttcctgggggagaaatacatccgtcgggttcgca
          ggtggagatcaggaactttctaggggagaagtacattcgccgcgtccgca
          ggtggagatcaggaactttctgggggagaagtacatttgccgcgtccgca
          ggtggagatcaggaacttcctgggggagaaatacatccggcgcgtccgca
          ggtggagatcaggaactttctgggggagaagtacatccgccgcgtccgta
          ggtggagatcaggaacttcctgggggagaaatacatccgtcgcgtccgca
          ggtggagatcaggaacttcctgggggagaaatacatccgtcgcgtccgca
          ggtggagatcaggaacttcctgggggagaaatacatccgtcgcgtccgca
          ggtggagatcaggaactttctgggggagaagtacatccgccgcgtccgta
          ggtggagatcaggaacttcctgggggagaaatacatccgtcgcgtccgca
          ggtggagatcaggaacttcctgggggagaaatacatccgtcgcgtcccca
          tgagacagggtgtgtcctgtgccgtgtctgcagcccagaaggatgagttg
          tgagggcaggcgtggcctgcactgtctcagctgcccagaaggacgagctg
          tgagacagggtgtgtcctgtgccgtgtctgcagcccagaaggatgagttg
          tgagacagggtgtgtcctgtgcagtgtcagcagcccagaaggatgagttg
          tgagacagggtgtgtcctgtgcagtgtcagcagcccagaaggatgagttg
          tgagacagggtgtgtcctgtgccgtgtctgcagcccagaaggatgagttg
          tgagacagggtgtgtcctgcgcagtgtctgcagcccagaaggacgagttg
          tgagacagggtgtgtcctgcgcagtgtctgcagcccagaaggacgagttg
          tgagacagggtgtgtcctgtgccgtgtctgcagcccagaaggatgagttg
          tgagacagggtgtgtcctgtgcagtgtctgcagcccagaaggatgagttg
          tgagacagggtgtgtcctgtgcagtgtcagcagcccagaaggatgagttg
          tgagacagggtgtgtcctgtgcagtgtcagcagcccagaaggatgagttg
          tgagacagggtgtgtcctgtgcagtgtcagcagcccagaaggatgagttg
          tgagacagggtgtgtcctgtgcagtgtctgcagcccagaaggatgagttg
          tgagacagggtgtgtcctgtgcagtgtcagcagcccagaaggatgagttg
          tgagacagggtgtgtcctgtccagtgtcagcagcccagaaggatgagttg
          attctggaggggaacgatattgagctggtgtctaactctgccgctctcat
          gtgctggaggggaacgacatcgagctggtgtctaactcagctgctctcat
          attctggagggaaacgatattgagctggtgtctaactctgccgctctcat
          attctggaggggaacgatattgagctggtgtctaactctgccgctctcat
          attctggaggggaacgatattgagctggtgtctaactctgccgctctcat
          attctggagggaaacgatattgagctggtgtttaattttgccgctttcat
          attctggaggggaacgatattgagctggtgtctaactctgccgctctcat
          attctggaggggaacgatattgagctggtgtctaactctgccgctctcat
          attctggaggggaacgatattgagctggtgtctaactctgccgctctcat
          attctggaggggaacgatattgaactggtgtctaactcggccgctctcat
          attctggaggggaacgatattgagctggtgtctaactctgccgctctcat
          attctggaggggaacgatattgagctggtgtccaactctgccgctctcat
          attctggaggggaacgatattgagctggtgtctaactctgccgctctcat
          attctggaggggaacgatattgagctggtgtctaactcggccgctctcat
          attctggaggggaacgatattgagctggtgtctaactctgcggctctgat
          attttggaggggaacgatattgagctggtgtttaattttgccgttttcat
          ccagcaagccaccacggtcaaaaacaaggatatcaggaagttcctggacg
          ccagcaggccaccacagtcaaaaataaggatatcagaaagttcttggatg
          ccagcaagccaccacggtcaaaaacaaggatatcaggaagttcctggacg
          ccagcaagccaccacggtcaagaataaagacatcaggaagttcttggacg
          ccagcaagccaccacggtcaagaataaagacatcaggaagttcttggacg
          ccagcaagccaccccggtcaaaaacaaggatatcaggaagttcctggacg
          ccagcaagccaccacagtcaaaaacaaggatatcagaaagttcttggacg
          ccagcaagccaccacagtcaaaaacaaggatatcagaaagttcttggacg
          ccagcaagccaccacggtcaaaaacaaggatatcaggaagttcctggacg
          ccagcaagccaccacagtcaaaaacaaggatatcagaaagttcttggacg
          ccagcaagccaccacggtcaagaataaagacatcaggaagttcttggacg
          ccagcaagccaccacggtcaaaaacaaagacataaggaagttcttggacg
          ccagcaagccaccacggtcaagaataaagacatcaggaagttcttggacg
          ccagcaagccaccacagtcaaaaacaaggatatcagaaagttcttggacg
          ccaacaagccaccacggtcaagaagaaagacatcaggaagttcctggatg
          ccagcaagcccccccggtcaagaataaagccatcaggaagtttttggacg
          gaatctacgtgtctgagaag
          gtatttatgtgtctgagaag
          gaatctacgtgtctgagaag
          gtatctatgtgtctgagaag
          gtatctatgtgtctgagaag
          gaatttacgtgtctgagaag
          gtatctatgtgtctgagaag
          gtatctatgtgtctgagaag
          gtatctacgtgtctgagaag
          gtatctatgtgtctgagaag
          gtatctatgtgtctgagaag
          gtatctatgtgtctgagaag
          gtatctatgtgtctgagaag
          gtatctatgtgtctgagaag
          ggatctacgtcagtgagaag
          gtatttatgtttttgagaag
