# Supplementary material for: A salmonid EST genomic study: genes, duplications, phylogeny and microarrays
Source: BMC Genomics. 2008 Nov 17;9:545. doi: 10.1186/1471-2164-9-545 (PMC2628678; doi:10.1186/1471-2164-9-545)
Supplement: Additional file 1 — 78 phylogenetic data sets and trees. The data provided represent the EST sequences, alignments, and trees used in the phylogenetic analyses. This file requires the "Tar" UNIX command to open it. [file 1471-2164-9-545-S1.tar › koop_salmonid_EST_trees_20080222/11/11-raw.tree]

((((((sf.4782890:500.0,oy.3294249:500.0):500.0,or.4181750:500.0):495.0,
((tt.5046665:500.0,sf.4781177:500.0):453.0,ss.4051312:500.0):448.0,cc.4239840:500.0):473.0,
oy.3294508:500.0):458.0,ss.4060151:500.0,ss.4031758:500.0):500.0,ss.4051323:500.0);
