# Supplementary material for: A salmonid EST genomic study: genes, duplications, phylogeny and microarrays
Source: BMC Genomics. 2008 Nov 17;9:545. doi: 10.1186/1471-2164-9-545 (PMC2628678; doi:10.1186/1471-2164-9-545)
Supplement: Additional file 1 — 78 phylogenetic data sets and trees. The data provided represent the EST sequences, alignments, and trees used in the phylogenetic analyses. This file requires the "Tar" UNIX command to open it. [file 1471-2164-9-545-S1.tar › koop_salmonid_EST_trees_20080222/11/11-cluster_info.csv]

CBR Database ID	Gene Name	Protein	Swissprot Accession	Swissprot ID	e-value	Bitscore	ESTs	Contig Sequence
3294508	PSMB6	Proteasome subunit beta type-6 precursor	Q3MHN0	PSB6_BOVIN	4e-90	846	CA361783,CX141219,CX141099,CX141218,CX141100,CA363328,BX084689,CA353393,CA379478,CA373470,CA343891,CA382803,CX037171,CR366327,CR367780,CR362894,CR365914,CX034668,CX030755,CB488628,CX032308,CX032959,BX880433,BX876874,CA358188,CX032400	aagatggctGCTGTGTACATGTCAGCGAACCGGTCCGAAAATGCTTTTAGTACAGTTGATTTGGTGCCAGAGTGGGCACAAGAAGAAGTTAGCACTGGGACTACCATTATGGCAGTGGAGTTTGATGGAGGGGTTGTGATTGGCGCGGACTCCAGAACAACAACAGGTGCTTACATTGCCAATCGAGTTACTGACAAGTTGACTCCCATTCACGACCGCATCTTCTGCTGCCGCTCTGGTTCTGCAGCTGACACACAGGCTGTTGCTGATATAGTCACCTATCAGCTGGGCTTTCACAGTATTGAGCTGGATGAGCCTCCACTTGTGCAAACGGCAGCCAATCTCTTCAAACAGACGTGCTACAGATACAGAGAGGAGCTGATGGCTGGCATCATTGTG…
4060151	PSMB6	Proteasome subunit beta type-6 precursor	Q3MHN0	PSB6_BOVIN	9e-90	843	EG880512,EG846255,EG880511,DY737028,CA045883,EG862720,EG862709,DW180794,EG821513,EG766809,EG821514,DY696439,EG794137,EG794136,EG846256,DW532079,CK991193,CO472448,EG863220,EG766808,EG814685,EG800462,EG800463,EG894403,EG814852,EG821557,EG765730,EG822808,BG936470,DY696438,DY737029,EG774798,EG765731,EG894402,EG822811,EG814853,EG814686,EG821558,EG863231,EG829133,EG829134,EG774797	gggggA*TTTCATCAACTGTCAAGATGGCTACTGCGTATATGTCAGCGAACCGGTCCGAAAATGCTTTTAGTACAGCTGATTTGGTGCCAGAGTGGGCACAAGAAGAAGTTAGCACTGGGACTACCATTATGGCAGTGGAGTTTGATGGAGGGGTTGTGATTGGCGCGGACTCCAGAACAACAACAGGTGCTTACATTGCCAATCGAGTTACTGACAAGTTGACTCCCATTCACGACCGCATCTTCTGCTGCCGTTCTGGTTCTGCAGCTGACACACAGGCTGTTGCTGATATAGTCACCTATCAGCTGGGCTTTCACAGTATTGAGCTGGATGAGCCTCCACTTGTGCAAACGGCAGCCAATCTCTTCAAACAGACATGCTACAGATACAGAGAGGAG…
4181750	PSMB6	Proteasome subunit beta type-6 precursor	Q3MHN0	PSB6_BOVIN	6e-83	784	EL531177,EL529723,EL520949,EL531176,EL529724,EL533655,EL533656,EL520948,EL531766,EL531765	ggggatcaaagaagagcttactTACAACAAAGATGGCTGCATGTATATCAGCTAACCTGTCCGATAATTCTTTCAGTACCAATGATTTGGTGCCGGAATGGACTCGAGAAGAAGTCAGCACTGGGACAACTATAATGGCTGTGGAGTTTGATGGAGGGGTTGTAATGGGTGCAGACTCCAGGACAacaacGGGGGCTTACATTGCCAACCGTGTTACTGACAAGCTGACCCCCATACACGACCGCATATTCTGCTGCCGTTCGGGGTCTGCAGCGGACACGCAGGCAGTTGCTGATGCTGTCACCTATCAACTGGGCTTTCACAGTATTGAACTGGACGAGGCTCCACTGGTACAGACagcagCTAACCTGTTCAAACAGATGTGCTACAGATACAGAG…
4051323	PSMB6	Proteasome subunit beta type-6 precursor	Q3MHN0	PSB6_BOVIN	3e-89	838	EG858137,EG858138,EG853865,DW178121,DW590683,EG853864	gggggattATTTCATCAACTGTCAAGATGGCTACTGCGTATATGTCAGCGAACCGGTCCGAAAATGCTTTTAGTACAGCTGATTTGGTGCCAGAGTGGGCACAAGAAGAAGTTAGCACTGGGACTACCATTATGGCAGTGGAGTTTGATGGAGGGGTTGTGATTGGCGCGGACTCCAGAACAACAACAGGTGCTTACATTGCCAATCGAGTTACTGACAAGTTGACTCCCATTCACGACCGCATCTTCTGCTGCCGTTCTGGTTCTGCAGCTGACACACAGGCTGTTGCTGATATAGTCACCTATCAGCTGGGCTTTCACAGTATTGAGCTGGATGAGCCTCCACTTGTGCAAACGGCAGCCAATCTCTTCAAACAGACATGCTACAGATACAGAGAGG…
4031758	PSMB6	Proteasome subunit beta type-6 precursor	Q3MHN0	PSB6_BOVIN	5e-90	845	EG822218,EG822219	gggATTTCATCAACTGTCAAGATGGCTACTGCGTATATTTCAGCGAACCGGTCCGAAAATGCTTTTAGTACAGCTGATTTGGTGCCAGAGTGGGCACAAGAAGAAGTTAGCACTGGGACTACCATTATGGCAGTGGAGTTTGATGGAGGGGTTGTGATTGGCGCGGACTCCAGAACAACAACAGGTGCTTACATTGCCAATCGAGTTACTGACAAGTTGACTCCCATTCACGACCGCATCTTCTGCTGCCGTTCTGGTTCTGCAGCTGACACACAGGCTGTTGCTGATATAGTCACCTATCAGCTGGGCTTTCACAGTATTGAGCTGGATGAGCCTCCACTTGTGCAAACGGCAGCCAATCTCTTCAAACAGACATGCTACAGATACAGAGAGGAGCTG…
3294249	PSMB6	Proteasome subunit beta type-6 precursor	Q3MHN0	PSB6_BOVIN	3e-95	890	BX086019,BX087354,BX878985,BX888598,BX886649,CA343739,BX879428,BX087149,BX883198,BX086020,BX087355,CA345784,BX883298,CX144299,BX867125,BX910436,BX909979,CX144298,BX876920,BX884599,BX087148,CB493992,CA386083,CB487288,CX254739,CA343869,BX882779,CX254740	ttcaaaatGGCGGCAGCAACGGCGATGCGGTTCGGTCAGCTCTCCTCCGGTAGCGACATGGCACCGGACTGGACCATGAAGGAAGTCAGCACCGGGACCACCATTATGGCAGTGGAGTATGATGGAGGTGTGGTGATTGGTGCAGACTCCCGTACTACTACTGGGGCCTACATAGCCAACCGCGTGACAGACAAGTTGACTCCTATTCATGACAGAATCTTCTGCTGTCGGTCTGGTTCTGCTGCCGATACTCAGGCTATAGCTGATGTTGTTACCTACCAGCTGGGGTTCCACAGTATTGAGCTGGATGAAGCCCCTTTGGTCCAGACAGCTGCCAATCTATTTAAGGCGTCCTGCTATAGGTACAGAGAGGAGCTGATGGCCGGGATCATCGTGGCG…
4781177	PSMB6	Proteasome subunit beta type-6 precursor	Q3MHN0	PSB6_BOVIN	8e-82	774	EV385570,EV385571	GGGGGAGAGCATTATTTAGCTGTTCAAGATGGCTGTGTACATGTCAGCGAGCCATTCGGAAAATGCTTTTAATACACATGATTTTGTACCAGAATGGGCACAAGAAGAAGTTAGCACTGGGACAACCATATTGGCAGTGGAGTTTGATGGAGGGGTTGTGATTGGTGCTGACTCCCGAACAACAACAGGCTCTTACATTGCCAATCGAGTTACTGACAAGTTGACTCCCATTCACGACCACATCTTCTGCTGCCGCTCTGGGTCTGCAGCTGACACACAGGCTGTTGCTGATGCAGTCACCTACCAGCTGGGCTTTCACAGTATTGAGCTGGATGAGCCTCCACTTGTGCAAACGGCAGCCAACCTCTTCAAGCAGATGTGCTACAGATACAGAGAGGA…
4782890	PSMB6	Proteasome subunit beta type-6 precursor	Q3MHN0	PSB6_BOVIN	1e-86	815	EV392459,EV392458	ATAAGTCGTTTCAAAATGGCGGCAGCAACGGCGATGCATTTCGGTCAGTTCTCCTCCGGTAGCGACATGGCACCGGACTGGACCATGAAGGAAGTCAGCACCGGGACCACCATTATGGCAGTGGAGTATGATGGAGGTGTGGTGATTGGTGCAGATTCCCGTACTACTACTGGGGCCTACATAGCCAACCGCGTGACAGACAAGTTGACTCCTATTCATGACAGAATCTTCTGCTGTCGGTCTGGTTCTGCTGCCGATACTCAGGCTATAGCTGATGTTGTTACCTACCAGCTGGGGTTCCACAGTATTGAGCTGGATGAAGCCCCATTGGTCCAGACAGCTGCCAATCTGTTTAAGGCGTCCTGCTATAGGTACAGAGAGGAGCTGATGGCCGGGATC…
4051312	Psmb6	Proteasome subunit beta type-6 precursor	P28073	PSB6_RAT	3e-75	717	DW177461,CB504708,CB507152,DW179594,DW181565,EG857538	gattatttagctgtccaagatggCTGCGTACATGTCAGCGAGTCATTCAGAAAATGCTTTTAGTACACATGATTTTGTACCAGAATGGGCACAAGAAGAAGTTAGCACTGGGACAACCATAATGGCAGTGGAGTTTGATGGAGGGGTTGTGATTGCTGCTGACTCCCGAACAACAACAGGCGCTTACATTGCCAATCGAGTTACTGACAAGTTGACTCCCATTCACGACCACATCTTCTGCTGCCGCTCTGGGTCGGCAGCAGACACACAGGCTGTTGCTGATATAGTCACCTATCAGCTGGGCTTTCACAGTATTGAGCTGGATGAGCCTCCACTTGTGCAAACGGCAGCCAACCTCTTCAAGCAGACGTGCTACAGATACAGAGAGGAGCTGATGGC…
4239840	PSMB6	Proteasome subunit beta type-6 precursor	Q3MHN0	PSB6_BOVIN	2e-47	475	EV250021,EV250020,CX349546	TTTTGGTTCAGTATTTTTTATTGCATGACAAATCTTTAATTTGCAAAACAAAAATAAATGTGAGACACAAACACATGGCTTTCCAAAGTCCTATGACTGCACAGGACTAGGTATAGCGCTTATGTGGATGGACTTGAAAGGGGGTGTGTTGTCTGCACAGCAAAGGAACTTCCCTCTGCTCCTTGTCTAGGCATTGGAGAATTTGGGCAGCTGGTTTCCCAGAACAACCCGTCTCTCCAGGCCCTCCTCTGTGATGGCTGCCAGACGGGCCACTCCTCCACTAGAACCGTCCCGCTCCATGGCCAGCGCCAGGGCCTGGGTACAGAAGTGAAGACACTCTTCCTTGGTCATCCCAGGCTTGTAGTTAGAATCCATGAAGCCATAGATGTAGGAGCTGCC…
5046665	PSMB6	Proteasome subunit beta type-6 precursor	Q3MHN0	PSB6_BOVIN	1e-51	511	tthy-evl-503-009.b0_880233,tthy-evl-503-009.g0_881001	GGGGGCAGCTGACACACAGGCTGTCGCTGATGCAGTCACCTATCAGCTGGGCTTTCACAGTATTGAGCTGGATGAGCCTCCACTTGTGGAAACGGCAGCCAACCTCTTCAAGCAGATGTGCTACAGATACAGAGAGGAGATGATGGCTGGCATCATTGTGGCTGGCTGGGATAAAAGAAGGGGTGGACAGGTGTACACAGTCCCAATGGGAGGGATGATGGTGAGACAACCAGTGTCAGTAGGGGGTTCTGGTAGCTCTTACATCTATGGCTTCATGGATTCTAACTACAAGCCTGGAATGACCAAGGAAGAATGCCTTCACTTCTGTACCCAGGCCCTGGCGCTTGCCATGGAGCGGGACGGTTCTAGTGGAGGAGTGGCCCGTCTGGCAGCCATCAC…
