# Supplementary material for: A salmonid EST genomic study: genes, duplications, phylogeny and microarrays
Source: BMC Genomics. 2008 Nov 17;9:545. doi: 10.1186/1471-2164-9-545 (PMC2628678; doi:10.1186/1471-2164-9-545)
Supplement: Additional file 1 — 78 phylogenetic data sets and trees. The data provided represent the EST sequences, alignments, and trees used in the phylogenetic analyses. This file requires the "Tar" UNIX command to open it. [file 1471-2164-9-545-S1.tar › koop_salmonid_EST_trees_20080222/11/11-alignment.phy]

11 305
oy.3294508cacagtattgagctggatgagcctccacttgtgcaaacggcagccaatct
ss.4060151cacagtattgagctggatgagcctccacttgtgcaaacggcagccaatct
or.4181750cacagtattgaactggacgaggctccactggtacagacagcagctaacct
ss.4051323cacagtattgagctggatgagcctccacttgtgcaaacggcagccaatct
ss.4031758cacagtattgagctggatgagcctccacttgtgcaaacggcagccaatct
oy.3294249cacagtattgagctggatgaagcccctttggtccagacagctgccaatct
sf.4781177cacagtattgagctggatgagcctccacttgtgcaaacggcagccaacct
sf.4782890cacagtattgagctggatgaagccccattggtccagacagctgccaatct
ss.4051312cacagtattgagctggatgagcctccacttgtgcaaacggcagccaacct
cc.4239840cacagtattgagctggatgagcctccacttgtgcaaacagcagccaccct
tt.5046665cacagtattgagctggatgagcctccacttgtggaaacggcagccaacct
          cttcaaacagacgtgctacagatacagagaggagctgatggctggcatca
          cttcaaacagacatgctacagatacagagaggagctgatggctggcatca
          gttcaaacagatgtgctacagatacagagaggagctgatggctggcatca
          cttcaaacagacatgctacagatacagagaggagctgatggctggcatca
          cttcaaacagacatgctacagatacagagaggagctgatggctggcatca
          atttaaggcgtcctgctataggtacagagaggagctgatggccgggatca
          cttcaagcagatgtgctacagatacagagaggagctgatggctggcatca
          gtttaaggcgtcctgctataggtacagagaggagctgatggccgggatca
          cttcaagcagacgtgctacagatacagagaggagctgatggctggcatca
          cttcaagcaaacatgctacagatacagagaggagctgatggctggcatca
          cttcaagcagatgtgctacagatacagagaggagatgatggctggcatca
          ttgtggctggctgggacaaaagaaggggtggacaggtgtacacagtccca
          ttgtggctggctgggacaaaagaaggggtggacaggtgtacacagtccca
          ttgttgccggctgggacaaaagaaggggtggacaggtgtacacagtcccc
          ttgtggctggctgggacaaaagaaggggtggacaggtgcacacagtccca
          ttgtggctggctgggacaaaagaaggggtggacaggtgtacacagtccca
          tcgtggcgggatgggacaagagacggggaggacaggtgtacactgtccca
          ttgtggctggctgggacaaaagaaggggtggacaggtgtacacagtccca
          tcgtggcgggatgggacaagagacggggaggacaggtgtacactgttcca
          ttgtggctggctgggacaaaagaaggggtggacaggtgtacacagtccca
          ttgtggctggctgggacaaaagaaggggtggacaggtgtacacagtccca
          ttgtggctggctgggataaaagaaggggtggacaggtgtacacagtccca
          atgggaggtatgatagtgaggcagccagtgtcagtaggtggttctggcag
          atgggaggtatgatagtgaggcagccagtgtcagtaggtggttctggcag
          atgggagggatgctggtgaggcagccagtgtcggtgggcgggtctggaag
          atgggaggtatgatagtgaggcagccagtgtcagtaggtggttctggcag
          atgggaggtatgatagtgaggcagccagtgtcagtaggtggttctggcag
          gtaggaggtatgctggtcagacagcctgtatcagttggagggtcaggatc
          atgggagggatgatagtgaggcagccagtgtcagtagggggttctggtag
          gtaggaggaatgctggtcagacagcctgtatctatcggggggtcaggatc
          atgggaggtatgatagtgaggcaaccagtgtcagtagggggttctggcag
          atgggaggtatgatagtgaggcagccagtgtcagtaggtggttctggcag
          atgggagggatgatggtgagacaaccagtgtcagtagggggttctggtag
          ctcctacatatatggcttcatggattctaactacaagcctgggatgacca
          ctcctacatatatggcttcatggattctaactacaagcctgggatgacca
          ctcctacatatacggcttcatggactccaactacaagacagggatgacca
          ctcctacatatatggcttcatggattctaactacaagcctgggatgacca
          ctcctacatatatggcttcatggattctaactacaagcctgggatgacca
          cacctatatctatggttacatggactccaactacaaacccaacatgacaa
          ctcctacatctatggcttcatggattctaactacaagcctggaatgacca
          aacctatatctatggttacatggactccaactacaaacccaacatgacaa
          ctcctacatctatggcttcatggattctaactacaagcctggaatgacca
          ctcctacatctatggcttcatggattctaactacaagcctgggatgacca
          ctcttacatctatggcttcatggattctaactacaagcctggaatgacca
          aggaggagtgtcttcacttctgtacccaggccttggcactggccatggag
          aggaggagtgtcttcacttctgtacccaggccttggcgctggccatggag
          aggaggagtgtcttcacttcactacgcaggctcttgcgctagccatggag
          aggaggagtgtcttcacttctgtacccaggccttggcgctggccatggag
          aggaggagtgtcttcacttctgtacccaggccttggcgctggccatggag
          aggaccagtgtcttcgcctggtatctggagccctgtccctggctatggag
          aggaagagtgccttcacttctgtacccaggccctggcgcttgccatggag
          aggaccagtgtcttcgcctggtatctggagcgctgtccctggctatggag
          aggaagagtgccttcacttctgtacccaggccctggcgctggccatggag
          aggaagagtgtcttcacttctgtacccaggccctggcgctggccatggag
          aggaagaatgccttcacttctgtacccaggccctggcgcttgccatggag
          cggga
          cggga
          cgaga
          cggga
          cggga
          aggga
          cggga
          aggga
          cggga
          cggga
          cggga
