# Supplementary material for: A salmonid EST genomic study: genes, duplications, phylogeny and microarrays
Source: BMC Genomics. 2008 Nov 17;9:545. doi: 10.1186/1471-2164-9-545 (PMC2628678; doi:10.1186/1471-2164-9-545)
Supplement: Additional file 1 — 78 phylogenetic data sets and trees. The data provided represent the EST sequences, alignments, and trees used in the phylogenetic analyses. This file requires the "Tar" UNIX command to open it. [file 1471-2164-9-545-S1.tar › koop_salmonid_EST_trees_20080222/12/12-raw.tree]

((oy.3297954:500.0,ss.4061744:500.0,((ss.4023403:500.0,ss.4056523:500.0):500.0,
tt.5048703:500.0,or.4182347:500.0,cc.4240613:500.0):445.0):500.0,sf.4780657:500.0);
