# Supplementary material for: A salmonid EST genomic study: genes, duplications, phylogeny and microarrays
Source: BMC Genomics. 2008 Nov 17;9:545. doi: 10.1186/1471-2164-9-545 (PMC2628678; doi:10.1186/1471-2164-9-545)
Supplement: Additional file 1 — 78 phylogenetic data sets and trees. The data provided represent the EST sequences, alignments, and trees used in the phylogenetic analyses. This file requires the "Tar" UNIX command to open it. [file 1471-2164-9-545-S1.tar › koop_salmonid_EST_trees_20080222/12/12-cluster_info.csv]

CBR Database ID	Gene Name	Protein	Swissprot Accession	Swissprot ID	e-value	Bitscore	ESTs	Contig Sequence
3297954	SNX3	Sorting nexin-3	O60493	SNX3_HUMAN	4e-80	763	CX027429,CD811062,CX042109,CA351344,BX857810,CA361864,BE669057,BX856700,BX881972,BX878730,CB487567,CA371660,CX262065,CX143420,CX150494,BX308660,BX315574,BX317519,CX143419,CX150493,BX867163,CA379593,BX867604,CA367601,CX262066,CA379536,CA343972,BX912428,BX856658,BX320010,BX308659,BX315573,CA361546,BX860461,CA371132,BX873799,BX320009,BX319288,BX319289,BX317518	caaaacacaaggatggtgccaagcgtcagctgcacctcagctgatcggaagtggagcgcgcaaccacaaaccattgaggcTAATTTAGCTAGCTAGTGGGGGAGAAATGGCTGATACCATAGCTGATACAAGGAGGCTATTCTCCAAGCCTCAGAACTTGAACGACGCGTATGGACCCCCAAGTAACTTTCTAGAGATTGATGTGAGCAACCCTGAAACGATCGGTGTCGGGAGGACCAGGTTTACCACGTATGAAATAAGACTGAAGACCAACCTGCCCATCTTCAAGCTGAAGGAGTCTCGTGTGCGGAGAAGGTACAGCGACTTTGAGTGGCTCAGAGGGGAGCTGGAGAGAGATAGCAAGGTGGTGGTCCCCCCTCTCCCCGGGAAGGCTCTGTT…
4061744	SNX3	Sorting nexin-3	O60493	SNX3_HUMAN	8e-80	760	EG873685,EG873697,EG943297,DW588703,DW582157,EG844699,EG920725,EG883827,DW560825,DW577497,DW566527,DY717311,EG789204,DW559246,EG846741,EG861443,EG868834,EG876048,BF228660,DW537614,EG880354,EG844698,CA767932,EG861444,EG880365,EG943298,CA058114,EG920726,EG846740,DW559247,DW560826,EG876049,EG883828,CB503329,EG868833,CA060412,CA058070,EG789203,DY717312,CB515476,qa,DW582158,EG904819,EG904830	gggggagaataacacgaacccaaacggcagggcgattgcggctaaccaAGCTAGTGGGGGAGAAATGGCTGATACCATAGCTGATACAAGGAGGCTATTCTCCAAGCCTCAGAACTTGAACGACGCGTATGGACCCCCAAGCAACTTTCTAGAGATTGATGTGAGCAACCCTGAAACGGTCGGTGTCGGAAGGACCAGGTTTACCACGTATGAAATAAGACTGAAGACCAATCTGCCCATCTTCAAGCTGAAAGAGTCTCGTGTGCGGAGAAGGTACAGCGACTTTGAGTGGCTCAGAGGGGAGCTGGAGAGAGATAGCAAGGTGGTGGTCCCCCCTCTCCCCGGGAAGGCTCTGTTCAGACAGCTTCCGTTCCGAGGGGACGAGGGGATATTTGACGA…
5048703	SNX3	Sorting nexin-3	O60493	SNX3_HUMAN	3e-80	763	tthy-evl-513-375.g0_875991,tthy-evl-513-375.b0_884055	GGGGGAGGTCGATTGTGGCTAACCTAGCTAGTGGGGGAGTAATGGCTGATACCATAGCTGATACAAGGAGGCTATTCTCCAAGCCTCAGAACTTGAACGACGCGTATGGACCCCCAAGTAACTTTCTAGAGATTGATGTGAGCAACCCTGAAACGGTCGGTGTCGGGAGGGCCAGGTTTACAACGTATGAAATCAGACTGAAGACCAACCTGCCCATTTTCAAGCTGAAGGAGTCTCGTGTGCGGAGACGGTACAGCGACTTTGAGTGGCTCAGAGTGGAGCTGGAGAGAGATAGCAAGGTGGTGGTGCCCCCTCTCCCAGGGAAGGCTCTGTTCAGACAGCTGCCTTTCCGAGGGGACGATGGCATATTTGACGATTCCTTCGTCGAGGAGCGGAGAG…
4780657	SNX3	Sorting nexin-3	O60493	SNX3_HUMAN	3e-80	764	EV389404,EV388869,EV388045,EV388870,EV388046	GTGTATTCACTGAAATCTTTATTCAGGAAAACATGACAACGCATCACCACCTCATGCGTATGAGTGCATTTGACCTGTTTTATTGAAAAACTTTCAAAATAAACAAAATGGCACAGCAGTATACAAACGTCAAACGCACATGCACGGTCAGTCGGTAGAAAAATTCTGTGGGGTTCCCCTCTGTGGTGCATTTTTTCCTCATTAGAAAATAATTTACAGGCTAACTAACAGGGGAAGTGCTGGCTGGGTAGTACACACTGACGGTGCGTACAAGACAACTCGGAAAGCTCCGATTTAAGTGCATTCATGACAACTGGGAATGCAAGCGCCAAATGGGATTTTTTTTAAATAGATTTTTTTTTTTTAACAGTCGTCCAATACAGAAATACCGGTCGGAAT…
4056523	SNX3	Sorting nexin-3	O60493	SNX3_HUMAN	5e-80	761	DW554204,CA047992,CB508386,CA043864,CA055975,EG849595,DY739277,DW557766,DY708771,CB503626,DY736678,DW548017,DY735526,DY711845,qa,CK879916,DW554203,DY698228,DY739276,DY698227,DY708772,DY711846,DW548018,DW557767	atAGTGCGTTTGACCTATTTTATTGGAAAATTTTCAAAATAAACAAAATGGCACAGCAGTATACACATTTCATAAACACATGGTCAGTTGGTAGAAATGCTGTGGGGTTCCCCTCTCTGGTGCATTTTTTCTCATTATAAAATAATTTACAGGCTAACTAACAGTGGAAGTGCTGGCTGGTAGTACACAGACAGACACATGCTTCAGTTCATGGAAGTGATGGACCGTCCACAAAGGGCAATTTTCAGAGTCAGGGACAAAGTGTGCCAAGTCACATTTATGGTGGTGAGGACAATCATTCCAATTGGACATTGAGTAAAAACAACAGTGTGTAATGTATGGGGTTTTAACATGAGGTTTGCATACATGGAAAGGTATTTTTTTTATATTTCTTTAAAA…
4182347	SNX3	Sorting nexin-3	O60493	SNX3_HUMAN	1e-82	784	EL531585,EL518772,EL531584,EL518771,EL532079,EL532078,EL535344,EL535345	gggggtctcagctgaTCGGAAGTGTTGAGCGCAGCCTGGACGACTTGGTCAGGGCGATTGAGGCTAACTTGGCTAGCTTGCTAGAGTGGGGGGAGACATGGCCGATACCATAGCTGATACAAGGAGGCTATTCACTAAGCCTCAAAATTTGAATGACGCTTATGGACCCCCAAGTAATTTTCTAGAGATTGATGTAAGCAATCCTGAGACGATTGGTGTTGGAAGGGGACGATTTACCACGTATGAAATCAGACTGAAGACCAACCTCCCTATCTTCAAGCTGAAGGAGTCCCGTGTTCGTCGGCGCTACAGCGACTTTGAGTGGCTTAGAGGGGAACTGGAGAGAGAGAGCAAGGTGGTGGTCCCCCCTCTCCCAGGGAAAGCTCTTTTCCGGCAACT…
4023403	SNX3	Sorting nexin-3	O60493	SNX3_HUMAN	1e-65	634	EG849596	ggggggaggctaacttagctAGCTAGTGAGGGAGAAATGGCTGATACCATAGCTGATACAAGGAGGCTATTCTCCAAGCCTCAGAACTTGAATGACGCGTATGGACCACCTAGTAACTTTCTAGAGATAGACGTGAGCAACCCTGAGACGGTCGGTGTCGGCAGGACCAGGTTTACCACGTATGAAATCAGACTAAAGACCAACCTGCCCATCTTCAAGTTGAAGGAGTCTCGTGTGCGGAGACGGTACAGCGACTTTCAGTGGCTCAGAGGGGAGCTGGAGAGAGACAGCAAGGTGGTGGTACCCCCTCTCCCAGGGAAGGCTCTGTTCAGACAGCTGCCGTTCCGAGGGGACGATGGGATATTTGACGATTCTTTCATCGAGGAGCGGAGAGCTGGG…
4240613	SNX3	Sorting nexin-3	O60493	SNX3_HUMAN	7e-81	764	EV250585	GCTAGTGGGGGAGAAATGGCTGATACCATAGCTGATACAAGGAGGCTATTCTCCAAGCCTCAGAACTTGAACGACGCGTATGGACCCCCAAGTAACTTTCTAGAGATTGACGTGAGCAACCCTGAAACGGTCGGTGTCGGCAGGACCAGGTTTACCACGTATGAAATCAGACTGAAGACCAACCTGCCCATCTTCAAGCTGAAGGAGTCTCGTGTGCGGAGACGGTACAGCGACTTTGAGTGGCTCAGAGGGGAGCTGGAGAGAGATAGCAAGGTGGTGGTCCCCCCTCTCCCAGGGAAAGCTCTGTTCAGACAGCTGCCGTTCCGAGGGGACGATGGGATATTTGACGATTCCTTCATCGAGGAGCGGAGAGCTGGGCTGGAGCAGTTCCTCAACAAA…
