# Supplementary material for: A salmonid EST genomic study: genes, duplications, phylogeny and microarrays
Source: BMC Genomics. 2008 Nov 17;9:545. doi: 10.1186/1471-2164-9-545 (PMC2628678; doi:10.1186/1471-2164-9-545)
Supplement: Additional file 1 — 78 phylogenetic data sets and trees. The data provided represent the EST sequences, alignments, and trees used in the phylogenetic analyses. This file requires the "Tar" UNIX command to open it. [file 1471-2164-9-545-S1.tar › koop_salmonid_EST_trees_20080222/12/12-alignment.phy]

8 411
oy.3297954gccaaagggtgaccagccactttgttgaggaactgctccagcccagctct
ss.4061744gccaaagggtgaccagccactttgttgaggaactgctccagcccagctct
tt.5048703gccaaagggtgaccagccactttgttgaggaactgctccagcccagctct
sf.4780657gccaaagggtgaccagccactttgttgaggaactgctctagcccagctct
ss.4056523gccaaggggtgaccagccactttgttgaggaactgctccagcccagctct
or.4182347gctagggggtgaccagccactttgttaaggaactgctccagtccctgtct
ss.4023403gccaaggggtgaccagccactttgttgaggaactgctccagcccagctct
cc.4240613gccaaagggtgaccagccactttgttgaggaactgctccagcccagctct
          ccgctcctcgatgaaggaatcgtcaaatatcccatcgtcccctcggaacg
          ccgctcctcgatgaaggaatcgtcaaatatcccctcgtcccctcggaacg
          ccgctcctcgacgaaggaatcgtcaaatatgccatcgtcccctcggaaag
          ccgctcctcgatgaaggaatcgtcaaatatcccatcgtcccctcggaacg
          ccgctcctcgatgaaagaatcgtcaaatatcccatcgtcccctcggaacg
          ccgctcctcgatgaaggagtcatcaaatatcccatcatcccctcgaaacg
          ccgctcctcgatgaaagaatcgtcaaatatcccatcgtcccctcggaacg
          ccgctcctcgatgaaggaatcgtcaaatatcccatcgtcccctcggaacg
          gaagctgtctgaacagagccttcccggggagaggggggaccaccaccttg
          gaagctgtctgaacagagccttcccggggagaggggggaccaccaccttg
          gcagctgtctgaacagagccttccctgggagagggggcaccaccaccttg
          gaagctgtctgaacagagccttcccggggagaggggggaccaccaccttg
          gcagctgtctgaacagagccttccctgggagagggggtaccaccaccttg
          gaagttgccggaaaagagctttccctgggagaggggggaccaccaccttg
          gcagctgtctgaacagagccttccctgggagagggggtaccaccaccttg
          gcagctgtctgaacagagctttccctgggagaggggggaccaccaccttg
          ctatctctctccagctcccctctgagccactcaaagtcgctgtaccttct
          ctatctctctccagctcccctctgagccactcaaagtcgctgtaccttct
          ctatctctctccagctccactctgagccactcaaagtcgctgtaccgtct
          ctatctctctccagctcccctctgagccactcaaagtcgctgtaccttct
          ctgtctctctccagctcccctctgagccactgaaagtcgctgtaccgtct
          ctctctctctccagttcccctctaagccactcaaagtcgctgtagcgccg
          ctgtctctctccagctcccctctgagccactgaaagtcgctgtaccgtct
          ctatctctctccagctcccctctgagccactcaaagtcgctgtaccgtct
          ccgcacacgagactccttcagcttgaagatgggcaggttggtcttcagtc
          ccgcacacgagactctttcagcttgaagatgggcagattggtcttcagtc
          ccgcacacgagactccttcagcttgaaaatgggcaggttggtcttcagtc
          ccgcacacgagactccttcagcttgaagatgggcaggttggtcttcagtc
          ccgcacacgagactccttcaacttgaagatgggcaggttggtctttagtc
          acgaacacgggactccttcagcttgaagatagggaggttggtcttcagtc
          ccgcacacgagactccttcaacttgaagatgggcaggttggtctttagtc
          ccgcacacgagactccttcagcttgaagatgggcaggttggtcttcagtc
          ttatttcatacgtggtaaacctggtcctcccgacaccgatcgtttcaggg
          ttatttcatacgtggtaaacctggtccttccgacaccgaccgtttcaggg
          tgatttcatacgttgtaaacctggccctcccgacaccgaccgtttcaggg
          ttatttcatacgtggtaaacctggtcctcccgacaccgaccgtttcaggg
          tgatttcatacgtggtaaacctggtcctgccgacaccgaccgtctcaggg
          tgatttcatacgtggtaaatcgtccccttccaacaccaatcgtctcagga
          tgatttcatacgtggtaaacctggtcctgccgacaccgaccgtctcaggg
          tgatttcatacgtggtaaacctggtcctgccgacaccgaccgtttcaggg
          ttgctcacatcaatctctagaaagttacttgggggtccatacgcgtcgtt
          ttgctcacatcaatctctagaaagttgcttgggggtccatacgcgtcgtt
          ttgctcacatcaatctctagaaagttacttgggggtccatacgcgtcgtt
          ttgctcacatcaatctctagaaagttacttgggggtccatacgcgtcgtt
          ttgctcacgtctatctctagaaagttactaggtggtccatacgcgtcatt
          ttgcttacatcaatctctagaaaattacttgggggtccataagcgtcatt
          ttgctcacgtctatctctagaaagttactaggtggtccatacgcgtcatt
          ttgctcacgtcaatctctagaaagttacttgggggtccatacgcgtcgtt
          caagttctgaggcttggagaatagcctccttgtatcagctatggtatcag
          caagttctgaggcttggagaatagcctccttgtatcagctatggtatcag
          caagttctgaggcttggagaatagcctccttgtatcagctatggtatcag
          caagttctgaggcttggagaatagcctccttgtatcagctatggtatcag
          caagttctgaggcttggagaatagcctccttgtatcagctatggtatcag
          caaattttgaggcttagtgaatagcctccttgtatcagctatggtatcgg
          caagttctgaggcttggagaatagcctccttgtatcagctatggtatcag
          caagttctgaggcttggagaatagcctccttgtatcagctatggtatcag
          ccatttctccc
          ccatttctccc
          ccattactccc
          ccatttctccc
          ccatttctccc
          ccatgtctccc
          ccatttctccc
          ccatttctccc
