# Supplementary material for: A salmonid EST genomic study: genes, duplications, phylogeny and microarrays
Source: BMC Genomics. 2008 Nov 17;9:545. doi: 10.1186/1471-2164-9-545 (PMC2628678; doi:10.1186/1471-2164-9-545)
Supplement: Additional file 1 — 78 phylogenetic data sets and trees. The data provided represent the EST sequences, alignments, and trees used in the phylogenetic analyses. This file requires the "Tar" UNIX command to open it. [file 1471-2164-9-545-S1.tar › koop_salmonid_EST_trees_20080222/13/13-raw.tree]

((((ss.4055591:500.0,sf.4784223:500.0):366.0,oy.3317250:500.0,tt.5045824:500.0,
cc.4240100:500.0):461.0,ss.4059899:500.0):500.0,or.4182762:500.0);
