# Supplementary material for: A salmonid EST genomic study: genes, duplications, phylogeny and microarrays
Source: BMC Genomics. 2008 Nov 17;9:545. doi: 10.1186/1471-2164-9-545 (PMC2628678; doi:10.1186/1471-2164-9-545)
Supplement: Additional file 1 — 78 phylogenetic data sets and trees. The data provided represent the EST sequences, alignments, and trees used in the phylogenetic analyses. This file requires the "Tar" UNIX command to open it. [file 1471-2164-9-545-S1.tar › koop_salmonid_EST_trees_20080222/13/13-cluster_info.csv]

CBR Database ID	Gene Name	Protein	Swissprot Accession	Swissprot ID	e-value	Bitscore	ESTs	Contig Sequence
4059899	CLIC2	Chloride intracellular channel protein 2	O15247	CLIC2_HUMAN	7e-96	899	EG870085,EG863245,EG920788,DN047900,DN047966,ssal-lksb-007-047.b0_44916,EG925119,CA048197,EG863244,AM042100,DY696496,DY716984,EG925121,DW575590,DW566415,DW551995,DW181396,BG935867,BG936627,DW181397,DN047959,DW180999,DW180866,EG870084,EG920786	gaagcaatgttgtttattgaactaacgtggaatagacgttgaattaacgtctgtgcccggtgggtatagcctagcaggatACAAACAGTAGATTATGTAACATGTGTCTATTTTTTGTGGCTTTCTTTCACATCATAGTTTGAACAGGTGTACTGTATTATAGTAAAACATATTTTCTTGATACCTAAACTTATTTACATGCTAATTGACTGTAGTCTTGTTGGTGAGAGCTTAATATTCTGAGTGGTAATGGTAACCATCAACAATAGGTTTTGTATCACTAGTTTCATTCACACATAAACATAATTAGAATACACTCATATATTCTTATAGTATGGCTGTGAAGGTCATAGACAACATGTAAGAACTATATATTTACACTATGGACAAAGAAACTCA…
4055591	CLIC2	Chloride intracellular channel protein 2	O15247	CLIC2_HUMAN	1e-96	906	EG886129,EG773992,CA054401,EG874368,EG886130,CK883401,EG874369,EG932010,CA039159,DY733179,DW589486,EG773991,EG849584,EG849583	gggGGAGACAAAGCATGCCAGCCACAAGGGTCTTACACTGCCTCTTAAGATCCATATATAAACCAGCACACTAGAGCACACAGATATATAGCAGACTCAAGGGCATAGTGAGGTTTTACTTCAGTGGACTTGGAGTCTTCAGCGTCAACAGGTTTTGGTTGGGTCTGAGGACACTTGTTGGAAAACGCTTCTGAACTTGGCACCACACAACACAGCTTTTGGACAAAATGGCACTACGACAGAACTCCGACAAAGACCCGACTATTGAACTCTTCATAAAGGCTGGCCACGATGGAGAGAACGTGGGCAACTGCCCATTCTGCCAGAGGCTCTTCATGGTCCTGTGGCTGAAAGGAGTCAAGTTCACCGTGACCACCGTCGACATGAGGAAGAAGCCAG…
4240100	CLIC2	Chloride intracellular channel protein 2	O15247	CLIC2_HUMAN	8e-97	906	EV369550,EV369549,EV369607,EV369606	GGGGGTAAACCAGAACACTAGAGCAAACAGATATATAGCAGATTCATAGTGGCATAGTGAGGTTTTACTTCAATGGACTTGGAGTTTTCAGAGTTAACAGGTTTTGATTGGGTCTGAGGACACTTGTTGGAGAAACATTTCTGAACTTGGCACCACAAAGCACAGCTTTTGGACAAAATGGCACTACGACAGAACTCTGACAAAGACCCAACTATTGAACTCTTCATAAAGGCTGGCCACGATGGAGAGAACGTGGGCAACTGCCCATTCTGCCAGAGGCTCTTCATGGTCCTGTGGCTGAAAGGAGTCAAGTTCACCGTGACCACCGTCGACATGAGGAAGAAGCCAGCAGAGTTGAAGGATTTGGCACCAGGGACCAACCCTCCATTCCTACTGTAC…
4182762	CLIC2	Chloride intracellular channel protein 2	O15247	CLIC2_HUMAN	2e-96	902	EL529993,EL521414,EL529992,EL526087,EL528923,EL525160,EL526698,EL533482,EL533483,EL520894,EL518449,EL530655,EL518448,EL521413,EL530654,EL520889,EL525159,EL526086,EL528922,EL522828,EL527611,EL527610,EL526697	agAATAAAGAGATGTATTTTATTGGTAACATTAAAACCATCTGAAATGTTTTGTACAAGATTAAGAACTGTATTTGTTTTGTTCAGAACTTTGTTATCTGAGTTGGTGAGCGTGGTTATCATTTTGTGTTTCAGAAGTTTTTCAACTGGCCTTCCACGGCTCTTACTTTTTCACACATCTATACAATTATCGTATAGTAAAAATAGAAATATTTACACTATAGACAGAGCAACCTGCTAAATAGATTAACAGCCAATGCCAATTGCACGCTTGGCAAATCAGTGTGGCATGCAACACAATTCTGCCATTAGAAAATCTTCAAATAAATAGTCTATACTTGAAATTACACATAGACTTTCTACAGCAGCATTACTATGAATGGTAGCTGGTGATACTGTG…
4784223	Clic2	Chloride intracellular channel protein 2	Q5M883	CLIC2_RAT	6e-59	577	EV391306	CGCCGGGGGAGACAAAGCATGCCAGCCACAAGGGTCTTACACTGCCTCCTAAGATCCATATATAAACCAGCACACTAGAGCACACAGATATATAGCAGACTCAAGGGCGTAGTGAGGTTTTACTTCAGTGGACTTGGAGTCTTCAGCGTTAAGAGGTTTTGGTTGGGTCTGAGGACACTTGTTGGAAAAAAACGTTTCTGAACTTGGCACCACACAACACGACTTTTGGACAAAATGGCACTGCGACAGAACTCCGACAAAGACCCGACTATTGAACTCTTCATAAAGGCTGGCCACGATGGAGAGAACGTGGGCAACTGCCCATTCTGCCAGAGGCTCTTCATGGTCCTGTGGCTGAAAGGAGTCAAGTTCACCGTGACCACCGTCGACATGAGGAAG…
5045824	Clic2	Chloride intracellular channel protein 2	Q5M883	CLIC2_RAT	2e-91	857	tthy-evl-513-232.b0_883912,tthy-evl-510-086.b0_876470	gGGGGAGACAAAGCATACCAGCCACAAGGGTCTTACACTGCCTCCTAAGATCCATATATAAACCAGCACACAGGTATATAGCAGACTCAAGGGCATAGTGAGGCTTTACATTAGTGGACTTGGAGTCTTCAGAGTTAACAGGTTTTGGTTGAGTCTGAGGACACTATTTGGAGAAACATTTCTGAACTTGGCACCACACAGCACAGATTTTGGACAAAATGGCACTACAACAGAACTCCGACAAAGACCCGACTATTGAACTCTTCATAAAGGCTGGCCACAATGGAGAGAATGTGGGCAACTGCCCATTCTGCCAGAGGCTCTTCATGGTCCTGTGGCTGAAAGGAGTCAAGTTCACCGTGACCACCGTTGACATGAGGAAGAAGCCAGAAGAGCTGA…
3317250	CLIC2	Chloride intracellular channel protein 2	O15247	CLIC2_HUMAN	3e-55	544	CA380917,AB024295,CA359885,CA371627	TTAAGAACAAATTCTTATTTTCAATGACGGCCTAGGAACAGTGGGTTAACTGCCTGTTCAGGGGCAGTTAACAAGGGTCTTACACTGCCTCCTAAGATCCATATATAAACCATCACACTAGAGCACACAGATATATAGCAGACTCAAGGGCATAGTGAGGTTTCACTTCAGTGGACTTGGAGTCTTCAGCGTTAAGAGGTTTTGGTTGGGTCTGAGGACACTTGTTGGGAAAAACGTTTCTGAACTTGGCACCACACAACACAGCTTTTGGACAAAATGGCACTACGACAGAACTCCGACAAAGACCCGACTATTGAACTCTTCATAAAGGCTGGCCACGATGGAGAGAACGTGGGCAACTGCCCATTCTGCCAGAGGCTCTTCATGGTCCTGTGGCTG…
