# Supplementary material for: A salmonid EST genomic study: genes, duplications, phylogeny and microarrays
Source: BMC Genomics. 2008 Nov 17;9:545. doi: 10.1186/1471-2164-9-545 (PMC2628678; doi:10.1186/1471-2164-9-545)
Supplement: Additional file 1 — 78 phylogenetic data sets and trees. The data provided represent the EST sequences, alignments, and trees used in the phylogenetic analyses. This file requires the "Tar" UNIX command to open it. [file 1471-2164-9-545-S1.tar › koop_salmonid_EST_trees_20080222/13/13-alignment.phy]

7 448
ss.4059899gcagcgccttctcatggaaagtactgtttgggctattcttgatgaaagcg
ss.4055591gcagcgccttctcttggaaagtagtgtttgggttgttcttgatgaaagcg
cc.4240100gcagcgccttctcttggaaagtagtgtttgggttgttcttgatgaaagtg
or.4182762gcagggctgtctcatgataggcattgttcgggcggttcttgatataagca
sf.4784223gcagcgccttctcgtggaaagtagtgtttgggttgttcttgatgaaagcg
tt.5045824gcagtgccttctcttggaaagtagtgtttgggttgttcttgatgaaagcg
oy.3317250gcagcgccttctcttggaaagtagtgtttgggttgttcttgatgaaagag
          gaaaacttggcgaaaatgtcagcacccacgtcaaaggactctttgctgag
          gagaacttggcgaaaatgtccgcacccacgtcaaaggactctttgttgag
          gagaacttggcgaaaatgtccgcacccacgtcaaaggactctttgttgag
          gagaacttggcaaaaatgtcagctccaacgtcaaaagactctttgttgag
          gagaacttggcgaaaatgtccgcacccacgtcaaaggactctttgttgcg
          gagaatttggcaaaaatgtccgcacccacgtcaaaggactctttgttgag
          gagaacttggcgaaaatgtccgcacccacgtcaaaggactctttgttgac
          tgggctaaggtgtggatacctgggaggggccaatgtctgttccagaaact
          tgggctaaggtgtggatacctgggaggggccagtgtttgctccagaaact
          tgggctaaggtgtggatacctggggggggccaatgtttgctccagaaatt
          tgggctgaggtggggatacctgggaggggctattgtttgttccagaaact
          tgggctaaggtgtggatacctgggaggggccagtgtttgctccagaaact
          tgggctaaggtgtggataccttggaggggccaatgattgctccagaaact
          tgggctaaggtgtggatacctgggaggggccagtgtttgctccagaaact
          cctcgatcttgataaagtccgtcttgagggtgccttgtacaggaggaacg
          cctcgatcttaataaagtctgtcttgagggtgccttgtacagtaggaatg
          cctcgatcttgataaagtctgtcttgagggtgccttgtacagtaggaatg
          cctcaatcttgatgaagtcagtttttagggttccttgtacaggagaaaag
          cctcgatcttgataaagtctgtcttgagggtgccttgtacagtaggaatg
          cctcgatcttgataaaatctgtcttgagggtgccttgtacagtaggaacg
          cctcgatcttgataaagtctgtcttgagggttccttgtacaggaggaacg
          gagggttggtcccaggtgccaaatccttcagctctgctggttttttcctc
          gagggttggtccctggtgccaaatccttcagctctgctggcttcttcctc
          gagggttggtccctggtgccaaatccttcaactctgctggcttcttcctc
          gagggtttgttcccggagccaactccttcagctctgctggtttcttcctc
          gagggttggtccctggtgccaaatccttcagctctgctggcttcttcctc
          gagggttggtccctggtgccaaattcttcagctcttctggcttcttcctc
          gggggttggtccctggtgccaaatccttcagctctgctggcttcttcctc
          atgtcgacggttgtcacggtgaacttgactccttttagccacaggaccat
          atgtcgacggtggtcacggtgaacttgactcctttcagccacaggaccat
          atgtcgacggtggtcacggtgaacttgactcctttcagccacaggaccat
          atatcgaccgtggtcactgtgaacttgacacctttcagccacaggaccat
          atgtcgacggtggtcacggtgaacttgactcctttcagccacaggaccat
          atgtcaacggtggtcacggtgaacttgactcctttcagccacaggaccat
          atgtcgacggtggtaacggtgaacttgactcctttcagccacaggaccat
          gaagagcctctggcagaaggggcagttgcccatgttctctccatcgtggc
          gaagagcctctggcagaatgggcagttgcccacgttctctccatcgtggc
          gaagagcctctggcagaatgggcagttgcccacgttctctccatcgtggc
          gaacagcctttggcagaagggacaatttcccacattctcaccatcgtggc
          gaagagcctctggcagaatgggcagttgcccacgttctctccatcgtggc
          gaagagcctctggcagaatgggcagttgcccacattctctccattgtggc
          gaagagcctctggcagaatgggcagttgcccacgttctctccatcgtggc
          cagcctttatgaagagttcaatagtcgggtctttgtcggagttctgtctt
          cagcctttatgaagagttcaatagtcgggtctttgtcggagttctgtcgt
          cagcctttatgaagagttcaatagttgggtctttgtcagagttctgtcgt
          cagccttgatgaagagctcaatgcttggctccatgtcagaatcctgtcgg
          cagcctttatgaagagttcaatagtcgggtctttgtcggagttctgtcgc
          cagcctttatgaagagttcaatagtcgggtctttgtcggagttctgttgt
          cagcctttatgaagagttcaatagtcgggtctttgtcggagttctgtcgt
          tgcgccatttttttcaaaagctgggctgtgttgtgcaaagttcagaaa
          agtgccattttgtccaaaagctgtgttgtgtggtgccaagttcagaag
          agtgccattttgtccaaaagctgtgctttgtggtgccaagttcagaaa
          agtgccatgtcgtccaaaagcagtgctgtacagtgccaagtccagaaa
          agtgccattttgtccaaaagtcgtgttgtgtggtgccaagttcagaaa
          agtgccattttgtccaaaatctgtgctgtgtggtgccaagttcagaaa
          agtgccattttgtccaaaagctgtgttgtgtggtgccaagttcagaaa
