# Supplementary material for: A salmonid EST genomic study: genes, duplications, phylogeny and microarrays
Source: BMC Genomics. 2008 Nov 17;9:545. doi: 10.1186/1471-2164-9-545 (PMC2628678; doi:10.1186/1471-2164-9-545)
Supplement: Additional file 1 — 78 phylogenetic data sets and trees. The data provided represent the EST sequences, alignments, and trees used in the phylogenetic analyses. This file requires the "Tar" UNIX command to open it. [file 1471-2164-9-545-S1.tar › koop_salmonid_EST_trees_20080222/14/14-raw.tree]

(((((((ss.4052264:500.0,ss.4061255:500.0):413.0,(ss.4023576:500.0,ss.4051088:500.0,
ss.4061341:500.0):477.0):491.0,ss.4061075:500.0):469.0,(oy.3298147:500.0,
sf.4781226:500.0):379.0):479.0,or.4182351:500.0,cc.4237898:500.0):500.0,tt.5044635:500.0,
tt.5045176:500.0):500.0,tt.5045407:500.0);
