# Supplementary material for: A salmonid EST genomic study: genes, duplications, phylogeny and microarrays
Source: BMC Genomics. 2008 Nov 17;9:545. doi: 10.1186/1471-2164-9-545 (PMC2628678; doi:10.1186/1471-2164-9-545)
Supplement: Additional file 1 — 78 phylogenetic data sets and trees. The data provided represent the EST sequences, alignments, and trees used in the phylogenetic analyses. This file requires the "Tar" UNIX command to open it. [file 1471-2164-9-545-S1.tar › koop_salmonid_EST_trees_20080222/14/14-cluster_info.csv]

CBR Database ID	Gene Name	Protein	Swissprot Accession	Swissprot ID	e-value	Bitscore	ESTs	Contig Sequence
3298147	ITGB1BP3	Nicotinamide riboside kinase 2	Q9NPI5	NRK2_HUMAN	1e-72	697	CX137135,CB492503,CX139493,CX139686,CX150266,CX139492,CR371266,CA371338,CR368804,BX080137,CX150265,CX139685,CX145342,CX247599,CA386691,CA382882,CA360105,BX077748,CX149379,BX077749,CX124608,BX077323,BX083117,CX125845,BX083118,CB487715,CA350701,CX125716,CX124398,CR372151,CA356018,BX084937,CX247600,CA386203,BX077324,BX084936,CB492469,CB492991,CX137825,CX149380,CX137826	atggctcaggccagaattcggcacgagGCCTAGCAGTTAATTTCTCTCTTGGTGGAAGCACACAGCGAAGTGACATCGTCCAACCTTTCACCATATTCTGAAATATGGAAGAATCAAGTAGTTAACATTTACTGAACCTTCTCTTTTGAAGCTTTCTTCCGTCTGATCACTGAGTTCCTAGAGGGCTGACCGGTCCTGGTTTTTTTGACGTTTTTTGCAAGTTTCCTGAACTTTCACTGTCTGACAAGATGAAGTGCATTATCGGCATCGGAGGCGTAACCAACGGGGGAAAGACCACCCTCACCAACAAACTGATCAAGAACCTTCCCAACTGTTGTGTGGTTCATCAGGATGACTTTTTCAAGCCACAAGATCAGATTGAAGTTGGTGAAGATGGCT…
5045407	ITGB1BP3	Nicotinamide riboside kinase 2	Q9NPI5	NRK2_HUMAN	1e-71	688	tthy-evl-512-112.g0_884560,tthy-evl-512-112.b0_881872	ggaGGAGGACGTGTAGAAGTGAGCCTAGCAGTACATTTCTCTTTTGGTGGAAGCACACAGCGCAGTGACATCGTCCAACCGTTCACCATATTCTGAAACATGGAAGAATCAAGTAGTTGACGTTTACTGAACCTTCTCTTTTGAAGCTTTCTTCCGTCTGATCACTGAGTTCCTAGTGAGCTGACCGGTCCTGATTTTTTTGACGTTTTTTTGCAAGTAACCTGAACTTTTACTGTCTGATAAGATGAAGTACATTATCGGCATCGGCGGCGTAACCAACGGGGGAAAGACCACCCTCACCAACAAACTGATCAAGAACCTTCCCAACTGTTGTGTTGTTCATCAGGATGACTTTTTCAAGCCACAAGATCAGATTGAAGTTGGTGAAGATGGCTTTAA…
5045176	Itgb1bp3	Nicotinamide riboside kinase 2	Q9D7C9	NRK2_MOUSE	3e-71	685	tthy-evl-508-257.b0_887009,tthy-evl-508-257.g0_886625	gggGGAGGACGTGTAGAAGTGAGCCTAGCAGTACATTTCTCTTTTGGTGGAAGCACACAGCGCAGTGACATCGTCCAACCTTTCACCATATTCTGAAACATGGAAGAATCAAGTAGTTGACGTTTACTGAACCTTCTCTTTTGAAGCTTTCTTCCGTCTGATCACTGAGTTCCTAGTGAGCTGACCGGTCCTGGTTTTTTTGACGTTTTTTTGCAAGTAACCTGAACTTTTACTGTCTGACAAGATGAAGTACATTATCGGCATCGGCGGCGTAACCAACGGGGGAAAGACCACCCTCACCAACAAACTGATCAAGAACCTTCCCAACTGTTGTGTTGTTCCTCAGGATGACTTTTTCAAGCCACAAGATCAGATTGAAGTTGGTGAAGATGGCTTTAA…
4052264	ITGB1BP3	Nicotinamide riboside kinase 2	Q9NPI5	NRK2_HUMAN	5e-71	683	DW540244,DW472622,EG792879,CA037353,EG758496,EG860596	GGGGGAGTAAGTGTAGGAGTGAGCCGAGCAGTTCATTTCTCTTTTGGTGGAAGCGCACAGCGAAGTGACATCGTCCAACCTTTCACCATATTCTGAAACATGGAAGAATCAAGTAGTTGACGTTTACTGAACCTTCTCTTTTGAAGCTTTCTTCCGTCTGATCACTGAGTTCCTAGAGGGCTGAACGGTCCTGTTTTTTTGACGTTTTTGCAAGTTTCCTGAACTTTCACTGTCTGACAAGATGAAGTACATTATCGGCATCGGCGGCGTAACCAACGGGGGAAAGACCACCCTCACCAACAAACTGATGAAGAACCTTCCCAACAGTTGTGTGGTTCATCAGGATGACTTTTTCAAGCCACAAGATCAGATTGAAGTTGGTGAAGATGGCTTTAAGCA…
4051088	ITGB1BP3	Nicotinamide riboside kinase 2	Q9NPI5	NRK2_HUMAN	2e-71	687	EG888185,EG888186,EG879520,DW549920,DW538879	gggggAAGTGTAGGAGTGAGCCGAGCAGTTAATTTCTCTCTTGGTGGAAGCGCACAGCGAAGTGACATCGTCCAACCTTTCACCATATTCTGAAACATGGAAGAATCAAGTAGTTGACGTTTACTGAACCTTCTCTTTTGAAGCTTTCTTCCGTCTGATCACTGAGTTCCTAGAGGGCTGAACGGTCCTGTTTTTTTGACGTTTTTGCAAGTTTCCTGAACTTTCACTGTCTGACAAGATGAAGTACATTATCGGCATCGGCGGCGTAACCAACGGGGGAAAGACCACCCTCACCAACAAACTGATGAAGAACCTTCCCAACAGTTGTGTGGTTCATCAGGATGACTTTTTCAAGCCACAAGATCAGATTGAAGTTGGTGAAGATGGCTTTAAGCAGTA…
4061075	ITGB1BP3	Nicotinamide riboside kinase 2	Q9NPI5	NRK2_HUMAN	9e-72	689	EG800202,CK882134,CA063916,EG787722,EG787711,CB506562,BQ036961,DY467761,CA038931,CB507015,EG800203,EG848873,CA041622,DY716469,DW560774,DW563752,DY692696,EG845695,DW340428,CK890755,EG903921,EG790457,DY692695,EG903920,EG845694,DW179628,EG901539,DN165461,DN163472,CK881235,CK891914,DW007559,EG901550,DW563751,EG848874,EG790458,EG898889,EG898890	GGGGGAGTAAGCGTAGTAGTGAGCCTAGCAGTTCATTTCTCTCTTGGTGGAAGCACACAGCGAAGTGACATCGTCCAACCTTTCACCATATTCTGAAACATGGAAGAATCAAGTAGTTGACGTTTACTGAACCTTCTCTTTTGAAGCTTTCTTCCGTCTGATCACTGAGTTCCTAGAGGGCTGACCGGTCCTGTTTTTTTGACGTTTTTTGCAAGTTTCCTGAACTTTCACTGTCTGACAAGATGAAGTACATTATCGGCATCGGCGGCGTAACCAACGGGGGAAAGACCACCCTCACCAACAAACTGATGAAGAACCTTCCCAACAGTTGTGTGGTTCATCAGGATGACTTTTTCAAGCCACAAGATCAGATTGAAGTTGGTGAAGATGGCTTTAAGC…
4237898	ITGB1BP3	Nicotinamide riboside kinase 2	Q9NPI5	NRK2_HUMAN	2e-72	694	EV253267,CX349239,EV253266,EV366873,EV367633	gggggacgtgtagaaagaagtgagcctagcagtacatttctctCTTGGTGGAAGTGCACAGCGGAGTGACATCATCCAACCTTTCACCATATTCTGAAACATGGAAGAATCAAGTAGTTGACGTTAACTGAACCTTCTCTTTTGAAGCTTTCTTCCGTCTGATCACTGAGTTCCTAGTGAGCTGACCGGTCCTGGTTTTGTTGACGTTTTTTTGCAAGTTACCTGAACTTTCACTGTCTGACAAGATGAAGTACATTATCGGCATCGGCGGCGTAACCAACGGGGGAAAGACCACCCTCACCAACAAACTGATCAAGAACCTTCCCAACTGTTGTGTGGTTCATCAGGATGACTTTTTCAAGCCACAAGATCAGATTGAAGTTGGTGAAGATGGCTTTA…
4061255	ITGB1BP3	Nicotinamide riboside kinase 2	Q9NPI5	NRK2_HUMAN	2e-71	687	EG758912,DW592316,DW007506,DN162803,CK898292,DN164623,CK894157,DW007799,CB504975,DW561621,CO471135,DW558121,DY698868,DY695224,DW540243,DW551228,DW468767,BG936027,rr_182864,EG757872,EG824862,EG879521,EG939152,EG831065,BG934557,DW590119,DW589056,EG860597,DW181001,EG803832,EG896105,EG758497,EG859558,EG885128,EG758923,EG792876,EG901568,EG901677,EG901678,EG901567,DW472951,EG876280,EG803831,CB517504,CB…	GGGGGCTCTTTTGGTGGAAGCGCACAGCGAAGTGACATCGTCCAACCTTTCACCATATTCTGAAACATGGAAGAATCAAGTAGTTGACGTTTACTGAACCTTCTCTTTTGAAGCTTTCTTCCGTCTGATCACTGAGTTCCTAGAGGGCTGAACGGTCCTGTTTTTTTGACGTTTTTGCAAGTTTCCTGAACTTTCACTGTCTGACAAGATGAAGTACATTATCGGCATCGGCGGCGTAACCAACGGGGGAAAGACCACCCTCACCAACAAACTGATGAAGAACCTTCCCAACAGTTGTGTGGTTCATCAGGATGACTTTTTCAAGCCACAAGATCAGATTGAAGTTGGTGAAGATGGCTTTAAGCAGTATGATGTCATCACTGCCCTCGACATGGACGC…
4061341	ITGB1BP3	Nicotinamide riboside kinase 2	Q9NPI5	NRK2_HUMAN	2e-71	687	EG815557,EG827211,CK894532,EG922815,DW473542,EG815556,EG927921,EG927922,DW538880,CB509802,EG806056,DW592317,EG767425,EG767426,EG902317,DW591403,EG902328,EG879182,EG879183,EG827210,EG904451,EG904452,EG918696,EG918697	gGGGGGTCTCTTGGTGGAAGCGCACAGCGAAGTGACATCGTCCAACCTTTCACCATATTCTGAAACATGGAAGAATCAAGTAGTTGACGTTTACTGAACCTTCTCTTTTGAAGCTTTCTTCCGTCTGATCACTGAGTTCCTAGAGGGCTGAACGGTCCTGTTTTTTTGACGTTTTTGCAAGTTTCCTGAACTTTCACTGTCTGACAAGATGAAGTACATTATCGGCATCGGCGGCGTAACCAACGGGGGAAAGACCACCCTCACCAACAAACTGATGAAGAACCTTCCCAACAGTTGTGTGGTTCATCAGGATGACTTTTTCAAGCCACAAGATCAGATTGAAGTTGGTGAAGATGGCTTTAAGCAGTATGATGTCATCACTGCCCTCGACATGGACGC…
4781226	ITGB1BP3	Nicotinamide riboside kinase 2	Q9NPI5	NRK2_HUMAN	1e-72	696	EV385825,EV385826	GGGGGAGCGAAGTGACATCGTCCAACCTTTCACCATATTCTGAAACATGGAAGAATCAAGTAGTTGACGTTTACTGAACCTTCTCTTTTGAAGCTTTCTTCCGTCTGATCACCGAGTTCCCAGAGAGCTGACCGGTCCTGCTTTTTTTGCCGTTTTTTGCAAGTTTCCTGAACTTTCACTGTCTGACAAGATGAAGTACATTATCGGCATCGGCGGCGTCACCAACGGGGGAAAGACCACCCTCACCAACAAACTGATCAAGAACCTTCCCAACTGTTGTGTGGTTCATCAGGATGACTTTTTCAAGCCACAAGATCAGATTGAAGTTGGTGAAGATGGCTTTAAGCAGTATGATGTCATCACTGCCCTCGACATGGACGCCATGATGAGTACCATCTA…
4182351	ITGB1BP3	Nicotinamide riboside kinase 2	Q9NPI5	NRK2_HUMAN	6e-73	699	EL532680,EL532679,omor-osph-004-087.b0_225138,EL533234,omor-osph-001-046.b1_223969,omor-osph-001-046.b0_223873,omor-osph-004-012.b0_225093,EL535969,omor-osph-001-052.b0_223850,omor-osph-006-086.b0_225318,EL533233,EL535968,EL522052,EL522053	gtCAGGAAGAGCATTTATTGATGTGTGCAACTAGCTGCAACCACCTTCAAAACTTTTGTCAACTCTGTTGAGTGTTTGCTGGTAACAAAGCAATAAATATGTTGGATATAAAATCATGCCAGCATACAATGCTGTCAGGTGAGGAATAATTTATACTACAAAAGTCTTAGCAGTCAATTAAAAAAAGCTGCCAGGTAGAAACTGTTAAGGCGAGGCGGTCTTCATCTAGCAGGCATGATGTACGCTCTTGTTTCAAGCCGATCAGTTGACCTTTGTTGATTAGAGACACATCTGGATGCCGTTCAGGACGTCTCCATAGACAAAGTTGTACAGTTGTTCCTTGGACTTAGTTCCATCTAGTTGCAAGACATCAACTCCAGACTCTTCCATGATATTCTT…
5044635	ITGB1BP3	Nicotinamide riboside kinase 2	Q9NPI5	NRK2_HUMAN	2e-42	434	tthy-evl-503-266.g0_881258	GCGGGAGGATTGTTTATTAGTGTTGTGTGTTGAGCTGCAACCCTCCTCAACTGTTCCATTGTCATCTCTGTGACTGGCTGCCTGGTGGCCCGTAAAAAGCAATAAATATGGAGGATATAAAACCATGCCAGCATATAATGCCAGGGAATAATTTACACTAGAAAAGAGTAATATGATGGTGTCAGCAGCAGCAGCAGCAGCAGCAGCCCGTAGACAGTGTTGTTAGCTGCAGGCTAGAAAGACGTAGAAACGGTTAAGGCAAGGCTCTCCTTCTCCTCTCCAGGCAGATACATCCTTCTCTTAGCAGAAAGATTGACCTTTGTTGCTCACAGACACTTCTGGATGTTGTTCAGGACGTCTCCGTAGACAGCGTTGTACAGTTGTTCCTTTGACTTGGTT…
4023576	ITGB1BP3	Nicotinamide riboside kinase 2	Q9NPI5	NRK2_HUMAN	7e-43	438	EG806045	gGGGGCTCTCTTGGTGGAAGCGCACAGCGAAGTGACATCGTCCAACCTTTCACCATATTCTGAAACATGGAAGAATCGAGTAGTTGACGTTTACTGAACCTTCTCTCTTGAAGCTTTCTTCCGTCTGATCACTGAGTTCCTAGAGGGCTGAACGGTCCTGTTTTTTTGACGTTTTTGCAAGTTTCCTGAACTTTCACTGTCTGACAAGATGAAGTACATTATCGGCATCGGCGGCGTAACCAACGGGGGAAAGACCACCCTCACCAACAAACTGATGAAGAACCTTCCCAACAGTTGTGTGGTTCATCAGGATGACTTTTTCAAGTCATCACTGCCCTCGACATGGACACCATGATGAGTACCATCTACGCCTGGCTTGACGACCCGGTGAAGTTTGAG…
