# Supplementary material for: A salmonid EST genomic study: genes, duplications, phylogeny and microarrays
Source: BMC Genomics. 2008 Nov 17;9:545. doi: 10.1186/1471-2164-9-545 (PMC2628678; doi:10.1186/1471-2164-9-545)
Supplement: Additional file 1 — 78 phylogenetic data sets and trees. The data provided represent the EST sequences, alignments, and trees used in the phylogenetic analyses. This file requires the "Tar" UNIX command to open it. [file 1471-2164-9-545-S1.tar › koop_salmonid_EST_trees_20080222/14/14-alignment.phy]

13 500
oy.3298147gtcatcactgccctcgacatggacgccatgatgagtaccatctacgcctg
tt.5045407gtcatcactgccctcgacatggacgccatgatgagtaccatctacgcctg
tt.5045176gtcatcactgccctcgacatggacgccatgatgagtaccatctacgcctg
ss.4052264gtcatcactgccctcgacatggacgccatgatgagtaccatctacgcctg
ss.4051088gtcatcactgccctcgacatggacgccatgatgagtaccatctacgcctg
ss.4061075gtcatcactgccctcgacatggacgccatgatgagtaccatctacgcctg
cc.4237898gtcatcactgccctcgacatggacgccatgatgagtaccatctacgcctg
ss.4061255gtcatcactgccctcgacatggacgccatgatgagtaccatctacgcctg
ss.4061341gtcatcactgccctcgacatggacgccatgatgagtaccatctacgcctg
sf.4781226gtcatcactgccctcgacatggacgccatgatgagtaccatctacgcctg
or.4182351gtcatcactgctttggacatggacgcaatgatgagcacaatctacgcctg
tt.5044635gtcatcactgccctcgacatggacgccatgatgagtaccatctacgcctg
ss.4023576gtcatcactgccctcgacatggacaccatgatgagtaccatctacgcctg
          gcttgacgacccggtgaagtttgaaaggtcgcacggcgtcaacaacacct
          gtttgacgacccggtgaagtttgaaaggtcgcacggcgtcaacaacacct
          gtttgacgacccggtgaagtttgaaaggtcacacggcgtcaacaacacct
          gcttgacgacccggggaagtttgagaggtcgcacggcgtcaacaacactt
          gcttgacgacccggtgaagtttgagaggtcccacggcgtcaacaacactt
          gcttgacgacccggtgaagtttgaaaggtcgcacggcgtcaacaacactt
          gtttgacgacccggtgaagtttgaacggtcgcacggtgtcaacaacacat
          gcttgacgacccggggaagtttgagaggtcgcacggcgtcaacaacactt
          gcttgacgacccggtgaagtttgagaggtcccacggcgtcaacaacactt
          gcttgacgacccggtgaagtttgaaaggtcgcacggcgtcaacaacacct
          gctggagaaccctggaaagtttgagaggtcgcatggagtcaacaacaccc
          gtttgacgacccggtgaagtttgaaaggtcacacggcgtcaacaacacct
          gcttgacgacccggtgaagtttgagaggtcccacggcgtcaacaacactt
          tggataccgagattctcccggagtctgaccacagggatgagggaactcac
          tggataccgagattctcccggagtctgaccacaaggatgaggaaactcac
          tggataccgagattctcccggagtctgaccacaaggatgaggaaactcac
          tggataccgagattctcccggagtctgaccacagggatgagggaactcac
          tggataccgagattctcccggagtctgaccacagggatgagggaactcac
          tggataccgagattctcccggagtctgaccacagggatgagggaactcac
          tggataccgagattctcccggagtctgaccacaaggatgaggaaactcac
          tggataccgagattctcccggagtctgaccacagggatgagggaactcac
          tggataccgagattctcccggagtctgaccacagggatgagggaactcac
          tggataccgagattctcccggagtctgaccacagggatgagggaacccac
          tggataccgagattcttccagagtccgagcttaaggatgaggaaacccac
          tggataccgagattctcccggagtctgaccacaaggatgaggaaactcac
          tggataccgagattctcccggagtctgaccacagggatgagggaactcac
          atcctcatcgtggaaggattcctgctttacacctacggacctttgatcga
          atcctcattgtggaaggattcctgctttacacctacggacctttgattga
          atcctcattgtggaaggattcctgctttacacctacggacctttgattga
          atcctcatcgtggaaggattcctgctttacacctatggacctttgatcga
          atcctcatcgtggaaggattcctgctttacacctatggacctttgatcga
          atcctcatcgtggaaggattcctgctttacacctacggacctttgatcga
          atcctcatcgtggaaggattcctgctttacacctacggacctttgatcga
          atcctcatcgtggaaggattcctgctttacacctatggacctttgatcga
          atcctcatcgtggaaggattcctgctttacacctatggacctttgatcga
          atcctcatcgtggaaggattcctgctttacacctacggacctttgatcga
          atccttattgtggagggctttctgctctacacctatggacctttgatcga
          atcctcattgtggaaggattcctgctttacacctacggacctttgattga
          atcctcatcgtggaaggattcctgctttacacctatggacctttgatcga
          cgtgctgaaccaacgctattttatttccattccatacgaagtatgcaaaa
          cgtactgaaccaacgctattttatttccattccatacgaagaatgcaaaa
          cgtactgaaccaacgctattttatttccattccatacgaagaatgcaaaa
          cgtactgaaccaacgctattttatttccattccatacgaagtatgcaaaa
          cgtactgaaccaacgctattttatttccattccatacgaagtatgcaaaa
          cgtactgaaccaacgctattttatttccattccatacgaagtatgcaaaa
          cgtactgaaccaacgctattttatttccattccatacgaagaatgcaaaa
          cgtactgaaccaacgctattttatttccattccatacgaagtatgcaaaa
          cgtactgaaccaacgctattttatttccattccatacgaagtatgcaaaa
          cgtgctgaaccaacgctattttatttccattccatacgaagtttgcagaa
          cgtactgaaccaacgttattttatttccattccatacgaagaatgcaaaa
          cgtactgaaccaacgctattttatttccattccatacgaagaatgtaaaa
          cgtactgaaccaacgctattttatttccattccatacgaagtatgcaaaa
          agaggaggtgctcaagaaactacaaggtaccagatcccccaggtctgttt
          agaggaggtgctcaagagactacaaggttccagatccccccggtctgttt
          agaggaggcgctcaagaaactacaaggtaccagatccccccggtctgttt
          agaggaggtgctcaagaaactacaaggtaccagatcccccgggtctgttt
          agaggaggtgctcaagaaactacaaggtaccagatcccccgggtctgttt
          agaggaggtgctcaaggaactacaaggtaccagatcccccgggtctgttt
          agaggaggtgctcaagaaactacaaggtaccagatccccccggtctgttt
          agaggaggtgctcaagaaactacaaggtaccagatcccccgggtctgttt
          agaggaggtgctcaagaaactacaaggtaccagatcccccgggtctgttt
          agaggaggtgctcaagaaactacaaggtaccagatcccccgggtctgttt
          agaggaggtgctcaaggaattacgctgtgccggaccccccaggtctgttc
          agaggaggtgctcaagaaactacaaggtaccagatccccccggtctgttt
          agaggaggtgctcaagaaactacaaggtaccagatcccccgggtctgttt
          gatggtcacgtctggcccatgtacaccaaacacaagatcatcatggaaac
          gacggtcacgtctggcccatgtacaccaaacacaagaacatcatggaaac
          gacggtcacgtctggcccatgtacaccaaacacaagaacatcatggaaac
          gatggtcacgtctggcccatgtacaccaaacacaagctcaccatggaaac
          gatggtcacgtctggcccatgtacaccaaacacaagctcaccatggaaac
          gatggtcacgtctggcccatgtacaccaaacacaagctcatcatggaaac
          gatggtcacgtctggcccatgtacaccaaacacaagaacatcatggaaac
          gatggtcacgtctggcccatgtacaccaaacacaagctcaccatggaaac
          gatggtcacgtctggcccatgtacaccaaacacaagctcaccatggaaac
          gatggtcacgtctggcccatgtacaccaaacacaagatcatcatggaaac
          gatggtcacgtttggcccatgtacgtcaaacataagaatatcatggaaga
          gacggtcacgtctggcccatgtacaccaaacacaagaacatcatggaaac
          gatggtcacgtctggcccatgtacaccaaacacaagctcaccatggaaac
          atcaggagttgatgttgtgcagctagatggaactaagtcaaaggaacatc
          atcagaagttgatgttgtgcagctagatggaaccaagtcaaaggaacaac
          atcagaagttgatgttgtgcagctagatggaactaagtcaaaggaacaac
          attaggagttgatattgtgcagctagatggaactaagtcaaaggaacagc
          attaggagttgatattgtgcagctagatggaactaagtcaaaggaacagc
          attaggagttgatattgtgcagctagatggaactaagtcaaaggaacagc
          atcaggcgttgatgttgttcagctagatggaactatgtcaaaggaacaac
          attaggagttgatattgtgcagctagatggaactaagtcaaaggaacagc
          attaggagttgatattgtgcagctagatggaactaagtcaaaggaacagc
          atcaggagttgatgttgtgcagctagatggaactaagtcaaaggaacagc
          gtctggagttgatgtcttgcaactagatggaactaagtccaaggaacaac
          atcagaagttgatgttgtgcagctagatggaaccaagtcaaaggaacaac
          attaggagttgatattgtgcagctagatggaactaagtcaaaggaacagc
          tgtacaacgctgtctatgaagacgtcctgaacaacatccagaagtgtctg
          tgtacaacgctgtctacggagacgtcctgaacaacatccagaagtgtctg
          tgtacaacgctgtctacggagacgtcctgaacaacatccagaagtgtctg
          tgtacaacgctgtctacaaagacgtcctgaacaacatccagaagtgtctg
          tgtacaacgctgtctacgaagacgtcctgaacaacatccagaagtgtctg
          tgtacaacgctgtctacgaagacgtcctgaacaacatccagaagtgtctg
          tgtacaacgttgtctacggagatgtcctgaacaacatccagaagtgtctg
          tgtacaacgctgtctacgaagacgtcctgaacaacatccagaagtgtctg
          tgtacaacgctgtctacgaagacgtcctgaacaacatccagaagtgtctg
          tgtacaacgctgtctacgaagacgtcctgaacaacatccagaagtgtctg
          tgtacaactttgtctatggagacgtcctgaacggcatccagatgtgtctc
          tgtacaacgctgtctacggagacgtcctgaacaacatccagaagtgtctg
          tgtacaacgctgtctacgaagacgtcctgaacaacatccagaagtgtctg
          taagcaacaaaggtcagtctatcggctaagagaaggctatatctgtgcag
          tgagcaacaaaggtcaatctttctgctaagagaaggatgtatctgtggag
          tgagcaacaaaggtcaatctttctgctaagagaaggatgtatctgtggag
          taagcaacaaaggtcagtctatcggttaagagaaggatatatctgtgcag
          taaacaacaaaggtcagtctatcggctaagagaaggatatatctgtgcag
          taagcaacaaaggtcagtctatcggctaagagaaggatatatctgtgcaa
          taagcaacaaaggtcaatctatcggctaagagcaggatggatctgacatg
          taagcaacaaaggtcagtctatcggctaagagaaggatatatctgtgcag
          taaacaacaaaggtcagtctatcggctaagagaaggatatatctgtgcag
          taagcaacaaaggtcagtctatcggctaagacaaggctatatctgtgcag
          taatcaacaaaggtcaactgatcggcttgaaacaagatacatctgtgcta
          tgagcaacaaaggtcaatctttctgctaagagaaggatgtatctgtggag
          taaacaacaaaggtcagtctatcggctaagagaaggatatatctgtgcag
