# Supplementary material for: A salmonid EST genomic study: genes, duplications, phylogeny and microarrays
Source: BMC Genomics. 2008 Nov 17;9:545. doi: 10.1186/1471-2164-9-545 (PMC2628678; doi:10.1186/1471-2164-9-545)
Supplement: Additional file 1 — 78 phylogenetic data sets and trees. The data provided represent the EST sequences, alignments, and trees used in the phylogenetic analyses. This file requires the "Tar" UNIX command to open it. [file 1471-2164-9-545-S1.tar › koop_salmonid_EST_trees_20080222/15/15-raw.tree]

(oy.3294543:500.0,(((ss.4045506:500.0,ss.4058008:500.0):491.0,(((ss.4050104:500.0,
ss.4056088:500.0,ss.4034528:500.0):498.0,oy.3295026:500.0):445.0,(((tt.5044751:500.0,
tt.5046079:500.0,tt.5045648:500.0):392.0,or.4187706:500.0):392.0,cc.4237726:500.0):468.0):417.0):480.0,
(sf.4780153:500.0,sf.4779843:500.0):416.0):500.0);
