# Supplementary material for: A salmonid EST genomic study: genes, duplications, phylogeny and microarrays
Source: BMC Genomics. 2008 Nov 17;9:545. doi: 10.1186/1471-2164-9-545 (PMC2628678; doi:10.1186/1471-2164-9-545)
Supplement: Additional file 1 — 78 phylogenetic data sets and trees. The data provided represent the EST sequences, alignments, and trees used in the phylogenetic analyses. This file requires the "Tar" UNIX command to open it. [file 1471-2164-9-545-S1.tar › koop_salmonid_EST_trees_20080222/15/15-cluster_info.csv]

CBR Database ID	Gene Name	Protein	Swissprot Accession	Swissprot ID	e-value	Bitscore	ESTs	Contig Sequence
3295026	STMN1	Stathmin	P31395	STMN1_CHICK	4e-34	365	CB487740,CB487287,CB489893,CX716635,CR373821,CB490439,CX722582,CX716636,BX858422,CA346311,CX719390,BX911491,BX080919,CA350258,CA350397,CX722583,CX719389	atggcctcaggccagaattcggacgaggtgagagaaacctcactctgaacattttgcttgccctagcagagctagttaggCTGTTTTCATGCTATCTAGAGCGTTAGTGACTAACTGTGCTGCTAGCAACAATTGAATTCCATTTTCTGCCAACCTTTACTGACACCTGTCATATTCAACGGTGTTGCGCGTTCGTAAATTAATCAGTTACTCTTGTGCTCTGGTACACTCAAACGTGAGCGTTTTGGAAATCGGAGTAGACTGCCAAAAGTAATCTACGAATGCACGCTAAATCGACATTATTGATTGGACGATTAGGACCAATGGGAGTAGAGAACGAGATGTGACGAGTTAACTTTAGTGCTTCGGTTCTTTTTGTTGTTGCCGAACGGTGCTGAG…
4056088	STMN1	Stathmin	P31395	STMN1_CHICK	2e-34	368	CA046586,DW561000,DY731570,CA053157,DW560999,DW178036,CX356829,CX355441,EG826322,DY720747,DY731571,EG810649,EG762461,EG762462	attttactcaccctagcagagctagttaggctgttttcatgctatctagagcgttggtgactaactgtgctgctagcaacAATTGCATTCCATTTTCTGCCAACCTTTACTGACACCTGTCATATTCAACGGTGTTGCACGTTCGTAAATTCATCAGTTATTCTGTGCTCTGGCACACTCAAAAGAGTGCGTTTTGGAAATCGGAGTATAGACAAAAGTAATTTACGAACGCACGCTAAATCGACATTATTGATTGGACGATTAGGACCAATGGGAGTAGAGAACGAGATGTGACGAGTTGACTTTAGTGCTTCGATCCTTTTTGTTGTTGCGCGAACGGTGCTGAGGCAGGCAGTGAAGAAGGCGCGACCACACCGCTTTTTCACCATTTAAAGGCAA…
4779843	STMN1	Stathmin	P31395	STMN1_CHICK	2e-30	333	EV387791,EV387792	ggggggatggagactaggtgggtgtgaccacactcttgcctcggtctgcgctttttcccaattcctatgttgtcagtcgaCGATTAAACATTGACTTTCGACACCACTAAGGACACATTGCTGTGCTTTAACTTACATGTGAAGAGGGGTTTCAGTCCGCCAACGGTTAAGATAGCTAGCTACAGTAGCTAGATTATTTATTCAGGTTGTTAGCCAGTGTCTGTCCCCCTGCTGAGCTGACAGTGTAGCGGAGTCCATTGTCTCCTCAGCACCAGTTTGCTATTCGTGCATTTGCAGGCATAGCAACACTCAGTACTCTGCTGAAATGGCATCCTCTGGAGAGATCCTGATCAAGGAGTTGGACAAGCGTGCTTCAGGTCAAGCATTTGAGGTAATCTT…
5044751	STMN1	Stathmin	P31395	STMN1_CHICK	5e-35	372	tthy-evl-501-222.b0_882366,tthy-evl-501-222.g0_877758	gggggagtgtgatggagactaggtgggtgtgatcacactgtctgcctcgctctgcgcatttgctcaattccttttgtcgtCAATCGGCGAATCAAACATTGATTTTCGACACCACTGATTACAAATTGCTGTGCTTTACATGTGAAGAGGGTTTATCAGTCCGCCAACTTGTAAGATAGCTAGCTACAGTAGCTAGCACATTTATTCAGATTGTCTGCCAGTGTCTGTGTGTCTGTGCCCCTGCGGAGCTGACAGTGCAGCCAAGTCCATTGTCTCCTCAGCACCAGTTTGCTATTCGTGCATTTGCAGGCATAGCAACCCTCAGTACCCTCAGTACTCAGCTGAAATGGCGTCCTCTGGAGATATTCTGGTCAAGGAGTTGGACAAGCGTGCTTCAGG…
4187706	Stmn1	Stathmin	P13668	STMN1_RAT	2e-47	478	EL550026,EL518012,EL535738,EL521632,EL535739,omor-obrl-001-069.b0_224152,EL521631	CCAAAACAGATTTGCTGCTCCTTTATTAAAGCATTTCGGTTGATGCCGTTTGCAGGTGATCGCTAACGCACAATGTCAGAAACACAAATAACTTGATCAGTCAGTGGCATAGCACTACTTGTGACAATGACCCAAACAAAATCCCCCAAAGAATGACTCTTAAAGAACAACTGCATCTTTATTGAGATCAATGAACAGCAGTTTTGACTTACGATGGGTACATATTAACTGGCATTATGCAATAGACGCTGTTAGGGACCTATGCACTGCAGTGGCATGCTTCCTCAAAGGTAGAAACACTGGCGATTACAAAGGTCAGAAGCTGCAAAGCACTCTACTCGTGGAGAAACGTTACTGGCGGTAAACATCCAAAAACAACAACGATTAGCCTTGGGAAAC…
4050104	STMN1	Stathmin	P31395	STMN1_CHICK	1e-34	368	EG810648,EG896566,EG896567,CK873604,EG826323,DY731705,EG822589,EG822590	actaggtgggagtgatcacactgtgcctcggtctgcgctttttctcaattcttatgtcgtcaatcgacgattaaacattgAATTTCGACACCACTATGGACAAATTGCTGTGCTTTAACTTAAATGTGAAGAGGGGTTTCAGCCTGCAGTAGCTAGCTAGCTAATATATTCAGGTTGTCTGCCTGTGTCTCTGCCCCTGCTGAGTTGACAGTGTAGCCGAGTCCATTGTCTCCTCAGCACCAGTTTGCTAGTCGTGCATTTGCAGGCAAGGCAACCCTCGGTACTCTGCTGAAATGGCGTCCTCTGGAGAGATCCTGGTCAAGGAGTTGGACAAGCGTGCTTCAGGTCAAGCATTTGAGGTAATCTTGGCCCCCGATGCCAAGGGTGAAATCCCCCTAC…
4237726	STMN1	Stathmin	P31395	STMN1_CHICK	1e-34	368	EV251618,EV366267,EV251619,CB484051,EV366268	agaggttttAAAGAACAATTGCAACTTTATTAAGCTCAAGATATCCGCAGCTTTACAAGGTACAAGGATTTACTTGCATTATGCAATTCACAATGTTAAGGACCTATGCGTAACAGTGGCATGCTTCCTTATAGGTAAAAACACTGCTTATTTCAAAGGTCATAAGCTGCAATACACTACTGGAGGTGGGGGAATAAATTATTACACATCCACAACAAAAGCAACAACGGATAGCCTAAATAATCCTTACAAGGTGAACAAAACTATAACAACGAAAAAAATAATACTGGCAACGAACAGAAACAAATATATCTTTGCACAAGTAAAAACAAAAGTATTACAAAAGAAAAATCAGTTCTCCCCCTCTGGTTTTGTTTCCTTGGCCTTTCGTACCTCCTC…
3294543	STMN1	Stathmin	P31395	STMN1_CHICK	1e-34	368	CB491908,CB486055,CB490492,CB489430,CB486353,CB487022,CB490622,CB486261,CB487880,CB488883,CB488230,CB487991,CB488221,CB490718,CB491973,CB488739,CB490508,CB487406,CB488038,BX083291,CB486126,CB485970,CB489421,CB491530,BX083292,CA342801,CA352392,CB486969,CR364546,CB487703,CA347235,CB488146,CB490928,CB490664,CB488249,CB490972,CB488607,CB490630,CB490918,CB490875,CB487326,BX855837,CB491274,CB491440,CA3…	ACTCCATGAGTGTGAACTTCCGGGCTGGAACACACAGGACTGACTGGGGTTTAAAAGTGAGGCCTTCTCTGTCGGGCAGTGTACAAGGATTTACTTATATTATGCAATTCACAATGATAAGGACCTATGCGTAACAGTGGCATGCTTCCTTATAGGTAAAAACGCTGCTTATTTCAAAGGTCATAAACTGCAATACACAAATCTACCGGAGGTGTGGGAAGAAATACTTACACATCCACAACAAAAGCAACAATGGACAGCCTAACTAATCCAAACAAGGTGAATAAAACTATAACAATGACAAATATAATACTGTCATTGAACAGAACAAAAAGATATCTTTGCACAAGTTTTTTTTAAATTATTACAAAATAAAATCAGTTCTCCCCCTCTGGTTTT…
4780153	STMN1	Stathmin	P31395	STMN1_CHICK	2e-34	366	EV390994,EV390993	ggggggttgcgcgaacggtgctgaggcaggcagcgaagaaggcgcgaccgcaccactttgtaagaATTTGAAGGCATAGCAACACTCAGTACTCTGCTGAAATGGCATCCTCTGGAGAGATCCTGATCAAGGAGTTGGACAGGCGTGCTTCAGGTCAAGCATTTGAGGTAGTCTTGGCCCCCGATGCCAAGGGTAAAATCCCCCTACCTCCCCCGAAGGAGAAGAAGGAGATGTCCCTGGAGGAGATTCAGAAGAAACTGGAGGCTGCAGAGGAGAGACGCAAGAGTCATGAGGCAGAGGTGCTGAAGCACTTAGCTGAGAAGAGAGAGCACGAGAAGGAAGTTCTGAAGAAAGCCATGGAAGAGAACAACAACTTCGGCAAGACGGCAGAGGAGAAGC…
4058008	Stmn1	Stathmin	P13668	STMN1_RAT	1e-33	359	EG844076,EG814943,EG814942,CA048011,EG789251,qa,CA044807,EG892521,EG768609,EG892522,DW007160,EG941147	gggggggttcctttTTGTTGCGCGAACGGTGCTGAGGCAGACATTGAAGAAGGCGCGACCACACGACTTTGGAAGCATTTGAAGGCATAGCAACCCTCAGTACTCTGCTGAAATGGCGTCCTCTGGAGAGATCCTGGTCAAGGAGTTAGACAAGCGTGCTTCAGGTCAAGCATTTGAGGTAATTTTGGCCCCGGATGCCAAGGGTGAAATCCCCCTACCGCCCCCGAAGGAGAAGAAGGAGATGTCCCTGGAGGAGATTCAGAAGAAACTGGAGGCTGCAGAGGAGGGACGCAAGAGTCATGAGGCAGAGGTGCTGAAGCACTTAGCTGAGAAGAGAGAGCACGAGAAGGAAGTTCTGAAGAAAGCCATGGAAGAGAACAACAACTTCAGCAAGACGGC…
4034528	STMN1	Stathmin	P31395	STMN1_CHICK	1e-42	437	EG858477,EG858474	ggggggGTTGCGCGAACGGTGCTGAGGCAGGCAGTGAAGAAGGCGCGACCACACCGCTTTTTCACCATTTAAAGGCAAGGCAACCCTCGGTACTCTGCTGAAATGGCGTCCTCTGGAGAGATCCTGGTCAAGGAGTTGGACAAGCGTGCTTCAGGTCAAGCATTTGAGGTAATCTTGGCCCCCGATGCCAAGGGTGAAATCCCCCTACCTCCCCCAAGGGAGAAGAAGGAGATGTCCCTGGAGGAAATCCAGAAGAAACTGGAGGCTGCAGAGGAGAGACGAAAGAGTCATGAAGCAGAGGTGCTGAAGCACTTAGCTGAGAAGAGAGAGCATGAGAAGGAAGTTTTGAAGAAAGCCATGGAGGAGAACAACAACTTCAGCAAGACAGCAGAGGAGAAG…
5046079	STMN1	Stathmin	P31395	STMN1_CHICK	3e-35	372	tthy-evl-515-111.b0_877263,tthy-evl-515-111.g0_878799,tthy-evl-503-260.b0_880484,tthy-evl-502-046.b0_881422,tthy-evl-503-260.g0_881252	ggggggagtgaagaaggcgcgattcgaatcaaggatcacaccactttccaaGCACTTGAAGGCATAGCAACCCTCAGTACCCTCAGTACTCAGCTGAAATGGCGTCCTCTGGAGATATTCTGGTCAAGGAGTTGGACAAGCGTGCTTCAGGTCAAGCATTTGAGGTAATCTTGGCCCCCGATGCCAAGGGTGAAATCCCCCTACCTCCCCCGAAGGAGAAGAAGGAGATGTCCCTGGAGGAGATCCAGAAGAAACTAGAGGCAGCAGAGGAGAGACGCAAGAGTCATGAGGCAGAGGTGCTGAAACACTTAGCTGAGAAGAGAGAGCACGAGAAGGAAGTGCTGAAGAAAGCCATGGAGGAGAACAACAACTTCAGCAAGACAGCAGAGGAGAAGCTCA…
5045648	STMN1	Stathmin	P31395	STMN1_CHICK	3e-35	372	tthy-evl-515-284.b0_877436,tthy-evl-515-284.g0_878972	ggtgaggcgcgattcgaatcaaggatcacaccactttccaaGCACTTGAAGGCATAGCAACCCTCAGTACCCTCAGTACTCAGCTGAAATGGCGTCCTCTGGAGATATTCTGGTCAAGGAGTTGGACAAGCGTGCTTCAGGTCAAGCATTTGAGGTAATCTTGGCCCCCGATGCCAAGGGTGAAATCCCCCTACCTCCCCCGAAGGAGAAGAAGGAGATGTCCCTGGAGGAGATCCAGAAGAAACTAGAGGCAGCAGAGGAGAGACGCAAGAGTCATGAGGCAGAAGTGCTGAAACACTTAGCTGAGAAGAGAGAGCACGAGAAGGAAGTGCTGAAGAAAGCCATGGAGGAGAACAACAACTTCAGCAAGACAGCAGAGGAGAAGCTCAATCAGAAGAT…
4045506	Stmn1	Stathmin	P13668	STMN1_RAT	7e-35	369	EG941148,CO471124,DW536860	ggtggattTGAAGAAGGCGCGACCACACGACTTTGGAAGCATTTGAAGGCATAGCAACCCTCAGTACTCTGCTGAAATGGCGTCCTCTGGAGAGATCCTGGTCAAGGAGTTAGACAAGCGTGCTTCAGGTCAAGCATTTGAGGTAATTTTGGCCCCGGATGCCAAGGGTGAAATCCCCCTACCGCCCCCGAAGGAGAAGAAGGAGATGTCCCTGGAGGAGATTCAGAAGAAACTGGAGGCTGCAGAGGAGAGACGCAAGAGTCATGAGGCAGAGGTGCTGAAGCACTTAGCTGAGAAGAGAGAGCACGAGAAGGAAGTTCTGAAGAAAGCCATGGAAGAGAACAACAACTTCAGCAAGACGGCAGAGGAGAAGCTCAATCAGAAGATGGAAGCCAACAA…
