# Supplementary material for: A salmonid EST genomic study: genes, duplications, phylogeny and microarrays
Source: BMC Genomics. 2008 Nov 17;9:545. doi: 10.1186/1471-2164-9-545 (PMC2628678; doi:10.1186/1471-2164-9-545)
Supplement: Additional file 1 — 78 phylogenetic data sets and trees. The data provided represent the EST sequences, alignments, and trees used in the phylogenetic analyses. This file requires the "Tar" UNIX command to open it. [file 1471-2164-9-545-S1.tar › koop_salmonid_EST_trees_20080222/15/15-alignment.phy]

14 379
oy.3295026gctgaaatggcgtcctctggagcgatcctggtcaaggagttagacaagcg
ss.4056088gctgaaatggcgtcctctggagagatcctggtcaaggagttggacaagcg
sf.4779843gctgaaatggcatcctctggagagatcctgatcaaggagttggacaagcg
tt.5044751gctgaaatggcgtcctctggagatattctggtcaaggagttggacaagcg
or.4187706gctgaaatggcgtcctctggagatatccaggtgaaggagctggacaagcg
ss.4050104gctgaaatggcgtcctctggagagatcctggtcaaggagttggacaagcg
cc.4237726gctgaaatggcgtcctctggagagatcctggtcaaggagttggacaagcg
oy.3294543gctgaaatggcatcctctggagagatcctggtcaaggagttggacaagcg
sf.4780153gctgaaatggcatcctctggagagatcctgatcaaggagttggacaggcg
ss.4058008gctgaaatggcgtcctctggagagatcctggtcaaggagttagacaagcg
ss.4034528gctgaaatggcgtcctctggagagatcctggtcaaggagttggacaagcg
tt.5046079gctgaaatggcgtcctctggagatattctggtcaaggagttggacaagcg
tt.5045648gctgaaatggcgtcctctggagatattctggtcaaggagttggacaagcg
ss.4045506gctgaaatggcgtcctctggagagatcctggtcaaggagttagacaagcg
          tgcttcaggtcaagcatttgaggtaatcttggcccccgatgccaagggtg
          tgcttcaggtcaagcatttgaggtaatcttggcccccgatgccaagggtg
          tgcttcaggtcaagcatttgaggtaatcttggcccccgatgccaagggtg
          tgcttcaggtcaagcatttgaggtaatcttggcccccgatgccaagggtg
          ggcttcgggccaagccttcgaggtcatcctgacgtcagaccccaaggggg
          tgcttcaggtcaagcatttgaggtaatcttggcccccgatgccaagggtg
          tgcttcaggtcaagcatttgaggtaatcttggcccccgatgccaagggtg
          tgcttcaggtcaagcatttgaggtaatcttggcccccgatgccaagggtg
          tgcttcaggtcaagcatttgaggtagtcttggcccccgatgccaagggta
          tgcttcaggtcaagcatttgaggtaattttggccccggatgccaagggtg
          tgcttcaggtcaagcatttgaggtaatcttggcccccgatgccaagggtg
          tgcttcaggtcaagcatttgaggtaatcttggcccccgatgccaagggtg
          tgcttcaggtcaagcatttgaggtaatcttggcccccgatgccaagggtg
          tgcttcaggtcaagcatttgaggtaattttggccccggatgccaagggtg
          aaatccccctacctcccccggagaagaaggagatgtcactagaggaaatc
          aaatccccctacctcccccggagaagaaggagatgtccctggaggaaatc
          aaatccccctacctcccccggagaagaaggagatttccctggaggagatt
          aaatccccctacctcccccggagaagaaggagatgtccctggaggagatc
          aaagcccattcacccctccgcagaagaaggagttgtccctggaggagatc
          aaatccccctacctcccccggagaagaaggagatgtccctggaggaaatc
          aaatccccctacctcccccggagaagaaggagatgtccctggaggagatc
          aaatccccctacctcccccggagaagaaggagatgtccctggaggagatt
          aaatccccctacctcccccggagaagaaggagatgtccctggaggagatt
          aaatccccctaccgcccccggagaagaaggagatgtccctggaggagatt
          aaatccccctacctcccccggagaagaaggagatgtccctggaggaaatc
          aaatccccctacctcccccggagaagaaggagatgtccctggaggagatc
          aaatccccctacctcccccggagaagaaggagatgtccctggaggagatc
          aaatccccctaccgcccccggagaagaaggagatgtccctggaggagatt
          cagaagaaactggaggctgcagaggagagacgcaagagtcatgaagcaga
          cagaagaaactggaggctgcagaggagagacgaaagagtcatgaagcaga
          cagaagaaactggaggctgcagaggagagacgcaagagtcatgaggcaga
          cagaagaaactagaggcagcagaggagagacgcaagagtcatgaggcaga
          cagcgaaagctggaggccgcggaggaaagacgcaagaaccacgaggcgga
          cagaagaaactggaggctgcagaggagagacgaaagagtcatgaagcaga
          cagaagaaactggaggctgcagaggagagacgcaagagtcatgaggcaga
          cagaagaaactggaggctgcagaggagagacgcaagagtcatgaggcaga
          cagaagaaactggaggctgcagaggagagacgcaagagtcatgaggcaga
          cagaagaaactggaggctgcagaggagggacgcaagagtcatgaggcaga
          cagaagaaactggaggctgcagaggagagacgaaagagtcatgaagcaga
          cagaagaaactagaggcagcagaggagagacgcaagagtcatgaggcaga
          cagaagaaactagaggcagcagaggagagacgcaagagtcatgaggcaga
          cagaagaaactggaggctgcagaggagagacgcaagagtcatgaggcaga
          ggtgctgaagcacttagctgagaagagagagcacgagaaggaagttctga
          ggtgctgaagcacttagctgagaagagagagcatgagaaggaagttttga
          ggtgctgaagcacttagctgagaagagagagcacgagaaggaagttctga
          ggtgctgaaacacttagctgagaagagagagcacgagaaggaagtgctga
          ggtgctgaagcacctggctgagaagcgcgagcacgagaaggaggtgctcc
          ggtgctgaagcacttagctgagaagagagagcatgagaaggaagttttga
          agtgctgaagcacttagctgagaagagagagcacgagaaggaagtgctga
          ggtgctgaagcacttagctgagaagagagagcacgagaaggaagttctga
          ggtgctgaagcacttagctgagaagagagagcacgagaaggaagttctga
          ggtgctgaagcacttagctgagaagagagagcacgagaaggaagttctga
          ggtgctgaagcacttagctgagaagagagagcatgagaaggaagttttga
          ggtgctgaaacacttagctgagaagagagagcacgagaaggaagtgctga
          agtgctgaaacacttagctgagaagagagagcacgagaaggaagtgctga
          ggtgctgaagcacttagctgagaagagagagcacgagaaggaagttctga
          agaaagccatggaagagaacaacaacttcagtaagacagcagaggagaag
          agaaagccatggaggagaacaacaacttcagcaagacagcagaggagaag
          agaaagccatggaagagaacaacaacttcagcaagacggcagaggagaag
          agaaagccatggaggagaacaacaacttcagcaagacagcagaggagaag
          agaaggccatggaggagaacaacaacttcagcaagatggccgaggagaag
          agaaagccatggaggagaacaacaacttcagcaagacagcagaggagaag
          agaaagccatggaggagaacaacaacttcagcaagactgcagaggagaaa
          agaaagccatggaagagaacaacaacttcagcaagacggcagaggagaag
          agaaagccatggaagagaacaacaacttcggcaagacggcagaggagaag
          agaaagccatggaagagaacaacaacttcagcaagacggcagaggagaag
          agaaagccatggaggagaacaacaacttcagcaagacagcagaggagaag
          agaaagccatggaggagaacaacaacttcagcaagacagcagaggagaag
          agaaagccatggaggagaacaacaacttcagcaagacagcagaggagaag
          agaaagccatggaagagaacaacaacttcagcaagacggcagaggagaag
          ctcaatcagaagatggaagccaacaaagagaatcgcacggcacgaatggc
          ctcaatcagaagatggaagccaacaaagagaatcgcacagcacgaatggc
          ctcaatcagaagatggaagccaacaaagagaatcgcacggcacgaatggc
          ctcaatcagaagatggaagccaacaaagagaaccgcacggcacgaatggc
          ctcaaccagaagatggaggccaacaaggagaaccgcacggcaaggatggc
          ctcaatcagaagatggaagccaacaaagagaatcgcacagcacgaatggc
          ctcaatcagaagatggaagccaacaaagagaaccgcacggcacgaatggc
          ctcaatcagaaaatggaagccaacaaagagaatcgcacggcacgaatggc
          ctcaatcagaagatggaagccaacaaagagaatcgcacggcacgaatggc
          ctcaatcagaagatggaagccaacaaagagaatcgcacggcacgaatggc
          ttcaatcagaagatggaagccaacaaagagaatcgcacagcacgaatggc
          ctcaatcagaagatggaagccaacaaagagaaccgcacggcacgaatggc
          ctcaatcagaagatggaagccaacaaagagaaccgcacggcacgaatggc
          ctcaatcagaagatggaagccaacaaagagaatcgcacggcacgaatggc
          agctctcaatgagaaattcaaagagaagg
          agctctcaatgagaaattcaaagagaagg
          agcactcaatgagaaattcaaggagaagg
          ggcgctcaatgagaaattcaaggagaagg
          ggcgctcaatgagaagttcaaggagaagg
          agctctcaatgagaaattcaaagagaagg
          agcgctcaatgagaaattcaaggagaagg
          agcactcaatgagaaattcaaggagaagg
          agcactcaatgagaaattcaaggagaagg
          agcactcaatgagaaattcaaggagaagg
          agctctcaatgagaaattcaaagagaagg
          agcgctcaatgagaaattcaaggagaagg
          agcgctcaatgagaaattcaaggagaagg
          agcactcaatgagaaattcaaggagaagg
