# Supplementary material for: A salmonid EST genomic study: genes, duplications, phylogeny and microarrays
Source: BMC Genomics. 2008 Nov 17;9:545. doi: 10.1186/1471-2164-9-545 (PMC2628678; doi:10.1186/1471-2164-9-545)
Supplement: Additional file 1 — 78 phylogenetic data sets and trees. The data provided represent the EST sequences, alignments, and trees used in the phylogenetic analyses. This file requires the "Tar" UNIX command to open it. [file 1471-2164-9-545-S1.tar › koop_salmonid_EST_trees_20080222/16/16-raw.tree]

(or.4187527:500.0,(tt.5048374:500.0,cc.4239677:500.0,(oy.3319505:500.0,
((sf.4780573:500.0,sf.4779522:500.0):498.0,ss.4061987:500.0):398.0):424.0):500.0);
