# Supplementary material for: A salmonid EST genomic study: genes, duplications, phylogeny and microarrays
Source: BMC Genomics. 2008 Nov 17;9:545. doi: 10.1186/1471-2164-9-545 (PMC2628678; doi:10.1186/1471-2164-9-545)
Supplement: Additional file 1 — 78 phylogenetic data sets and trees. The data provided represent the EST sequences, alignments, and trees used in the phylogenetic analyses. This file requires the "Tar" UNIX command to open it. [file 1471-2164-9-545-S1.tar › koop_salmonid_EST_trees_20080222/16/16-cluster_info.csv]

CBR Database ID	Gene Name	Protein	Swissprot Accession	Swissprot ID	e-value	Bitscore	ESTs	Contig Sequence
3319505	bxdc5	Ribosome production factor 1	Q6IQU6	RPF1_DANRE	1e-149	1295	BX866454,CA358803,BX084796,BX084797,CB488044,CX246730	ACTGGACAGAACACGTGAAAGAATATACATTTAGCTGACAACATGGACGTCGTAGAAGAGCATGATATACAGGATAAACCCACGAAAAAGAAGACTAAGAAGCCAAAGAAACAGCCAAAGCCTCCACATGAAAATGGTAACGATAGCATGATTGAGAAAACAGAGCCAGAACATGTGGATGCGCCAGCAGAATTCTCGTTTCCCCCCACATTCAGTGTGTCTGAAATAAAAAATAAACAACGCAGACACCTCATGTTCATGAAGCTGAAGCAGGAGAAACGGAAGCAAAAGGTGGCAATGAAGAAGAAAAAGAAAAAAAGAGAGGGATGCTCTAGGTGACAAGGCTCCCCCAAAGGAAGTTCCAAAGACGATAGAAAACCAGAGGGTATACGACGAAAC…
4780573	bxdc5	Ribosome production factor 1	Q6IQU6	RPF1_DANRE	1e-147	1345	EV385566,EV394676,EV394675	cagagtacatacatgttttactttaaaatatgaaataccatttacaggtacagattaatgttgtctaaagcacaaacacaAGTGTTAACAAAGCCAGAATCTATCAATCAGACTGCTTTGCTCTTTCACAATGACTGTTTATCAAATGTGAACAAGATGCATCAAATTAAAATGACAACCTACGACAAGTTGTCACATTTTAAGAGACTTGCATGGGCAAAGGCACAACTGCAATTTTTGCCTTGACACAATCTGACAAACTGGTATGCATTGTAGAAAATGTCTCATGTAGATGATGTCGTGGGAAGGTCCATATGTTTCACTCAAAGGTTGAACCTCCTTCTGCAGACGTCATTTTCATGTCGCTTGAGAACCCACTCATATTCCCCAAACTTGGAG…
4239677	bxdc5	Ribosome production factor 1	Q6IQU6	RPF1_DANRE	1e-154	1398	EV369590,EV369589	GGGGACACGTGAAAGAACATACATTCAGCTGACAACATGGACGTCGTAGAAGAGCATGATATACAGGATAAACCCACGAAAAAGAAGACTAAGAAGCCAAAGAAACAGCCAAAGCCTCAACATGAAAATGGTGACGATAGCATGGTTGAGAAAACAGATCAAGAACATGTGGATGCGCCAGCAGAATTCTCGTTTCCACCCACATTCAGTGTGTCTGAAATAAAAAATAAACAACGCAGACACCTCATGTTCATGAAGCTGAAGCAGGAGAAACGGAAGCAAAAGATGGCAATGAAGAAGAAAAAGAAAAAAGAGAGGGATGCTCTAGGTGACAAGGCTCCCCCTAAGGAAGTTCCAAAGACGATAGAAAACCAGAGGGTATACGACGAAACTACTGTT…
4061987	bxdc5	Ribosome production factor 1	Q6IQU6	RPF1_DANRE	1e-151	1373	DW567708,EG937958,DW554997,EG842792,DW551097,EG823803,DY703272,EG850832,EG925701,EG925702,EG904110,EG777070,EG882963,EG864029,EG887924,EG858569,EG765125,EG765126,DY721716,CK889064,DY713385,DW180647,EG761673,EG781944,EG942025,DW180502,EG791894,ssal-lksb-004-085.b0_44762,ssal-lksb-004-077.b0_44754,DN048335,DN047485,EG761672,EG842791,DY703273,DY721717,DW554998,EG882962,EG865417,AJ424434,BG935282,DW3…	GGGGGGAGCTGACAACATGGACGTCGTAGAAGAGCATGATATACAGGATAAACCCACGAAAAAGAAGACTAAGAAGCCAAAGAAACAGCCAAAGCCTCCGCATGAAAATGGTAACGAAAGCATGATTGAGAAAACAGAGCCAGAACATGTGGATGCGCCAGCAGAATTGTCGTTTCCTCCCACATTCAGTGTGTCTGAAATAAAAAATAAACAACGCAGACACCTCATGTTCATGAAGCTGAAGCAGGAGAAACGGAAGCTAAAGGTGGCATTGAAGAAGAAAAAGAAAAAAGAGAGGGACGCTCTAGGTGACAAGGCTCCCCCAAAGGAAGTTCCAAAGACGATAGAAAACCAGAGGGTATATGACGAAACTACTGTTAACCCTGAAGATGAAGAGGT…
4187527	bxdc5	Ribosome production factor 1	Q6IQU6	RPF1_DANRE	1e-143	1310	EL541914,EL537536,EL551744,EL541913,EL551745	CGGAACACGGTTGACATGATGGACATTGTAGAAGATTCTAAAAAGCAGGATAAAACGAAGAAAAATACATTTAAGAAGCAAAATAAAATGATCTCGATTCCGCAGGAGGATGGTGACGATACCGGTGTTGCGAAAACCGAAGCAGAAAATGGTAATACTCCACAAGAAGCATATTTCCCACCCACCTTCAGTGTGTCTGAAATAAAAAATAAACAGAGAAGACACCTTATGTTCATGAAACTCAAGCAAGAGAAACGAAAGCAAAAGATGGTATTAAAGAAAAAGAAGAAAAAAGAAAGGGATGCCCTCGGAGATAAGGCTCCACCAAAAGAAGTCCCCAAGACAATAGAAAACCAGAGAGTATATGACGAAACAACAGTCGACCCAGAGGATGAAGAG…
5048374	bxdc5	Ribosome production factor 1	Q6IQU6	RPF1_DANRE	1e-113	1049	tthy-evl-512-114.g0_884562,tthy-evl-512-114.b0_881874	GGGGGGACTGACCAACCCCAAAGTCCTCATCACCACATCGGACAGACCTAGAGGGAGGACCGTGAGGTTCTGCAACCAGCTGGCCACAGTCATACCCGACGCACACGTGTACTACAGAAGAGGCTTGGCACTAAAGAGGGTCATTCCCCAGTGTGTAGCCAGAGGTTTCACATACCTCATGGTCATCAATGAAGATCGGAAGGTGCCCAATGGTATGGTTCTCTGCCACCTCCCTGATGGGCCTACTGCACACTTCAAAGTCAGCAGTGTCCGACTGCGGAAGGAGATGAAGAGGCGAGGGAAGGACCCGACAGAACACTCCCCGGAGGTGATCCTCAACAATTTCACCACTCGCCTGGGCCACAGCATGGGACGCCTCTTTGCGGCCCTTTTCCCTCA…
4779522	bxdc5	Ribosome production factor 1	Q6IQU6	RPF1_DANRE	1e-139	1269	EV385565	ggggTAGGTGACAAGGCTCCCCCAAAGGAAGTTCCAAAGACGATAGAAAACCAGAGGGTATACGACGAAGCTACTGTTAACCCTGAAGATGAAGAGGTTGCCTTTGATGAGGGAACTGATGAGTTTTCGGCCTATTTCAACCGGCTGACCAACCCCAAAGTCCTCATCACCACATCGGACAGACCTAGAGGGAGGACCGTGAGGTTCTGCAACCAGCTGGCCACAGTCATCCACGACGCACACGTGTACTACAGAAGAGGCTTGGCACTCAAGAAGGTCATTCCCCAGTGTATAGCCAGAGGTTTCACATACCTCCTGGTCATTAATGAAGATCGTAAGGAGCCCAATGGTATGGTTCTCTGCCACCTCCCTGATGGGCCTACTGCACACTTCAAAGTC…
