# Supplementary material for: A salmonid EST genomic study: genes, duplications, phylogeny and microarrays
Source: BMC Genomics. 2008 Nov 17;9:545. doi: 10.1186/1471-2164-9-545 (PMC2628678; doi:10.1186/1471-2164-9-545)
Supplement: Additional file 1 — 78 phylogenetic data sets and trees. The data provided represent the EST sequences, alignments, and trees used in the phylogenetic analyses. This file requires the "Tar" UNIX command to open it. [file 1471-2164-9-545-S1.tar › koop_salmonid_EST_trees_20080222/16/16-alignment.phy]

7 638
oy.3319505actcaaaggttgaacctccttctgcaaacgtcattttcatgtcgcttgaa
sf.4780573actcaaaggttgaacctccttctgcagacgtcattttcatgtcgcttgag
cc.4239677actcaaaggttgaacctccttctgcagacgtcattttcatgtcgcttgag
ss.4061987actcaaaggttgaacctccttctgcagacgtcattttcatgtcgcttgag
or.4187527actcaaaggttgaatctcctcctgcaggcgtccatttcatgtcgcttgag
tt.5048374actcaaaggttgaacctccttctgcagacgtcattttcatgtcgcttgag
sf.4779522actcaaaggttgaacctccttctgcagacgtcattttcatgtcgcttgag
          aacccactcatattccccaaacttggagtcaaaggtccccttctgtaatg
          aacccactcatattccccaaacttggagtcaaaggtccctttctgtaatg
          aacccactcatattccccaaacttggagtcaaaggtccccttctgtaatg
          aacccactcatattccccaaacttggagtcaaaggtccccttctgtaatg
          aacccattcgtactccccaaacttggagtcaaaggtgcctttttgtaaag
          aacccactcatattccccaaacttggagtcaaaggtccccttctgtaatg
          aacccactcatattccccaaacttggagtcaaaggtccctttctgtaatg
          atcggagtttcaaagtgaagcgtggtcccagctcttgaatgccgactctc
          atcggagtttcagagtgaagcgtggtcccagctcttgcatgccgactctc
          atcggagtttcaaagtgaagcgtggtcccagctcctgaatgccgaccctc
          atcggagtttcagagtgaagcgtggtcccagctcttgaatgccgactcgc
          accgaagtttcaaagtgaagcggggtcccagctcttgaatgccgaccctt
          atcggagtttcagagtgaagcgtggtcccagctcttgaatgccgaccctc
          atcggagtttcagagtgaagcgtggtcccagctcttgcatgccgactctc
          tgctcgttcttaaagatgtacctgtggaatctgaaaaagatgaagtctct
          ttctcgttcttaaagatgtacctgtggaatctgaaaaagatgaagtctct
          ttctcattcttaaagatgtacctgtgaaatcggaaaaagatgaagtctct
          ttctcgttcttaaagatgtacctgtggaatctgaaaaagatgaagtctct
          ttctcattcttaaagatgtacctgtgaaatctgaaaaatatgaaatctct
          ttctcgttcttaaagatgtacctgtggtatcggaaaaagatgaagtctct
          ttctcgttcttaaagatgtacctgtggaatctgaaaaagatgaagtctct
          ctggttgtggaaagtggcgacttggcgtcccacaaactgggggtcgtgag
          ctggttgtggaaagtggcgacttggcgtcccacaaactgggggtcgtgag
          ctggttgtggaaagtggcgacttggcgtcccacaaactgggggtcatgag
          ctggttgtggaaagtggcgacttggcgtcccacaaactgggggtcgtgag
          ctggttgtgaaaggtggccacctgccgtcctacaaactgggggtcatgag
          ctggttgtggaaagtggcgacttggcgtcccacaaactgggggtcgtgag
          ctggttgtggaaagtggcgacttggcgtcccacaaactgggggtcgtgag
          ggaaaagggcagcaaagagtcgtcccatgctgtggcccaggcgcgtggtg
          ggaaaagggcagcaaagagtcgtcccatgctgtggcccaggcgggtggtg
          ggaaaagggcagcaaagaggcgtcccatgctgtggcccaggcgagtggta
          ggaaaagggcagcaaagagtcgtcccatgctgtggcccaggcgggtggtg
          ggaagagggcagcgaacaagcgtccgatgctgtggcccagccgagtggtg
          ggaaaagggccgcaaagaggcgtcccatgctgtggcccaggcgagtggtg
          ggaaaagggcagcaaagagtcgtcccatgctgtggcccaggcgggtggtg
          aaattgttgaggatcacctctggggagtgttctgtcgggtccttccctcg
          aaattgttgaggatcacctctggggagtgttctgtcgggtccttccctcg
          aaattgttgaggatcacctcgggggagtgttctgtcgggtccttccctcg
          aaattgttgaggatcacctctggggagtgttctgttgggtccttccctcg
          aagttgttcaggatcacttccggggtgtgctctgttgggtccttcccccg
          aaattgttgaggatcacctccggggagtgttctgtcgggtccttccctcg
          aaattgttgaggatcacctctggggagtgttctgtcgggtccttccctcg
          cctcttcatctccttccgcagtcggacactgctgactttgaagtgtgcag
          cctcttcatctccttccgcagtcggacactgctgactttgaagtgtgcag
          cctcttcatctccttccgcagtcggacactgctgactttgaagtgtgcag
          cctcttcatctccttccgcagacggacactgctgactttgaagtgtgcag
          tctcttcatctccttccgcagtcggacactgctgaccttgaagtgtgctg
          cctcttcatctccttccgcagtcggacactgctgactttgaagtgtgcag
          cctcttcatctccttccgcagtcggacactgctgactttgaagtgtgcag
          taggcccatcagggaggtggcagagaaccataccattgggcaccttacga
          taggcccatcagggaggtggcagagaaccataccattgggctccttacga
          taggcccatcagggaggtggcagagaaccataccattgggcaccttacga
          taggcccatcagggaggtggcagagaaccataccattgggcaccttacga
          tgggtccatcaggaaggtgacagagcaccataccattgggcactttccga
          taggcccatcagggaggtggcagagaaccataccattgggcaccttccga
          taggcccatcagggaggtggcagagaaccataccattgggctccttacga
          tcttcattgatgaccatgaggtatgtgaaacctctggctatacactgggg
          tcttcattgatgaccaggaggtatgtgaaacctctggctatacactaggg
          tcttcattgatgaccatgaggtatgtgaaacctctggctacacactgggg
          tcttcattgatgaccatgaggtatgtgaaacctctggctatacactgggg
          tcttcgttgataaccatgaggtatgtgaagcccctggctatacattgggg
          tcttcattgatgaccatgaggtatgtgaaacctctggctacacactgggg
          tcttcattaatgaccaggaggtatgtgaaacctctggctatacactgggg
          aatgacattctttagtgccaagcctcttctgtagtacacgtgtgcgtcgg
          aatgaccttcttgagtgccaagcctcttctgtagtacacgtgtgcgtcgg
          aatgaccctctttagtgccaagcctcttctgtagtacacgtgtgcgtcgg
          tatgaccttctttagtgccaagcctcttctgtagtacacgtgtgcgtcgg
          aattactttctttagagccagacctcttctgtagtacacatgtgcatctg
          aatgaccctctttagtgccaagcctcttctgtagtacacgtgtgcgtcgg
          aatgaccttcttgagtgccaagcctcttctgtagtacacgtgtgcgtcgt
          ggatgactgtggccagctggttgcagaacctcactgtcctccctctaggt
          ggatgactgtggccagctggttgcagaacctcacggtcctccctctaggt
          gtatgactgtagccagctggttgcagaacctcactgtcctccctctaggt
          ggatgactgtggccagctggttgcagaacctcactgtcctccctctaggt
          ggataactgtggccagctgtccacagaacctcactgttctccctctaggt
          gtatgactgtggccagctggttgcagaacctcacggtcctccctctaggt
          ggatgactgtggccagctggttgcagaacctcacggtcctccctctaggt
          ctgtcagatgtggtaatgaggactttggggttggtcag
          ctgtccgatgtggtgatgaggactttggggttggtcag
          ctgtccgatgtggtgatgaggactttggggttggtcag
          ctgtccgatgtggtgatgaggactttggggttggtcag
          ctgtcagaagtggtgattaggacttttgggttggtcag
          ctgtccgatgtggtgatgaggactttggggttggtcag
          ctgtccgatgtggtgatgaggactttggggttggtcag
