# Supplementary material for: A salmonid EST genomic study: genes, duplications, phylogeny and microarrays
Source: BMC Genomics. 2008 Nov 17;9:545. doi: 10.1186/1471-2164-9-545 (PMC2628678; doi:10.1186/1471-2164-9-545)
Supplement: Additional file 1 — 78 phylogenetic data sets and trees. The data provided represent the EST sequences, alignments, and trees used in the phylogenetic analyses. This file requires the "Tar" UNIX command to open it. [file 1471-2164-9-545-S1.tar › koop_salmonid_EST_trees_20080222/17/17-raw.tree]

((((((ss.4048548:500.0,cc.4238532:500.0,tt.5045504:500.0):376.0,or.4187494:500.0):500.0,
(tt.5044872:500.0,tt.5045506:500.0):500.0):500.0,(ss.4056497:500.0,ss.4032525:500.0):499.0,
oy.3294290:500.0):500.0,sf.4780142:500.0):500.0,sf.4779702:500.0);
