# Supplementary material for: A salmonid EST genomic study: genes, duplications, phylogeny and microarrays
Source: BMC Genomics. 2008 Nov 17;9:545. doi: 10.1186/1471-2164-9-545 (PMC2628678; doi:10.1186/1471-2164-9-545)
Supplement: Additional file 1 — 78 phylogenetic data sets and trees. The data provided represent the EST sequences, alignments, and trees used in the phylogenetic analyses. This file requires the "Tar" UNIX command to open it. [file 1471-2164-9-545-S1.tar › koop_salmonid_EST_trees_20080222/17/17-cluster_info.csv]

CBR Database ID	Gene Name	Protein	Swissprot Accession	Swissprot ID	e-value	Bitscore	ESTs	Contig Sequence
3294290	None	Uncharacterized protein C8orf4 homolog	Q5E969	CH004_BOVIN	4e-20	243	DV194355,DV193634,DV193657,CX717332,DV198272,DV197516,DV197541,CB497556,CX717331,CA377878,CX138342,CX145629,BX868086,DV192903,CA358909,CX145628,CX138341,CA371308,CA373975,BX889904,DV196760	GCTTAGCGTGGTCGCGGCCGAGGTCTCTCAGGCGAGTAGTGCTCTCTCTCCCCCCCTACAACACCAGTCAAAGGAGTTGCTGGACCAGTTTCTGAGACTGCACCGCAGCCGCTACAAGAGAGTCATCAAGATGACTAGCTACATTGTATCCTCCGACTCTCGCCGAGTCAGCCCATCGGTCCACGGGAACAAATTCGACACTGCCTACCGCAAGAAGGCCGTGCCCAACATATTCGAGAACGTCAACCAGGACGCGGTGATGAGGCTGTTCGAGAAAACCGGGGACAAGAAAGCGGAGGAGAGGGTGAGGAGCATCTTCTCCTTCACGCAGGACCCAGCAGAGACGGCCAAAGCTCTGATGGCGCTCAAGCAGCGAAAGAAGGACAAGTTCTTCCAGAT…
5045504	None	Uncharacterized protein C8orf4 homolog	Q9D915	CH004_MOUSE	6e-19	233	tthy-evl-513-287.g0_875903,tthy-evl-513-287.b0_883967	gggggactccaatccctagcgctcaactgagtagtgctccctctccctcacaacccaAGTCAAAGAAGTTGCTGGACCAGCTTAGAAGAGAGATTCAACAAGATGTCTAACTACGTTGTATCTTCCGACTCCCGCCGTGTCAGTCCATCGGTCCACGGGAACAAATTCGACACAGCGCACCGCAAGAAAGCCGTCCCCAACATATTCGAGAATGTCAACCAGGACGCGCTGATGAGGCTGTTCCAGAAAACGGGGGATATGAAAGCGGAAGAGAGGGTGAGGAGCATCTTCTCCTTCGCCCAAGACCCAGCTGAGACGGCCAAAGCCCTGATGGCGCTCAAGCAGAGAAAGAAGGACAAGTTCCTCCAGATTGTAGGCATGGTTCGCCACATGCTGAAA…
4238532	None	Uncharacterized protein C8orf4 homolog	Q9D915	CH004_MOUSE	1e-22	264	EV249726,EV249725	CTCACTCCAATCCCTAGCGCTCAAGCGAGTAGTGCTCTCTCTTCCTCCTACAATCCCAGTCAAAGAAGTTGCTGGAGCAGCTTAGAAGAGAGAGTCAACAAGATGTCTAACTACGTTGTAACCTCCGACTCCCGCCGTGTCAGTCCATCGGTCCACGGGAACAAATTCGACACAGCGCACCGCAAGAGGGCCGTGCCCAACATATTCGAGAATGTCAACCAGGACGCGCTGATGAGGCTGTTCCAGAAAACGGGGGACATGAAAGCGGAGGAGAGGGTGAGGAGCATCTTCTCCTTCACCCAAGACCCAGCGGAAACGGCCAAAGCCCTGATGGCGCTCAAGCAGCGAAAGAAGGACAAGTTCCTCCAGATTGTAGGCATGGTTCGCCACATGCTGAAA…
4779702	None	Uncharacterized protein C8orf4 homolog	Q5E969	CH004_BOVIN	2e-22	263	EV386429,EV386430	gGGGGACTCACAACAATCCCTCTCAGGCGAGTAGTGCTCTCTCTCCCTCTCCTACAACGCCAGTCAAAGGAGTTGCTGGACCAGTTTCGGAGACTGCACCGCAGCCGTTACAAGAGAGTCATCAAGATGACTAGCTACATTGTATCCTCCGACTCTCGCCGTGTCACCCCATCGGTCCACGGGAACAAATTCGACACTGCCTACCACAAGAAGGCCGTGCCCAACATATTCGAGAACGTCAACCAGGACGCGGTGATGAGGCTGTTCGAGAAAACCGGGGACAAGAAAGCGGAGGAGAGGGTGAGGAGCATCTTCTCCTTCACGCAGGACCCAGCGGAGACGGCCAAAGCTCTGATGGCGCTCAAGCAGCGAAAGAAGGACAAGTTCTTCCAGATCGTG…
4780142	C8orf4	Uncharacterized protein C8orf4	Q9NR00	CH004_HUMAN	2e-22	263	EV390915,EV390914	GGGGACTCACAACAATCCCTCTCAGGCGAGTAGTGCTCTCTCTCCCTCTCCTACAACGCCAGTCAAAGGAGTTGCTGGACCAGTTTCGGAGACTGCACCGCAGCCGTTACAAGAGAGTCATCAAGATGACTAGCTACATTGTATCCTCCGACTCTCGCCGTGTCACCCCATCGGTCCACGGGAACAAATTCGACACTGCCTACCGCAAGAAGGCCGTGCCCAACACATTCGAGAACGTCAACCAGGATGCGGTGACGAGGCTGTTCGAGAAAACCGGGGACAAGAAAGCGGAGGAGAGGGTGAGGAGCATCTTCTCCTTCACGCAGGACCCAGCGGAGACGGCCAAAGCTCTGATGGCGCTCAAGCAGCGAAAGAAGGACAAGTTCTTCCAGATCGTGG…
4048548	None	Uncharacterized protein C8orf4 homolog	Q9D915	CH004_MOUSE	6e-23	267	EG770989,EG771100,DY693128,CB501344,EG777358,EG777369	gggggactcactccaatccacagcgcacgagcgagtagtgttctctctccctcatacaaccccagtcaaagaagttgctgGACCAACTAAAAAGAGAGAGTCAACAAGATGTCTAACTACGTTGTATACTCCGACTCCCGCCGTGTCAGTCCATCGGTCCACGGGAACAAATTCGACACAGCGCACCGCAAGAAGGCCGTTCCCAACATATTCGAGAATGTCAACCAGGACGCACTGATGAGGCTGTTCCAGAAAACGGGGGACATGAAAGCGGAGGAGAGGGTGAGGAGCATCTTCTCATTCACCCAAGATCCAGCGGAGACGGCCAAAGCCCTGATGGCGCTCAAGCAGCGAAAGAAGGACAAGTTCCTCCAGATTGTAGGCATGGTTCGCCACATG…
4056497	None	Uncharacterized protein C8orf4 homolog	Q5E969	CH004_BOVIN	4e-20	243	EG925571,CA045976,CA057336,EG799948,EG799949,CB509955,CA047358,DW532558,EG925570,EG920943,CK896356,DW470583,CB512260,EG920944,EG801549,EG801550	gggggtcactCACTACAATCCCTCTCAGGCGAGTAGTACTCTCTCTCCCTCCTACAACACCAGTCAAAGGAGTTGCTGGACCAGTTTCGGAGACTGCACCGCAGCCGTTACAAGAGAGTCATCAAGATGACTAGCTACATTGTATCCTCCGACTCTCGCCGTGTCAGCCCATCGGTCCACGGGAACAAATTCGACACTGCCTACCGCAAGAAGGCCGTGCCCAACATATTCGAGAACGTCAACCAGGACGCGGTGATGAGGCTGTTCGAGAAAACCGGAGACAAGAAAGCGGAGGAGAGGGTGAGGAGCATCTTCTCCTTCACGCAGGACCCAGCGGAGACGGCCAAAGCTCTGATGGCGCTCAAGCAGCGAAAGAAGGACAAGTTCTTCCAGATCGTG…
4032525	None	Uncharacterized protein C8orf4 homolog	Q5E969	CH004_BOVIN	1e-19	239	EG928472,EG928473	gggggaccCACTACAATCCCTCTCAGGCGAGTAGTACTCTCTCTCCCTCCTACAACACCAGTCAAAGGAGTTGCTGGACCAGTTTCGGAGACTGCACCGCAGCCGTTACAAGAGAGTCATCAAGATGACTAGCTACATTGTATCCTCCGACTCTCGCCGTGTCAGCCCATCGGTCCACGGGAACAAATTCGACACTGCCTACCGCAAGAAGGCCGTGCCCAACATATTCGAGAACGCCAACCAGGACGCGGTGATGAGGCTGTTCGAGAAAACCGGAGACAAGAAAGCGGAGGAGAGGGTGAGGAGCATCTTCTCCTTCACGCAGGACCCAGCGGAGACGGCCAAAGCTCTGATGGCGCTCAAGCAGCGAAAGAAGGACAAGTTCTTCCAGATCGTGGG…
4187494	None	Uncharacterized protein C8orf4 homolog	Q9D915	CH004_MOUSE	9e-20	240	EL525147,EL525148,omor-okdh-003-046.b0_224929,EL520076,EL520075	AGGTTAATGTGTAATAATTTATTGAAAGACATTGCAAAAAAGACATGGGACATAAATGTATGTCATGACGCTATAACATGTTCGTGGCAAATATACGTTAGTGGCCACCAATAAACAGTGTTAGCATGTAGCACAATGTCAAACGGATACAGACAAGGCATACTGTTTGTTCTCTGAACAGGCAATTCAAGGCAGTGTCTTCGGCTGCAGTCTGACGATCACAGTTGTAGGAAATCAGCACCTATGAGGTGCAAAGCAGTCTCGCATCCACAAGAATGCATAAGTCTGATGGAGAGCGTTTGCGTGAGCCTCCTTGTTTGTTACTGGGGACTGGTCTCACGCAGGTATTCCGCATCATTCCACCTCCCTTTCTCTATCCCTCCTTCGCGCTGTGTCCGC…
5045506	None	Uncharacterized protein C8orf4 homolog	Q5E969	CH004_BOVIN	7e-18	223	tthy-evl-513-290.g0_875906,tthy-evl-513-290.b0_883970	gggggAGTCAACGGAGTTGCTGGACCCCTTACAAGAGAGAGTCATCAAGATGACTAGCTACATTGTATCCTCCGACTCTCGCCGTGTCAGCCCATCGGTCAATGAGAACAAATTCGACACTGCCTACCGCAAGAAGGCCGTGCCCAACATATTCGAGAACGTCAACCAGGACGCGGTGATGAGGCTGTTCGAGAAAACGGGGGACGTGAAAGCAGAGGAGAGGGTGAGAAGCATCTTCTCCTTCACTCAGGACCCAGCGGAGACGGCCAAAGCTCTGATGGCGCTCAAGCAGCGAAAGAAGGACAAGTTCTTCCAGATCGTGGGCATGGTTCGCCACATGCTGAAACTGCGTTGAACATTCTCTCTCTCTCTCTGCTGAACGAGTTGAATTGAAGTGCA…
5044872							tthy-evl-503-176.b0_880400,tthy-evl-503-176.g0_881168	ggggGAACGTCAACCAGGACGCGGTGGTGAGGCTGTTCGAGAAAACGGGGGACGTGAAAGCAGAGGAGGGGGTGAGAAGCATCTTCTCCTTCACTCAGGACCCAGCGGAGACGGCCAAAGCTCTGATGGCGCTCAAGCAGCGAAAGAAGGACAAGTTCTTCCAGATCGTGGGCATGGTTCGCCACATGCTGAAACTGCGTTGAACATTCTCTCTCTCTCTCTCTGCTGAACGAGTTGAATTGAAGTGCACAACAATGTCGCTGTGGCGGTTGGTCTGGTTAATGCAGACCTGTCACCTCGAATGGACTAAGCAGAAATTCAAGCCACTTGCTTCGCAGGCAGCAAAGTGTAACTATTCCATATAGGTGCACTCCATGCGTAAAGGTAGCATGCACGGGT…
