# Supplementary material for: A salmonid EST genomic study: genes, duplications, phylogeny and microarrays
Source: BMC Genomics. 2008 Nov 17;9:545. doi: 10.1186/1471-2164-9-545 (PMC2628678; doi:10.1186/1471-2164-9-545)
Supplement: Additional file 1 — 78 phylogenetic data sets and trees. The data provided represent the EST sequences, alignments, and trees used in the phylogenetic analyses. This file requires the "Tar" UNIX command to open it. [file 1471-2164-9-545-S1.tar › koop_salmonid_EST_trees_20080222/17/17-alignment.phy]

11 713
oy.3294290gaacgtcaaccaggacgcggtgatgaggctgttcgagaaaaccggggaca
tt.5045504gaatgtcaaccaggacgcgctgatgaggctgttccagaaaacgggggata
cc.4238532gaatgtcaaccaggacgcgctgatgaggctgttccagaaaacgggggaca
sf.4779702gaacgtcaaccaggacgcggtgatgaggctgttcgagaaaaccggggaca
sf.4780142gaacgtcaaccaggatgcggtgacgaggctgttcgagaaaaccggggaca
ss.4048548gaatgtcaaccaggacgcactgatgaggctgttccagaaaacgggggaca
ss.4056497gaacgtcaaccaggacgcggtgatgaggctgttcgagaaaaccggagaca
ss.4032525gaacgccaaccaggacgcggtgatgaggctgttcgagaaaaccggagaca
or.4187494gaacgtcaaccaagactcactgatgaggctgttccagaaaacaggggaca
tt.5045506gaacgtcaaccaggacgcggtgatgaggctgttcgagaaaacgggggacg
tt.5044872gaacgtcaaccaggacgcggtggtgaggctgttcgagaaaacgggggacg
          agaaagcggaggagagggtgaggagcatcttctccttcacgcaggaccca
          tgaaagcggaagagagggtgaggagcatcttctccttcgcccaagaccca
          tgaaagcggaggagagggtgaggagcatcttctccttcacccaagaccca
          agaaagcggaggagagggtgaggagcatcttctccttcacgcaggaccca
          agaaagcggaggagagggtgaggagcatcttctccttcacgcaggaccca
          tgaaagcggaggagagggtgaggagcatcttctcattcacccaagatcca
          agaaagcggaggagagggtgaggagcatcttctccttcacgcaggaccca
          agaaagcggaggagagggtgaggagcatcttctccttcacgcaggaccca
          tgaaggcggaggagagggtgagaagcatcttctccttcacccaagacccg
          tgaaagcagaggagagggtgagaagcatcttctccttcactcaggaccca
          tgaaagcagaggagggggtgagaagcatcttctccttcactcaggaccca
          gcagagacggccaaagctctgatggcgctcaagcagcgaaagaaggacaa
          gctgagacggccaaagccctgatggcgctcaagcagagaaagaaggacaa
          gcggaaacggccaaagccctgatggcgctcaagcagcgaaagaaggacaa
          gcggagacggccaaagctctgatggcgctcaagcagcgaaagaaggacaa
          gcggagacggccaaagctctgatggcgctcaagcagcgaaagaaggacaa
          gcggagacggccaaagccctgatggcgctcaagcagcgaaagaaggacaa
          gcggagacggccaaagctctgatggcgctcaagcagcgaaagaaggacaa
          gcggagacggccaaagctctgatggcgctcaagcagcgaaagaaggacaa
          gaggagacagccaaagccctgatggcgcttaagcagcgaaagaaggacaa
          gcggagacggccaaagctctgatggcgctcaagcagcgaaagaaggacaa
          gcggagacggccaaagctctgatggcgctcaagcagcgaaagaaggacaa
          gttcttccagatcgtgggcctggttcgccacatgctgaaactgcgttgaa
          gttcctccagattgtaggcatggttcgccacatgctgaaactacgttgaa
          gttcctccagattgtaggcatggttcgccacatgctgaaactgcgttgaa
          gttcttccagatcgtgggcctggttcgcaacatgctgaaactgcgttgaa
          gttcttccagatcgtgggcctggttcgcaacatgctgaaactgcgttgaa
          gttcctccagattgtaggcatggttcgccacatgctgaaactgcgttgaa
          gttcttccagatcgtgggcctggttcgccacatgctgaaactgcgttgaa
          gttcttccagatcgtgggcctggttcgccacatgctgaaactgcgttgaa
          gttcctccagattgcaggcatggttcgccacctgctcaaactgcgttgat
          gttcttccagatcgtgggcatggttcgccacatgctgaaactgcgttgaa
          gttcttccagatcgtgggcatggttcgccacatgctgaaactgcgttgaa
          cattctctttcggctctgcacgagttgaattgaagtgcccaacaatgtcg
          cattctctttcggctctgcccgagttgaattgaagtgcactataatgacg
          cattatctctcggctctgcacgagttgaattgaagtgcactagaatgacg
          cattctctttcggctctgcacgagttgaattgaattgcccaagaatgtcg
          cattctctttcggctctgcacgagttgaattgaattgcccaagaatgtcg
          cattctctctcggctctacacgagttgaattgaagtgcactagaatgacg
          cattctctttcggctctgcacgagttgaattgaagtgcccaacaatgtcg
          cattctctttcggctctgcacgagttgaattgaagtgcccaacaatgtct
          tattggctctcagctccgcaggagctgaaacgatgtgcactaacatacga
          cattctctctcctctctgcacgagttgaattgaagtgcacaacaatgtcg
          cattctctctcctctctgcacgagttgaattgaagtgcacaacaatgtcg
          ctgcagcggttggtcaggtaatgccgacctgtcacctcgaatggattttg
          ctgtgttggttgggcaggtgatgccgaactgtcacctggaatggaggaag
          ctgtggtggttgtgcaggtgatactgaactgtcacctggaatggaggaag
          ctgcagcggttggtcaggtaatgccgacctgtcacctcgaatggatttag
          ctgcagcggttggtcaggtaatgccgacctgtcacctcgaatggatttag
          ctgtggtggtttggcaggtgacgccgacctgtcacctggaatggaggaaa
          ctgcagcggttggtcaggtaatgccgacctgtcacctcgaatggatttag
          ctgcagcggttggtcaggtaatgccgacctgtcacctcgaatggatttag
          tagcgttaacttgacaggtgacacgagcctgtcgcgagaagcggcatgga
          ctgtggcggttggtctggtaatgcagacctgtcacctcgaatggactaag
          ctgtggcggttggtctggtaatgcagacctgtcacctcgaatggactaag
          cctaaattcaagccacttgcttcgaaggcaaagtgagactattccatgaa
          cctaaattcaaaccactgtcttcgaaggcaaagtgtgactattccatgaa
          cctaaattcaaaccactgtcttcgaaggcaaagtgtgactattgcatgaa
          cctaaattcaagtcacttgcttcgaaggcaaagtgtgactattccatgaa
          cctaaattcaagccacttgcttcgaaggcaaagtgtgactattccatgaa
          cctaaattcaaaccactgtcttcgaaggcaaagtatgactattccatgaa
          cctaaactcaagccacttgcttcgaaggcaaagtgtgactattccatgaa
          cctaaattcaagccacttgcttcgaaggcaaagtgtgactattccatgaa
          tgtacagtcaagccagtggcctctcgcgtggggcttatcggtgaagatga
          cagaaattcaagccacttgcttcgcaggcagagtgtaactattccatata
          cagaaattcaagccacttgcttcgcaggcagagtgtaactattccatata
          catgcactccgtgcgtaatggttgttcgtttggatacgtcgtgctggatg
          gatgtgctccatgcgaaatgacggttcgtttggatacaacgtgcaggaag
          gatgccctccatgcgtaatgccggttcgtttggacacaacgtgctggaag
          gatgcactccatgcgtaatggttgttcgtttggatacgtcgtgctggatg
          gatgcactccatgcgcaatggttgttcgtttggatacgtcgtgctggatg
          gatgcgctccatgcgtaataacggttcgtatggatacaacgtgctggaag
          gatgcactccatgcgtaatgcttgttcgtttggatacgtcgtgctggatg
          gatgcactccatgcgtaatgcttgttcgtttggatacgtcgtgctggatg
          gatgagctccgtgctaaatgacgactcgcgcggacacagcgcgaaggagg
          ggtgcactccatgcgtaaaggtggttcgtttggatacgacgtgctggatg
          ggtgcactccatgcgtaaaggtggttcgtttggatacgacgtgctggatg
          gagaaaggagggaatggaataccgagggttgttgtcccgaacaaagaaac
          aagaaaggagaaatgtgaatactggggtctgccgtccctaacaacaaaac
          aagaaaggagaaatgggaatactgggggctgttgtcccgaacaaagaaac
          gagaaaggagggaatggaataccgaaggttgttgtcccgaacaaagaaac
          gagaaaggagggaatggaataccgaaggttgttgtcccgaacaaagaaac
          aagaaaggggaaatgggaatactgggggctgttgtcccgagcaaagaaac
          gagaaaggagggaatggaataccgagggttgttgtcccgaacaaagaaac
          gggaaaggagggaatggaataccgagggttgttgtcccgaacaaagaaac
          gatagaggggagtggggaataccgagaccagtccccagtaacaaacaagg
          gagaatggagggaaaggaataccgagggctgttgtcccgaacaaagaaat
          gagaatggagggaaaggaataccgagggctgttgtcccgaacaaagaaat
          ggatacacgatgctctccctgactgactatgcattctgtcgaatgcttca
          ggagacatgatgctctccctgaatgactacgcattctgttgaatgcgcga
          ggaggcatgatgctctccctgactgactatgcattctgttgaatgcgcga
          ggagacatgatgctctccctgactgactatgcattctgtcgaatgcttca
          ggagacatgatgctctccctgactgactatgcattctgtcgaatgcttca
          ggagacatgacgctctccctgactgactatgcattctgttgaatgctcgg
          ggagacacgatgctctccctgactgactatgcattctgtcgaatgcttca
          ggagacacgatgctctccctgactgactatgcattctgtcgaatgcttca
          gctcacgcaaacgctctccatcagacttatgcattcttgtggatgcgaga
          ggaggcacgatgctctccctggctgactatgcattctgtcgaatgcttca
          ggaggcacgatgctctccctggctgactatgcattctgtcgaatgcttca
          caaatgtgtaccttataggtgcctgtttgctggtacagtaattatgagaa
          ctaatgtgcacctcataggggcctattttctggtgaaataactgttagaa
          ctaatgtgcacctcataggtgcctatttgctgctgcaataactgtgagaa
          caaatgtgtaccttataggtgcctatttgctggtactgtaattatgagaa
          caaatgtgtaccttataggtgcctatttgctggtactgtaattatgagaa
          ctaatgtgcacctcataggtgcctatttgctggtgaaataactgtgagaa
          caaatgtgtaccttataggtgcctatttgctggtacagtaattatgagaa
          caaatgtgtaccttataggtgcctatttgctggtacagtaattatgagaa
          ctgctttgcacctcataggtgctgatttcctacaactgtgatcgtcatga
          ctaatgtgtaccttataggtgcctatctcctgatacagtaataatgagaa
          ctaatgtgtaccttataggtgcctatctcctgatacagtaataatgagaa
          aatgcctgttccggtgaaaacatatgccttgtctctgtatcatattaact
          aatgcctgttgctgtgaaaacatatgccttgtctctgtatcattttaact
          aatgcctgttcctgtgaaaacatatgccttgtctctgtatcattttaact
          aatgtctgttccggtgaaaacatatgccttgtctctgtatcatttcaact
          aatgtctgttccggtgaaaacatatgccttgtctctgtatcatttcaact
          aatgcctgttcctgtgaaaacacatgccttgtctctgtaccattttaact
          aatgcctgttccggtgaaaacatatgcctcgtctctgtgtcattttaact
          aatgcctgttccggtgaaaacatatgcctcgtctctgtgtcattttaact
          attgcctgttcagagaacaaacagtatgccttgtctgtatccgtttgaca
          aatgcctgttccggtgaaaacatatgccttgtctctgtattattttaact
          aatgcctgttccggtgaaaacatatgccttgtctctgtattattttaact
          ttgtgatacctgctaacactgtttattagtggccacaaatgtatttgtaa
          ttgtgatacctgctaacactgtttaatggtggccaccaatttatttgtca
          ttgtgatacctgctaacacggtttaatggtggctaccaatttatttgtca
          ttgtgatacctgctaacacggtttattagtggccacaaatgtatttgtaa
          ttgtgatacctgctaacacggtttattagtggccacaaatgtatttgtaa
          ttgtgatacctgctagcactgtttaatggtagccaccaatttatttgtca
          ttgtgatacctgctaacacggtttattagtggccacaaatgtatttgtaa
          ttgtgatacctgctaacacggtttattagtggccacaaatgtatttgtaa
          ttgtgctacatgctaacactgtttattggtggccactaatatatttgcca
          ttgtgacacctgctaacactgtttattagtggccactcgtgtatttttaa
          ttgtgacacctgctaacactgtttattagtggccactcgtgtatttttaa
          caaaatgttacagtataatgacatgcatttatgaaatgtccttttgcaat
          caacatgttattgcatgatgacatgcatttatgaaatgtccttttgcaat
          caacattttatagcatgatgacatgcatttatgaaatgtccttttgcaat
          cacaatgttacagcataatgacatgcatttatgaaatgtccttttgcgat
          cacaatgttacagcataatgacatgcatttatgaaatgtccttttgcaat
          aaacattttatagcatgatgacatgcatttatgaaatgtccttttgcaat
          caaaatgttacagcgtaatgacatgcatttatgaaatgtccttttgcaat
          caaaatgttacagcgtaatgacatgcatttatgaaatgtccttttgcaat
          cgaaatgttatagcgtcatgacatacatttatgtcccatttttttgcaat
          caacatgttacagcatgatgacatgcatttatgaaatgtccttttgcaat
          caacatgttacagcatgatgacatgcatttatgaaatgtccttttgcaat
          ttctttaataaat
          ttctttaataaat
          ttccttaataaat
          ttctttaataaat
          ttctttaataaat
          ttctttaataaat
          ttctgaaataaat
          ttctgaaataaat
          gtctttaataaat
          ttctttaataaat
          ttctttaataaat
