# Supplementary material for: A salmonid EST genomic study: genes, duplications, phylogeny and microarrays
Source: BMC Genomics. 2008 Nov 17;9:545. doi: 10.1186/1471-2164-9-545 (PMC2628678; doi:10.1186/1471-2164-9-545)
Supplement: Additional file 1 — 78 phylogenetic data sets and trees. The data provided represent the EST sequences, alignments, and trees used in the phylogenetic analyses. This file requires the "Tar" UNIX command to open it. [file 1471-2164-9-545-S1.tar › koop_salmonid_EST_trees_20080222/18/18-raw.tree]

((((ss.4053143:500.0,(tt.5044975:500.0,cc.4238602:500.0):416.0,or.4181694:500.0):416.0,
oy.3292457:500.0,sf.4782703:500.0):498.0,ss.4052505:500.0,ss.4053638:500.0):500.0,
ss.4057146:500.0);
