# Supplementary material for: A salmonid EST genomic study: genes, duplications, phylogeny and microarrays
Source: BMC Genomics. 2008 Nov 17;9:545. doi: 10.1186/1471-2164-9-545 (PMC2628678; doi:10.1186/1471-2164-9-545)
Supplement: Additional file 1 — 78 phylogenetic data sets and trees. The data provided represent the EST sequences, alignments, and trees used in the phylogenetic analyses. This file requires the "Tar" UNIX command to open it. [file 1471-2164-9-545-S1.tar › koop_salmonid_EST_trees_20080222/18/18-cluster_info.csv]

CBR Database ID	Gene Name	Protein	Swissprot Accession	Swissprot ID	e-value	Bitscore	ESTs	Contig Sequence
3292457	Imp4	U3 small nucleolar ribonucleoprotein protein IMP4	Q8VHZ7	IMP4_MOUSE	1e-108	1007	CB496105,CT568486,CT566764,CT567802,CX720995,CA360453,CA355431,CA358156,CA368000,BX073845,BX073846	atgcgtgtgagtgttagcaaagcaacacaatgcttcgccgagaGACGAGACTGAGACGGGAGTATCTGTATAGGAAGGCCCAGGAGGACAGAGTGCGGACGATTGAGGAGAAGAAACAGAAGCTGAAATCTGCTCTTGATGACAATCGTCTCATCCCTACGGAGGTTCGCAGAGAAGCAGTACAGTTACAGAAATTGCTGGAGTATGATGATGAGGGAGCGGAAGGTGTCAGCTCTCACATGGATGATGAATATAAATGGGCTGGAGTGGAGGATCCAAAGGTCATGGTCACAACGTCAAGAGACCCCAGCTCTCGACTCAAGATGTTTGTCAAAGAGGTGAAGCTGATCTTTCCAGGGGCTCAGCGTATGAACAGGGGAGGTCATGAGATCAATGCTC…
4782703	Imp4	U3 small nucleolar ribonucleoprotein protein IMP4	Q8VHZ7	IMP4_MOUSE	1e-125	1149	EV391703,EV391702	GGGGGGCGGTAGTCGGTGTGTTTGGCTGTGAGTGCGTGCAATCAAATCAACAAAATGCTTCGTCGTGAGACAAGACTGAGACGGGAGTACCTGTATAGGAAGTCCCAAGAGGACAGGGTGCGGACTATTGAGGAGAAGAAACAGAAGCTGAAATCTGCTCTAGATGACAATCGTCTCATCCCTACTGAGGTTCGCAGAGAAGCTGTACAGTTACAGAAATTGCTGGAGTATGATGATGAGGGAGCAGAAGGTGTCAGCTCTCACATGGATGATGAGTATAAATGGGCTGGAGTGGAGGATCCAAAGGTCATGGTCACAACATCAAGAGACCCCAGCTCTCGACTCAAGATGTTTGTCAAGGAGGTGAAGCTGATCTTCCCTGGGGCTCAGCGTATGAAC…
4053638	Imp4	U3 small nucleolar ribonucleoprotein protein IMP4	Q8VHZ7	IMP4_MOUSE	1e-125	1149	EG767040,DW560836,CA045895,EG914820,DR695646,EG940979,EG849717,EG914821,EG816538,DW005898,EG816539,EG910490,CA045270,DY728342,EG897418,EG787857,EG940978,EG849716	AAAACCAGGAACTGTTTTTATTTTGACATTGTTCATCTCTGGGCAAGTCACTACCTCAGAGTGCAAATGTAGTACAAAATTATACGTCTATAATATTGTGAGGCTGATAAAGGAAAAATGTACATTTTAGCCATCTGAAAAAAAGTATTGAGTATTTTTGTCACCCACTGGAAAATAAGTAAATAACTAAAACATCTGGACATATAGCAAAGCCAACAATAGCCTTGTTTTGAAGAATAATTTTTTTTCTTTAGTTCTGTTAATTTCATGGAAAATAGTCAAATTTGGAGTTAGGCCAATCGTAGTATACATAACTTCTCTGGTAGAGTCTGTTTCAATGAAATTATTCAATGTCTGATGCCATATTTCCATGAAATACAAATCTGAGGTATGGTGTGT…
4057146	Imp4	U3 small nucleolar ribonucleoprotein protein IMP4	Q8VHZ7	IMP4_MOUSE	1e-125	1149	EG843009,EG878844,CB511091,qa,EG922006,EG787856,EG843008,DY728343,EG878855,EG897407,EG909326,EG909327,EG922007,EG799828,EG767041,CA063287	AAAACCAGGAACTGTTTTTATTTTGACATTGTTCATCTCTGGGCAAGTCACTACCTCAGAGTGCAAATGTAGTACAAAATTATACGTCTATAATATTGTGAGGCTGATAAAGGAAAAATGTACATTTTAGCCATCTGAAAAAAAGTATTGAGTATTTTTGTCACCCACTGGAAAATAAGTAAATAACTAAAACATCTGGACATATAGCAAAGCCAACAATAGCCTTGTTTTGAAGAATATTTTTTTTTCTTTAGTTCTGTTAATTTCATGGAAAATAGTCAAATTTGGAGTTAGGCCAATCGTAGTATACATAACTTCTCTGGTAGTCTGTTTCAATGAAATTATTCAATGTCTGATGCCATATTTCCATGAAATACAAATCTGAGGTATGGTGTGTAA…
4052505	Imp4	U3 small nucleolar ribonucleoprotein protein IMP4	Q8VHZ7	IMP4_MOUSE	1e-124	1142	EG926641,EG926643,EG829846,EG933234,EG933233,EG910489,EG795475,EG795476	GGGGGAGTCGGTGTGCGTGTTTGTGAGTGCTTGCGATCAGATCAACAAAATGCTTCGTCGAGAGACGAGACTGAGACGGGAGTACCTGTATAGGAAGTCCCAAGAGGACAGGGTGCGGACGATTGAGGAGAAGAAACAAAAGCTGAAATCAGCTCTTGACGACAATCGTCTCATCCCTACTGAGGTTCGCAGAGAAGCTGTACAGTTACAGAAATTGCTGGAGTATGATGATGAGGGAGCAGAAGGTGTCAGCTCTCACATGGATGATGAGTATAAATGGGCTGGAGTGGAGGATCCAAAGGTCATGGTCACAACATCAAGAGACCCCAGCTCTCGACTCAAGATGTTTGTCAAGGGGGTGAAGCTGATCTTCCCTGGGGCTCAGCGTATGAACAGGGG…
5044975	Imp4	U3 small nucleolar ribonucleoprotein protein IMP4	Q8VHZ7	IMP4_MOUSE	1e-124	1144	tthy-evl-504-356.b0_884420,tthy-evl-504-356.g0_885188	gggggagtgttggtgtcttcctcacagtggtccatgtgtgcgagtgagtgctagcaaagcaacaaaatgcttcgtcgagaGACGAGACTGAGACGGGAGTACCTGTATAGGAAGGCCCAGGAGGACAGAGTGCGGACGATTGAGGAGAAGAAACAGAAGTTGAAATCTGCTCTTGATGACAATCGTCTCATCCCTACTGAGGTTCGCAGAGAAGCTGTACAGTTACAGAAATTGCTGGAGTATGACGATGAGGGAGCGGAAGGGGTCAGCTCTCACATGGATGATGAGTATAAATGGGCTGGAGTGGAGGATCCAAAGGTCATGGTCACAACGTCAAGAGACCCCAGCTCTCGACTCAAGATGTTTGTCAAAGAGGTGAAACTGATCTTCCCAGGTGCT…
4181694	Imp4	U3 small nucleolar ribonucleoprotein protein IMP4	Q8VHZ7	IMP4_MOUSE	1e-119	626	EL530234,EL530233,EL519992,EL519991	ggggacatgtgtaagaCTTCCAGCAGATCATCAGAATGCTTCGTCGAGAGACGAGACTTAGACGGGAGTACCTGTACAGGAAAGCCCAAGAGGACAGAGTACGCACTATTGAGGAGAAGAAACAGAAGCTGAAGTCTGCCCTAGATGACAACCGTCTCATTCCAACTGAGGTCCGCAGAGAAGCTGTGCAGCTACAGAAGTTACTAGAATATGACGATGAAGGAGCTGAGGGTGTCAGCTCCCATATGGATGACGAGTATAAGTGGGCTGGAGTGGAGGATCCCAAGGTCATGGTTACTACGTCAAGAGACCCTAGCTCAAGGCTGAAAATGTTTACCAAGGAGGTGAAGTTGGTCTTCCCGGGTGCTCAACGCATGAACAGGGGAAATCATGAAATCA…
4053143	Imp4	U3 small nucleolar ribonucleoprotein protein IMP4	Q8VHZ7	IMP4_MOUSE	1e-125	1151	ssal-lksa-505-110.b0_95182,DW578565,EG848986,DY726449,EG861260,CA050735,CX354106,DY721846,DN164525,DY726450,CK898972,EG848975,EG870398,BG934523,EG861259,DW578564,EG849138,EG849137,DY721847,EG870399	aaatgtttaccccgatGTCACACATTGGCCCCTTTATTTATAGAAAAAGACCCATATGTAGTACAAAACCACTGAAGTAAAAATGTGTTACACATGACTTGTCCGGTAGAGTCTGTTTCCATGAAATTATCCATGGTCTGACACCATATTAACATCAAATACATATCCGAGGAATGGTGTGTAAAACTTAACACAGCATTATGCAACTATGTGGTTGGGCTGCTTTTGCCATGAGCGGTCCATGAAAGGGGCATACTGGTTGAGGCTACTCCACGCTGAGAAACTTCCTCTTTTTGGCAGTGTGTGTGTACGAGTGGTGGCGCCACTCAACGTCCGCTGTAGCCTCATTCTCCAGGGTACCAAGCTTGATCATGTACAATTTCATTTCAAATCTAGGCC…
4238602	IMP4	U3 small nucleolar ribonucleoprotein protein IMP4	Q5R947	IMP4_PONPY	5e-71	682	EV251985,CB484217	ATCTTTTTTATTATTCTGGAAGGTTTTGCATGGCTATACATTTTAGAGAAGTTGACTAAAGCTCAAACAGACCTGGCTACTAGGCATTACAGTGTTCATGTTTCATTTCATTGTGCCTATCTACTCTTATTCCTGTAACTATACATGTGAAGCTGCAAGAAAATCATATTTAAATGTATATCAAACCATTTAGAAATGTTTACCCAGATGTCACACATTGGCCCCTTTATTTATAGAAATACCCATATGTAGTACAAAACCATTGAAGTAAAAATATATATTCAGTCCAGTCAAAATCTAGTTTGTATTATACACAACTTATCTGGTAAAGTCTGTTTCCATGAAATTATCCAAGGTCTGACACCATATTAACATGAAATACATATCTGAGGAATGGTG…
