# Supplementary material for: A salmonid EST genomic study: genes, duplications, phylogeny and microarrays
Source: BMC Genomics. 2008 Nov 17;9:545. doi: 10.1186/1471-2164-9-545 (PMC2628678; doi:10.1186/1471-2164-9-545)
Supplement: Additional file 1 — 78 phylogenetic data sets and trees. The data provided represent the EST sequences, alignments, and trees used in the phylogenetic analyses. This file requires the "Tar" UNIX command to open it. [file 1471-2164-9-545-S1.tar › koop_salmonid_EST_trees_20080222/18/18-alignment.phy]

9 438
oy.3292457agatggcctggtggtgtgccacctaccttttggaccaactgcatacttca
sf.4782703agatgggctggtggtgtgccacctaccttttggaccaactgcgtacttca
ss.4053638agatgggctggttgtgtgccacctaccttttggaccaactgcgtacttca
ss.4057146agatgggctggttgtgtgccacctaccttttggaccaactgcgtacttca
ss.4052505agatgggctggttgtgtgccacctaccttttggaccaactgcgtacttca
tt.5044975agatgggctggtggtgtgccacctaccttttggaccaactgcatacttca
or.4181694agacggccttgtggtgtgccacctaccgtttggaccaacagcctacttca
ss.4053143agatgggctggtggtgtgccacctaccttttggaccaactgcgtacttca
cc.4238602agatgggctggtggtgtgccacctaccttttggaccaactgcgtacttca
          ccctttacaatgtggtaatgagacatgatgtgccggacattggaaccatg
          ctctttacaatgtggtaatgagacatgatgtgccagacattggaaccatg
          ctctttacaatgtggtaatgagacatgatgtgccggatattggaaccatg
          ctctttacaatgtggtaatgagacatgatgtgccggatattggaaccatg
          ctctttacaatgtggtaatgagacatgatgtgccggatattggaaccatg
          ccctttacaatgtgttaatgagacatgatgtgccggacattggaaccatg
          ccctgtacaatgtagtcatgagacacgacgtaccagacattggtaccatg
          ccctttacaatgtggtaatgagacatgatgtgccggacattggaaccatg
          ccctttacaatgtggtaatgagacatgatgtgccagacattggaaccatg
          tgagagacttggcacttcacaattctcaataaatgtttaccctggtactg
          tctgaagcctacccccacctcatctttcacaacttctcctcacgacttgg
          tctgaagcctacccccacctcatctttcacaacttctcctcacgacttgg
          tctgaagcctacccccacctcatctttcacaacttctcctcacgacttgg
          tctgaagcctacccccacctcatctttcacaacttctcctcacgacttgg
          tctgaggcctacccccacctcatctttcacaacttctcctcacgacttgg
          tctgaagcttttccccacctcatttttcacaacttttcctcacgacttgg
          tctgaggcctacccccacctcatttttcacaacttctcctcacgacttgg
          tctgaggcctacccccacctcatctttcacaacttctcctcacgacttgg
          ttagtgggtttccaatatcctcaagtatttgttcccagtgcctatagagg
          ccagagggtttccaatatcctcaagtatttgttcccggtgcctaaagagg
          ccagagggtttccaatatcctcaagtatttgttcccagtgcctaaagagg
          ccagagggtttccaatatcctcaagtatttgttcccagtgcctaaagagg
          ccagagggtttccaatatcctcaagtatttgttcccagtgcctaaagagg
          ccagagggtttccaatatcctcaagtatttgttcccagtgcctaaagagg
          tcgaagggtgtccaacatcctaaagttcctgtttccagtacccaaagagg
          ccagagggtttccaatatcctcaagtatttgttcccagtgcctaaagagg
          ccagagggtttccaatatcctcaagtatttgttcccagtgcctaaagagg
          acagcaggcgggttatcacatttgccaacgaggaggattttatatctttc
          acagtagacgagttatcacatttgccaaccaggaggattttatatctttc
          acagcagacgagttatcacgtttgccaaccaggaggattttatatctttc
          acagcagacgagttatcacgtttgccaaccaggaggattttatatctttc
          acagcagacgagttatcacgtttgccaaccaggaggattttatatctttc
          acagtagacgagttatcacattttccaaccaggaggattttatatctttc
          acagtaaacgtgtaatcacatttgccaaccaggaggatttcatttctttc
          acagtagacgagttgtcacatttgccaaccaggaggattttatatctttc
          acagtagacgagttatcacattttccaaccaggaggattttatatctttc
          agacatcacacttacaagaaaacggaccacaggaacgtgatgttgtcaga
          agacatcacacttacaagaaaacggaccacaggaacgttgagttgtcaga
          agacatcacacttacaagaaaacagaccacaggaacgttgagttgtcaga
          agacatcacacttacaagaaaacagaccacaggaacgttgagttgtcaga
          agacatcacacttacaagaaaacagaccacaggaacgttgagttgtcaga
          agacatcacagttacaagaaaaccgaccacaagaacattgagttgtcaga
          agacaccacacatataagaacacaaatcacaaaaatgttgagttgacaga
          agacatcacacttacaagaaaacggaccacaagaatgttgagttgtcaga
          agacatcacactttcaagaaaacggaccacaagaacgttgagttgtcaga
          agttgggctcagatttgaaatcaaattgtacatgatcaagcttggtaccc
          agttgggcccagatttgaaatcaaattgtacatgatcaagcttggtaccc
          agttgggcccagatttgaaatcaaattgtacatgatcaagcttggtaccc
          agttgggcccagatttgaaatcaaattgtacatgatcaagcttggtaccc
          agttgggcccagatttgaaatcaaattgtacatgatcaagcttggtaccc
          agttgggcccagatttgaaatgaaattgtacatgatcaagcttggtaccc
          agtggggcccagatttgaaatgaaattgtatatgattaagcttggtaccc
          agttgggcctagatttgaaatgaaattgtacatgatcaagcttggtaccc
          agttggacccagatttgaaatgaaattgtacatgatcaagcttggtaccc
          tagaaaatgaggctacagcggacgttgaatggcgccaccactcatataca
          tggaaaatgaggctacagcggacgttgaatggcgccaccactcatataca
          tggaaaatgaggctactgcggacgttgaatggcgccaccactcatataca
          tggaaaatgaggctactgcggacgttgaatggcgccaccactcatataca
          tggaaaatgaggctactgcggacgttgaatggcgccaccactcatataca
          tggagaatgaggctacagcagacgttgaatggcgccaccactcctacaca
          tggagaatgagagcacagcggacgttgaatggcgccatcactcatacacg
          tggagaatgaggctacagcggacgttgagtggcgccaccactcgtacaca
          tggagaatgaggctacagcggacgttgaatggcgccaccactcctacaca
          cacactgccaaaaagaggaagtttctcagcatggagta
          cacactgccaaaaagaggaagtttctcagcatggagta
          cacactgccaaaaagaggaagtttctcagcatggagta
          cacactgccaaaaagaggaagtttctcagcatggagta
          cacactgccaaaaagaggaagtttctcagcatggagta
          cacactgccaaaaagaggaagtttctcagcgtggaata
          cacactgctaaaaagagaaagtttctcagtgtggagta
          cacactgccaaaaagaggaagtttctcagcgtggagta
          cacactgccaaaaagaggaagtttctcagcgtggagta
