# Supplementary material for: A salmonid EST genomic study: genes, duplications, phylogeny and microarrays
Source: BMC Genomics. 2008 Nov 17;9:545. doi: 10.1186/1471-2164-9-545 (PMC2628678; doi:10.1186/1471-2164-9-545)
Supplement: Additional file 1 — 78 phylogenetic data sets and trees. The data provided represent the EST sequences, alignments, and trees used in the phylogenetic analyses. This file requires the "Tar" UNIX command to open it. [file 1471-2164-9-545-S1.tar › koop_salmonid_EST_trees_20080222/19/19-raw.tree]

((((oy.3294127:500.0,ss.4061815:500.0,oy.3297567:500.0):356.0,cc.4237580:500.0):361.0,
((ss.4061936:500.0,sf.4780632:500.0,ss.4039352:500.0):495.0,tt.5045621:500.0):479.0,
or.4182821:500.0):500.0,tt.5045455:500.0);
