# Supplementary material for: A salmonid EST genomic study: genes, duplications, phylogeny and microarrays
Source: BMC Genomics. 2008 Nov 17;9:545. doi: 10.1186/1471-2164-9-545 (PMC2628678; doi:10.1186/1471-2164-9-545)
Supplement: Additional file 1 — 78 phylogenetic data sets and trees. The data provided represent the EST sequences, alignments, and trees used in the phylogenetic analyses. This file requires the "Tar" UNIX command to open it. [file 1471-2164-9-545-S1.tar › koop_salmonid_EST_trees_20080222/19/19-cluster_info.csv]

CBR Database ID	Gene Name	Protein	Swissprot Accession	Swissprot ID	e-value	Bitscore	ESTs	Contig Sequence
4182821	CEBPB	CCAAT/enhancer-binding protein beta	Q05826	CEBPB_CHICK	2e-35	379	EL521953,EL532963,EL532962,EL521952,EL530784,EL539080,EL529064,EL535991,EL523981,EL524058,EL519630,EL525116,EL520651,EL539079,EL525115,EL524057,EL523982,EL529065,EL535990,EL530783,EL534692,EL534693,EL527304,EL527305,EL519629,EL520650	gggggtTTGATTGAGGCGGCGTCATATTGAGTCTGTTTTTTTAAAAAGCTACACATTTTCTCATACAGGCTTTCCAAAGTATTGAGATAGCAGCCTGACATTTTTTAAACAACTCAATAGTGTTGATTTCATCCAATTACAAAAGTCTAGTCTCGGGCTATTGCCCCTTGTTCTTGCAATCCGGCGGGTGTTAAGATCCATGGAAGTAGCCGGCATCTACGACGGGGACAGCTTTGCTTTCCAGAGAAACATCGGTCCCTACAACGACCGAATTCCCAGGCAGGTCTCTGACGGCTCGATGACGGAACTTGGCATCGCAGAGCACGAAAAAGCGATAGATTTTAGTGCTTACCTGGACCCAGCTTTGCACTATCAACAGCTGACAGCCCACCACGAATC…
4061815	CEBPB	CCAAT/enhancer-binding protein beta	Q05826	CEBPB_CHICK	2e-32	352	EG934460,EG934461,EG940813,EG932005,AM042187,CA055219,EG917175,EG914760,DR695562,EG892718,EG892717,DW545295,EG819882,EG819881,EG861426,CA053146,EG853674,DN047686,ssal-lksb-003-040.b0_44621,EG940812,EG857245,DY698640,DW538494,DY708764,EG913516,EG940784,EG838501,EG932006,EG857246,EG932163,EG917064,DN140146,EG932152,DY708763,CK894434,CX355729,DW545294,CK892016,BG934188,CK892183,DY698639,CK892065,DW5…	ggggttctgcacacatcggttttgttgctaaacaactaaccagtctacgaaatcaagtgggaacaggttaccggtagataGGGGATTTATCACACTTGCTCCGCCCATTCAGTTTCACAGTAGCCTATATATAAACCGTCCCTAGACTCTCACTGCTGCATTACTCATCTATTCTTCAAGTTTCTTTTCTTCAATAACTGAATATTATTACAGTGACATTTTGTCGTGTGCCAAGTTACTTGAGTGTTTTCAGCCAGAATTACGCTCGTAGCCAATACCTCGGGCTGCCCCAGATTTCAATGTTCCCGCAATTCGGTGGGTGTTAAGATCCATGGAAGTGGCCGGCTTCTACGACGGGGATTGCTTTGCTTTCCAGAGTAGAAACAGCATTATCAGTCC…
4061936	CEBPB	CCAAT/enhancer-binding protein beta	Q05826	CEBPB_CHICK	3e-34	367	DY702176,EG763487,DW566129,CA055521,EG817020,DY702177,EG761080,DW566128,EG761079,EG817019,EG840026,DW550697,EG930142,DY709257,AJ424680,AJ424551,EG926007,AJ425409,EG930143,EG899979,EG847034,EG853378,EG911831,EG900278,EG839653,EG923270,EG853026,EG876842,EG890812,EG890811,DY732795,EG874618,EG833220,EG873129,DW472624,DY709256,EG858804,DW550698,EG926009,EG867468,EG846686,EG940623,EG940624,EG874617,CK8…	gggggacaccagctccgcccattcttacacagtctatataaaactttcctagactctcACTGCTGCAATAGACATCAACTTTACTCATCAATCTGGTGACATTGACAACAACTTTCTGCTGAGTAATAGCTAATTCTTCAAGTTTCTTGTTTTCTTCAATAACTCAATATTGTCACAGTGACATTCAGTCGTGTGCCAATATACGTTAGTGTTTTCAGACAGCATTAGGCCTACTCGCGTAGCCAATTTCCCGGGCGTCTGCCCCTGGTTTCGATGTTCCCGCAATCCAGCGGGTGTTAAGATCCATGGAAGTGGCCGGTTTCTACGACAGGGATTGCTTTGCTTTCCAGAGTACAAACTACATTACCAGGCCCATTAGCGATAACAGCACTTGCAAGC…
4237580	CEBPB	CCAAT/enhancer-binding protein beta	Q05826	CEBPB_CHICK	1e-35	379	EV367448,EV369182,EV367812,EV369183,EV250361	aaTATCAAAGTATAAATTGTTTAATTCAATAAAATATCAAGTACCATTTGTACATTTTCATCATATTAAGAGATTACTTCATTCATTGCCAATACTGTTGCAAAGAGTTGCATCATACCTCTGCAGTGGGCTACAACTCTTCTCTTGACAACCATTGCTCCAGATAAGGAAAGGACATTTTTAAATAACAGAATATTTACCCATATTCAATATAAAATGCAAAACCCTACAGAAATACTGCATACACAAAATTGTAAAGACAGAATGAAGGCGACATGTCAAGAATCATGATTAGTTGCACATTCATTGCACCTTCTGTACTCAATCACAACTTGTAAACTGTTGGTGGATTTTCCATCTATAGATACTGTACACAAACGTAACATCTTGGAATAACTT…
5045455	CEBPB	CCAAT/enhancer-binding protein beta	Q05826	CEBPB_CHICK	3e-21	255	tthy-evl-513-026.g0_875642,tthy-evl-513-026.b0_883706	ggggcagtgacattttgtactgtgccaagatacttgagtgttttcagccagcattacgctcgtagccaatacctccagccTGCCCGAGATTTCAATGTTCCCGCAATTCGGCGGGTGTTAAGATCCATGGAAGTGGCCGGCTTCTACGACGGGGATTGCTTTGCTTTCCAGAGTAGAAACAACATTATCAGTCCCATTAGCGACAACAGCACTTGCAAGCAGCGCATTGACGGCTCGATGACGGAGCTTGGCATAGCCGAGCACGAGAAAGCAATTGATTTCAGCGATTACTTGGATCCAGCTGCTGCGCACTGTCAACAACTGGCAACGCATAACGCAACTCAGCAGAGAGGGGTAGGCGCATTCGCTAGTTTCCTTGCCGAGGAAAGCAGGATAAAG…
4039352	CEBPB	CCAAT/enhancer-binding protein beta	Q05826	CEBPB_CHICK	3e-32	349	EG847033,EG936851,EG936853,EG856772	ggggCAGGCCCATTAGCGATAACAGCACTTGCAAGCAGCCCATTGACGGCTCGATGACGGAGCTTGGCATAGCCGAGAACGACAAAGCGATAGATTTCAGTGTCTACTTGGATCCTCCTGCTGCGCACTGTCAACAACTGGCAACACATAACGAAACTCAGCAGAGAGGGGTAGACATATTCGCAGATTTCCTTGCCGAGGAAAGCAGGATCAAGAGACGTTCATCATTACAACAAAACTACAGAAACTACATATCTCTCAACGAGCGGGGGACAAGTGTGCACGACAATAGAGAGTCATACGTCCTGGGCTATCCTGAACTGCAGGAGACCCGTGTGGACACCGTGTTCAGCCCGGAGTTTCTTGGGAACCACTTTAAAGCCGGTGAAAGAGACGAGT…
5045621	CEBPB	CCAAT/enhancer-binding protein beta	Q05826	CEBPB_CHICK	2e-29	325	tthy-evl-515-147.b0_877299,tthy-evl-515-147.g0_878835	gggggaTGCAAGCAGCGCATTGACGGCTCGATGACGGAGCTTGGCATAGCCGAGAACGAGAAAGCGATAGATTTCAGTGTCTACTTGGATCCAGCTGCTGCGCACTGTCAACAACTGGCAACACATAACGAAACTCAGCCGAGAGGGGTAGACATATTCGCAGATTTCCTTGCGGAGGAAAGCAGGATAAAGAGACGTTCATCATTACAACAAAACTATAGAAACTACATATCTCTCAACGAGCGGGAGACAAGTGCGCCCGACAATAGGGAGCCATACGTCCTGGGCTATCCTGAACTGCAGGAGACTCGTGTGGACACCGTGTTCAGCCCGGAGTTTCGTGGGAACCACTTTAAAGCCGGTGAAAGAGACGAGTTTCAAGAGGACCCAAGAATGGAC…
4780632	CEBPB	CCAAT/enhancer-binding protein beta	Q05826	CEBPB_CHICK	2e-25	290	EV385752,EV385751,EV393556,EV393557	AATATCAAAGTATAAATCTGTTTAATTCAATAAAATATCAAGTACCATTAAAACATGTGTACATTTTCATCATATTAAGAGATTACTTAATTCATTGACAATACTGTTACAAAGAGTTGCATCATACCTCTGCAGTGGGTTACAACACTTCCCTTGATAACCATTGCTCCAGATAAAGAAAGGTATTTTTAAATAACAGAATATTTATCAATATTCTGCATAAAATACAAAGCCCGTACAGAAATACTGCATACACAAAATGAAGACAGAATGAAGGTGACATGTCAACAATCATGAATGGTTGCACGTTCCATGCACCTTCTGTGCTTAATCACAACGTGTCTTGTAAACTGTTGTTGGCTTTTTCCACATATAGATTCTGTACACAAACGTAACATA…
3297567	CEBPB	CCAAT/enhancer-binding protein beta	P17676	CEBPB_HUMAN	4e-23	269	CT571307,BX315838,CA348284,BX302274,DV194941,DV193256,DV191930,DV195751,DV190766,DV194394,CT572284,CT572290,DV190761,DV194389,DV197469,DV197639,DV195547,DV194298,DV191714,DV193590,DV198213,DV192515,DV193742	atacgtcctgggctatcctgaactgcaggagacccgtgtggacaccgtgttcagccccgagtttcttgggaaccactttaAAACCGGTGAAAGAGACGATCTTCAAGAGGACCAAAGAATGGACAACAACGGTTCGTCTGGCTACGACATGAGGTATCTTCATTACCAGTCGACTCCAAGTGGCAGCCTTGGTAACATTTCCACTGCGTCCTCGTCTTCCTCAAGTCCACCCGGCACACCTGCCAC*GCCAGGTAAAGGCAGGTCGCCTTTGCAGGGCGGGAAAA*TGTCATCTGGTGGCAAGGGGAAGAAGCGACTGGAAAAGGACAGTGAGGAATATAAGCAGAGGCGGGAGAGAAACAACCTTGCCGTTAGAAAGAGCAGGGATAAAGCCAAAATA…
3294127							CF752387,BX302275,CA352293,CA345797,CA374195,BX315839,BX865778,CA361239,CA355920,CA372136,CX033550,BX875256,CX036113	aactttactcgtcattctggtgacattgacaacaactttctgctgagtaatagctaATTCTTCAAGTTTCTTGTTTTCTTCAATAACTCAATATTGTCACAGTGACATTTTGTCGTCGTGTGCCAAGTTACTTGAGTGTTTTCAGACAGAATTTCGGCCTACTCGCGTAGCCAATTTCCCGGGCGTCTGCCCCTGGTTTCGATGTTCCCGCAATCCAGCGGGTGTTAAGATCCATGGAAGTGGCCGGTTTCTACGACAGGGATTGCTTTGCTTTCCAGAGTACAAACTGCATTATCAGGCCCATTAGCGATAACAGCACTTGCAAGCAGCCCATTGACGGCTCGATGACGGAGCTTGGCATAGCCGAGAACGAGAAAGCGATAGATTTCAGTGTCTACT…
