# Supplementary material for: A salmonid EST genomic study: genes, duplications, phylogeny and microarrays
Source: BMC Genomics. 2008 Nov 17;9:545. doi: 10.1186/1471-2164-9-545 (PMC2628678; doi:10.1186/1471-2164-9-545)
Supplement: Additional file 1 — 78 phylogenetic data sets and trees. The data provided represent the EST sequences, alignments, and trees used in the phylogenetic analyses. This file requires the "Tar" UNIX command to open it. [file 1471-2164-9-545-S1.tar › koop_salmonid_EST_trees_20080222/19/19-alignment.phy]

10 314
or.4182821tccagtcgctttttccccttgccattagataatttcccactagcgagtta
ss.4061815tccagtcgcttcttccccttaccaccagatgacattttcccgcctgcaaa
ss.4061936tccagtcgcttcttccccttgacaccagacgacattttctcgcccgcgaa
cc.4237580tccagtcgcttcttccccttgccaccagatgacattttctcgcctgcaaa
tt.5045455tccagtcgcttcttccccttgccaccagatgacattttcccgcctgcaaa
ss.4039352tccagtcgcttcttccccttgacaccagacgacattttctcgcccgcgaa
tt.5045621tccagtcgtttcttccccttgtcaccagacgacattttcccgcctgcgaa
sf.4780632tccagtcgcttcttccccttgacaccagacgacattttcccgcccgcgaa
oy.3297567tccagtcgcttcttccccttgccaccagatgacattttcccgcctgcaaa
oy.3294127tccagtcgctctttcccttgcccaccagatgacattttcccgcctgcaag
          ggcgacctgcctttacctgacgggccaggtgtgccgggtggactggagca
          ggcgacctgcctttacctggcagggcaggtgttccgggtggacttgagga
          ggcgacgtgcatttacctgacagggcaggtgtgccgggtggactggagga
          ggcgacctgcctttacctggcgtggcaggtgtggccggtggacttgagga
          ggcgacgtgcctatacctgacggggcaggtgtgccgggtggacttgagga
          ggcgacgtgcatttacctgacagggcaggtgtgccgggtggactggagga
          ggcgaactgcctttacctgactgggtaggtgtgccgggcggactggaggg
          ggcgacgtgcatttacctgacagggcaggtgtgccgggtggactggagga
          ggcgacctgcctttacctggcgtggcaggtgtgccgggtggacttgagga
          ggcgacctgcccttcctgggcgtggcaggtgtacccggtggacttgagga
          agatgaggacgcagtggagatgttgccaatactgccacttggagtcgact
          agacgaggacgcagtggaaatgttaccaaggctgccacttggagtcgact
          agacgaggatgcagtggaaatgttaccaaggctgccacttggagtcgact
          agaagaggacgcagtggaaatgttaccaaggctgccacttggagtcgact
          agacgaggacgcagtggaaatgttaccaagactgccacttggagtagact
          agacgaggatgcagtggaaatgttaccaaggctgccacttggagtcgact
          agaggaggacgcagtggaaatgttactaaggctgccacttggagtcgact
          agacgaggatgcagtggaaatgttaccaaggctgccacttggagttgact
          agacgaggacgcagtggaaatgttaccaaggctgccacttggagtcgact
          agacgaggacgcagtgaaaatgttaccaaggctgccacttggagtcgact
          gataatgaagatacctcatgtcaaacccagacgaacccgtgtccattctt
          ggtaatgaagatacctcatgtcgtagccagacgaaccgttgtccattctt
          ggtaatgaagatacctcatgtcgtagccagttgaaccgttgtccattctt
          ggtaatgaagatacctcatgtcatagccagatgaaccgttgtccattttt
          ggtaatgcatataattaatgtcgtagccagatgaaccgttgtccattatt
          ggtaatgaagatacctcatgtcgtagccagttgaaccgttgtccattctt
          cgtaatgaagatacctcatgtcgtagccagttgaaccgttgtccattctt
          ggtaatgaagatacctcatgtcgtagccagttgaaccgttgtccattctt
          ggtaatgaagatacctcatgtcgtagccagacgaaccgttgtccattctt
          ggtaatgaagatacctcatgtcgtagccagacgaaccgttgtccattctt
          gtgtcttcaaaagtttcgtttctttctctagatttgtagtggttgccggg
          tggtcctcttgaagatcgtctctttcaccggttttaaagtggttcccaag
          gggtcctcttgagactcgtctctttcaccggctttaaagtggttcccaag
          cggtcctcttgaagctcgtctctttcaccggttttaaagtggttcccaag
          gagtcctcttgaagctcgtctctttcaccggatttaaagtgattcccaag
          gggtcctcttgagactcgtctctttcaccggctttaaagtggttcccaag
          gggtcctcttgaaactcgtctctttcaccggctttaaagtggttcccacg
          gggtcctcttgagactcgtctctttcaccggctttaaagtggttccccag
          tggtcctcttgaagatcgtctctttcaccggttttaaagtggttcccaag
          tggtcctcttgaagatcgtctctttcaccggttttaaagtggttcccaag
          gaggtctgggctaaacacactgtccacacgcgtctcttgtagttcgggat
          aaactcggggctgaacacggtgtccacacgggtctcctgcagttcaggat
          aaactccgggctgaacacggtgtccacacgggtctcctgcagttcaggat
          aaactcggggctgaacacggtgtccacacgggtctcctgcagttcaggat
          aaactcggggctgaacacggtgtccacacgggtcgcctgcagttcaggat
          aaactccgggctgaacacggtgtccacacgggtctcctgcagttcaggat
          aaactccgggctgaacacggtgtccacacgagtctcctgcagttcaggat
          aaactccgggctgaacacggtgtccacacgggtctcctgcagttcaggat
          aaactcggggctgaacacggtgtccacacgggtctcctgcagttcaggat
          aaactcggggctgaacacggtgtccacacgggtctcctgcagttcaggat
          aacctaggacgtat
          aacccaggacgtat
          agcccaggacgtat
          aacccaggacgtat
          aacccaggacgtat
          agcccaggacgtat
          agcccaggacgtat
          agcccaggacgaat
          agcccaggacgtat
          agcccaggacgtat
