# Supplementary material for: A salmonid EST genomic study: genes, duplications, phylogeny and microarrays
Source: BMC Genomics. 2008 Nov 17;9:545. doi: 10.1186/1471-2164-9-545 (PMC2628678; doi:10.1186/1471-2164-9-545)
Supplement: Additional file 1 — 78 phylogenetic data sets and trees. The data provided represent the EST sequences, alignments, and trees used in the phylogenetic analyses. This file requires the "Tar" UNIX command to open it. [file 1471-2164-9-545-S1.tar › koop_salmonid_EST_trees_20080222/2/2-raw.tree]

((((((ss.4059460:500.0,ss.4048852:500.0):490.0,(oy.3296019:500.0,oy.3289309:500.0):498.0,
sf.4781983:500.0,cc.4239609:500.0):462.0,or.4182641:500.0):481.0,tt.5048597:500.0):498.0,
(ss.4060095:500.0,ss.4041625:500.0):500.0):500.0,oy.3296926:500.0);
