# Supplementary material for: A salmonid EST genomic study: genes, duplications, phylogeny and microarrays
Source: BMC Genomics. 2008 Nov 17;9:545. doi: 10.1186/1471-2164-9-545 (PMC2628678; doi:10.1186/1471-2164-9-545)
Supplement: Additional file 1 — 78 phylogenetic data sets and trees. The data provided represent the EST sequences, alignments, and trees used in the phylogenetic analyses. This file requires the "Tar" UNIX command to open it. [file 1471-2164-9-545-S1.tar › koop_salmonid_EST_trees_20080222/2/2-cluster_info.csv]

CBR Database ID	Gene Name	Protein	Swissprot Accession	Swissprot ID	e-value	Bitscore	ESTs	Contig Sequence
5048597	AP3S1	AP-3 complex subunit sigma-1	Q92572	AP3S1_HUMAN	1e-100	933	tthy-evl-513-165.g0_875781,tthy-evl-513-165.b0_883845	GGGGGAGATTGAGACGGATTAGAATCGTGTCCCAGGTAGACTGGGTTGGTGCTGGAGGGTTGACAACAGTCATTCATAGACTGATCCCATTTTTTTTATCGCCCTCATAAAACCGAACATCATGATTAAAGCCATACTAATATTCAACAACCATGGGAAACCTCGGCTTTCTAAATTCTACGAGCACTACAACGAAGACACGGAACAACAGATCATCAGAGAAACATTTCATCTGGTGTCCAAAAGGGATGAGAACGTCTGCAATTTTCTAGAAGGTGGAGTGTTGATCGGTGGGTCTGAGAACAAGCTCATCTACAGACACTATGCCACGCTCTACTTCGTATTCTGCGTCGATTCCTCAGAGAGCGAGCTTGGCATCCTAGACCTTATCCAGGTGTT…
4060095	AP3S1	AP-3 complex subunit sigma-1	Q92572	AP3S1_HUMAN	1e-102	950	DW543238,DY733255,EG941284,EG883774,EG918540,EG885932,EG941283,EG838707,EG918541,EG885933,EG883773,EG911970,EG911969,EG869438,EG869437,EG792833,DW591910	ggggggtagatggaatgcacattgactactttgatagtgtgtctgagaagaatgttctgaaAAAATCTGGATGGAGAAATGGCATGTTGTTAGCCTGCTAGCCGTAATTTGAGCTAGATTGAGACAGATTAGAATCGGTTCCCAGGTAGACTGGGTCGGTACTGGAGTGTTGACAACAGTCATTCATAGACTGATCCCATTTTTTCTTCCCCTCATAAAACAGAGCATCATGATTAAAGCTATATTAATATTCAACAACCATGGGAAACCTCGGCTTTCTAAATTCTACGAGCATTACAACGAAGACACAGAACAACAAATCATCAGAGAAACATTTCATCTGGTGTCCAAAAGAGATGAGAACGTCTGCAATTTTCTAGAAGGTGGAATGTTGATCGG…
4041625	AP3S1	AP-3 complex subunit sigma-1	Q92572	AP3S1_HUMAN	5e-99	925	EG772642,EG838706,EG772641,CK891803,DY729871,DY733269	ctggatggagaaatggcatgttgttagcctgctagccgtaatttgagctAGATTGAGACAGATTAGAATCGGTTCCCAGGTAGACTGGGTCGGTACTGGAGTGTTGACAACAGTCATTCATAGACTGATCCCATTTTTTCTTCCCCTCATAAAACAGAGCATCATGATTAAAGCTATATTAATATTCAACAACCATGGGAAACCTCGGCTTTCTAAATTCTACGAGCATTACAACGAAGACACAGAACAACAAATCATCAGAGAAACATTTCATCTGGTGTCCAAAAGAGATGAGAACGTCTGCAATTTTCTAGAAGGTGGAATGTTGATCGGTGGATCTGAGAACAGGCTTATCTACAGACACTATGCCACGCTCTACTTTGTATTCTGCGTGGATTC…
3296926	AP3S1	AP-3 complex subunit sigma-1	Q92572	AP3S1_HUMAN	1e-102	950	CX721424,CB496840,BX304219,CX721423,BX304220,CA368960,CX037405,CX026744,CX040158,CX039256,CX029285,CX042981,CX035286,CX034863,CX033011	atctggatggagaaatgGCATGTTGTTAGCCTGCTAGCCGTAATTTGAGCTAGATTGAGACGGGTTAGAATCGGTTCCCAGGTAGACTGGGTCGGTACTGGAGTGTTGACAACAGTCATTCATAGACTGATCCAATTTTTTCTTCCCCTCATAAAACTGAGCATCATGATTAAAGCCATACTAATATTCAACAACCATGGGAAACCTCGGCTTTCTAAATTCTACGAGCATTACAACGAAGACACGGAACAACAAATCATCAGAGAAACATTTCATCTGGTGTCCAAAAGAGATGAGAACGTCTGCAATTTTCTAGAAGGTGGAATGTTGATTGGTGGATCTGAGAACAGGCTCATCTACAGACACTATGCCACGCTCTACTTTGTATTCTGCGTCGAT…
4182641	AP3S1	AP-3 complex subunit sigma-1	Q92572	AP3S1_HUMAN	1e-103	962	EL530097,EL519877,EL545389,EL530096,EL545388,EL519271,EL519272,EL551123,EL551124,EL519876	ggggacaagcagatgaatggttcgaccgacgtgtcgtatttccgcaaagagaatGTGGAGCCAGAATGTAGCTTAGCTTTCGCTAGCCGTATTCATCTAAGATTGAGGCGGATTTAGAATCGATCCCAGGCCAGGTAGACTGGGTCCAGGAGGGCTGACACCAGTCTTTCGTAGACTGATCCCATTTTTGTCGTCCCTTCATACAACATAACATCATGATTAAAGCCATTTTAATATTCAACAACCATGGGAAACCTAGGCTTTCTAAATTCTACGAGCATTACAGTGAAGACACAGAGCAGCAGATTATCAGGGAGACGTTTCACTTGGTGTCGAAAAGAGACGAGAATGTCTGCAATTTTCTCGAAGGTGGAATGTTGATAGGAGGCTCCGAGAACA…
4059460	AP3S1	AP-3 complex subunit sigma-1	Q92572	AP3S1_HUMAN	1e-103	962	CB503351,CA043766,EG854151,EG758743,EG758744,DW534599,EG854152,EG912898,DY738437,DW340257,EG758536,CA052356,CA054526,DW534600,EG758535,EG912896,DY738436,CB499774	gcacgaggcaaatctagtaaaatgggacatctccagctgtctcaagtgtcttcaaaaaggtggttgaggtttgactggtcAAATGAAACGTTTACCATCGCAGTTTGACCCACCACGGCTGCTGTAGTTAGAAGAAGATTCATGTTTTTTAACGTGGACTATTTCCGCAAAAACTGGATTTAGAAGCGACATGTAATTTAGCCTGTTAGCCGTTTTAGCTAGCTAGATTGAAACGGATTTTAGGGTCCCAGGTATACAATTTTTGTTCGCCCCTCATAAAACAGAACAACATGATTAAAGCCATACTAATATTCAACAACCATGGAAAACCTCGGCTTTCTAAATTCTACGAGCATTACAGTGAAGACACAGAACAACAAATCATCAGAGAAACATTTC…
3289309	AP3S1	AP-3 complex subunit sigma-1	Q92572	AP3S1_HUMAN	1e-100	932	CX719510,CX719509	gGAAAAGGATTTTAGGGTCCCAGGTATACCATTTTTTTCTCCCTTCATAAAACAGAACATCATGATTAAAGCCATACTAATATTCAACAACCATGGAAAACCTCGACTTTCTAAATTCTACGAGCATTACAGTGAAGACACAGAACAACAAATCATCAGAGAAACATTTCATCTGGTATCCAAAAGGGATGAGAACGTCTGCAATTTCCTAGAAGGTGGAATGTTGATCGGTGGGTCAGAGAACAAGCTCATCTACAGACACTATGCTACGCTCTACTTCGTATTCTGCGTTGATTCCTCGGAGAGTGAGCTTGGCATCCTTGACCTTATCCAGGTGTTTGTGGAAACTCTGGACAAATGCTTTGAGAATGTTTGTGAACTTGACTTAATTTTCCACGT…
4239609	AP3S1	AP-3 complex subunit sigma-1	Q92572	AP3S1_HUMAN	1e-102	956	EV369223,EV369222	GGGGGGATTGAGAAGCGACATGTAATTTAGCCTGTTATCCGTTTTAGCTAGCTAGATTGAGACAGATTTTAGGGACCCAGGTAGACCATTTTTGTTCGCCCCCTCATAAAACAGAACATCATGATTAAAGCCATACTAATATTCAACAACCACGGAAAACCTCGGCTTTCTAAATTCTACGAGCATTACAGTGAAGACACAGAACAACAAATCATCAGAGAAACATTTCATCTGGTATCCAAAAGAGATGAGAACGTCTGCAATTTCCTAGAAGGTGGAATGTTGATAGGTGGGTCGGAGAACAAGCTCATCTACAGACACTATGCCACGCTCTACTTCGTATTCTGCGTCGATTCCTCTGAGAGTGAGCTTGGCATCCTAGACCTTATCCAGGTGTTT…
4781983	AP3S1	AP-3 complex subunit sigma-1	Q92572	AP3S1_HUMAN	1e-103	957	EV388780,EV388781	GGGGGAGAACGATTGAAACGGATTTCAGCGTCCCAGGTATACCATTTTTCTTCGCCCCTCAAAACAGAACATCATGATTAAAGCCATACTAATATTCAACAACCATGGAAAACCTCGGCTTTCTAAATTCTACGAGCATTACAGTGAAGACACAGAACAACAAATCATCAGAGAAGCATTTCATCTGGTATCCAAAAGGGATGAGAACGTCTGCAATTTCCTAGAAGGTGGAATGTTGATCGGCGGGTCAGAGAACAAGCTCATCTACAGACACTATGCTACGCTCTACTTCGTATTCTGCGTCGATTCCTCGGAGAGTGAGCTTGGCATCCTTGACCTTATCCAGGTGTTTGTGGAAACCCTGGACAAATGCTTTGAGAATGTTTGTGAACTTGACTT…
4048852	AP3S1	AP-3 complex subunit sigma-1	Q92572	AP3S1_HUMAN	1e-15	205	EG778092,EG778093,EG799274,EG799275	gggtcAATTTTTTTTTCGGAATTCAATAAAGATTCTATACATATCTATAGCTTCATTTCCTTCTCATATCAAATTCAATTTTTTTCTTTACCCAATTCTCTCCTTGCATTTTATCCTCATCAGTCCTCCAGAATTTGGTGGGTTCACTTTTCAAGCAATGCTGCCTCCGTCTTTTTAAAAGTCAATATTATTGAATATTTCAAGATTTATGAATGTAGCACTATGTTCTCAAAGTTGATTCATAATTGGCTCTGGTTGTGATGTAAATCATAAATGAATTAAATAATGCATGTGCATATGAAGCTAGGCATTTGAATGTACATTTGCACACGTCTGTTAATAGTTGATGCTTTGCATTTTGTCTGTTGGTGACTGTCTCCGTATAGTGCTTTTATATTT…
3296019	AP3S1	AP-3 complex subunit sigma-1	Q92572	AP3S1_HUMAN	1e-103	962	CX016171,CX036222,CX042678,CX038295,CX040266,CX029773,CX035094,CX035014,CX039040,CA361216,BX075486,BX076067,CA372583,CX039496	ggtggtagaggttgagttctgactggtcaaatgAAACGTTTACCAGCGCAGTTTGACCCACCACGGCTGCTGTAGTTAGAAGAAGATTAATGGGTTTTGACGTGGAGTATTTCCGCAAAAACTGGATTGAGAAACGACATGTAATTTAGCTGGTTGCCGTTTTAGCTAGCTAGATTGAAAAGGATTTTAGGGTCCCAGGTATACCATTTTTTTCTCCCTTCATAAAACAGAACATCATGATTAAAGCCATACTAATATTCAACAACCATGGAAAACCTCGACTTTCTAAATTCTACGAGCATTACAGTGAAGACACAGAACAACAAATCATCAGAGAAACATTTCATCTGGTATCCAAAAGGGATGAGAACGTCTGCAATTTCCTAGAAGGTGGAATGT…
