# Supplementary material for: A salmonid EST genomic study: genes, duplications, phylogeny and microarrays
Source: BMC Genomics. 2008 Nov 17;9:545. doi: 10.1186/1471-2164-9-545 (PMC2628678; doi:10.1186/1471-2164-9-545)
Supplement: Additional file 1 — 78 phylogenetic data sets and trees. The data provided represent the EST sequences, alignments, and trees used in the phylogenetic analyses. This file requires the "Tar" UNIX command to open it. [file 1471-2164-9-545-S1.tar › koop_salmonid_EST_trees_20080222/2/2-alignment.phy]

11 287
tt.5048597gctggtattgcaggagcccctgctcgtgctgtgtcagccgtaaagaacat
ss.4060095gctggtattgcaggagcccctgctcgcgcagtgtcagccgtaaagaacat
ss.4041625gctggtattgcaggagcccctgctcgcgcagtgtcagccgtaaagaacat
oy.3296926gctggtattgcaggagcccctgctcgcgcagtgtcagccgtaaagaacat
or.4182641gcgggcattgcaggcgcgcccgctcgggctgtgtccgccgtcaagaacat
ss.4059460gctggtattgcaggtgcacctgctcgtgctgtatctgccgtaaagaacat
oy.3289309gctggtattgcaggtgcacctgctcgtgctgtatctgccgtaaagaacat
cc.4239609gctgggattgcaggtgcacctgctcgtgctgtatctgccgtaaagaacat
sf.4781983gctggtattgcaggtgcacctgctcgtgccgtatctgccgtaaagaacat
ss.4048852gctggtattgcaggtgcacctgctcgtgctgtatctgccgtaaagaacat
oy.3296019gctggtattgcaggtgcacctgctcgtgctgtatctgccgtaaagaacat
          gaacctccccgaaatgcccagaaacatcaacattggggacatcagcataa
          gaacctccccgaaatgcccagaaacatcaacattggagacatcagcataa
          gaacctccccgaaatgcccagaaacatcaacattggagacatcagcataa
          gaacctccccgaaatgcccagaaacatcaacattggagacatcagcataa
          gaacctcccggaaatgccccgaaacatcaacattggagacatcagcataa
          gaaccttcccgaaatgcccagaaacatcaacattggagacatcagtataa
          gaaccttcccgaaatgcccagagacatcaacatcggagacatcagcataa
          gaacctccccgaaatgcccagaaacatcaacattggagacatcagcataa
          gaaccttcccgaaatgcccagaaacatcaacattggagacatcagcataa
          gaaccttcccgaaatgcccagaaacatcaacattggagacatcagtataa
          gaaccttcccgaaatgcccagaaacatcaacatcggagacatcagcataa
          aagtgccaaacttaccctccttcaaatagacgtgcagaagtcgaccaatg
          aagtgccaaacttaccctcctttaaatagccatgcagaagtcgaccaatg
          aagtgccaaacttaccctcctttaaatagccatgcagaagtcgaccaatg
          aagtgccaaacttaccctccttcaaatagccgtgcagaagtcgaccaatg
          aagtgccaaacttaccctccttcaagtagaccggcagacgtcgaccaatg
          aagtgccaaacttaccctccttcaaatagctgtgcagaagttgaccaatg
          aagtgccaaacttaccctccttcaaatagctgtgccgaagttgaccaatg
          aagtgccaaacttaccctccttcaaatagctgtgcagaagttgaccaatg
          aagtgccaaacttaccttccttcaaatagctgtgcagaagttgaccaatg
          aagtgccaaacttaccctccttcaaatagctgtgcagaagttgaccaatg
          aagtgccaaacttaccctccttcaaatagctgtgccgaagttgaccaatg
          tttaccatgcaatagtttaccaaaatccaaacaaagatcatgaaggtact
          tttaccatgcaattgtttaccaaaatccgaacaaagagcatgaaggtact
          tttaccatgcaattgtttaccaaaatccgaacaaagagcatgaaggtact
          tttaccatgcaattgtttaccaaaatccgaacaaagagcatgaaggtact
          tttacgatgacattgtttaccaaaaccgaagcaaagctaatgaaggtatc
          tttacgatgcaattgtttaccaaaatcaaaacaaagatcaggaaggtact
          tttaccatgcaattgtttaccaaaatctaaacaaagatcatgaaggtact
          tttacgatgcaattgtttaccaaaatcaaaacaaagatcatgaaggtact
          tttacgatgcaattgtttaccaaaatcaaaataaagatcacgaaggtact
          tttacgatgcaattgtttaccaaaatcaaaacaaagatcaggaaggtact
          tttaccatgcaattgtttaccaaaatctaaacaaagatcatgaaggtact
          gtgtgaatttctttggcgttcatgtttatttaaatgatgtcattgatgtt
          gtgtgaatttttttggcgttaattcttttttaaattacattgatgttgtt
          gtgggaatttttttggggttaatttttttttaaattacattgatgttgtt
          gtgtgaatttctttggcgttaatctttttttaaattatgtcattgttgtt
          gtgtaatcccctttggcgttaagttttttgaaaatgatgttatttgcttt
          gtgtgaattcctttggtgttaatctttttttaaatggtgtcattggtggc
          gtgtgaattcctctggtgttaatctttttttaaatgatgtcattggtggc
          gtgtgaattcctttggcgttaatttttttttaaatgatgtcattggtggc
          gtgtgaattcctttggcgttaatccttttttaaatgatgtcattggcggc
          gtgtgaattcctttggtgttaatctttttttaaatggtgtcattggtggc
          gtgtgaattcctctggtgttaatctttgtctaaatgatgtcattggtggc
          ctgtttgagaaaatgaggtatttttattatatcctct
          ctgtttgagaaaatgaagtatttttattccatcctcg
          ttgtttgagaaaatgaagtatttttattccatcctcg
          ctgtttgagaaaataaagtatttttattccatcctcg
          ttttgtttgttgataaagtatttttgttacatcctct
          ttgtttgagaaaattaagtatttttagtacatcctct
          ttgttttagaaaattaagtatttttattacatcctct
          ttgtttgagaaaattaattatttttattacatcctct
          ttgtttgagaagattaagtatttttattacatcctct
          ttgtttgagaaaattaagtatttttattacatcctct
          ttgttttagaaaataaagtattattattacatcctct
