# Supplementary material for: A salmonid EST genomic study: genes, duplications, phylogeny and microarrays
Source: BMC Genomics. 2008 Nov 17;9:545. doi: 10.1186/1471-2164-9-545 (PMC2628678; doi:10.1186/1471-2164-9-545)
Supplement: Additional file 1 — 78 phylogenetic data sets and trees. The data provided represent the EST sequences, alignments, and trees used in the phylogenetic analyses. This file requires the "Tar" UNIX command to open it. [file 1471-2164-9-545-S1.tar › koop_salmonid_EST_trees_20080222/20/20-raw.tree]

((((((oy.3296833:500.0,(ss.4060982:500.0,ss.4061989:500.0,ss.4041455:500.0,
ss.4030371:500.0):430.0):488.0,cc.4237755:500.0,or.4186032:500.0):387.0,cc.4237487:500.0,
tt.5046952:500.0):412.0,(sf.4779811:500.0,sf.4780160:500.0):444.0):466.0,
ss.4044439:500.0,ss.4033593:500.0,ss.4024360:500.0,ss.4045162:500.0,ss.4026059:500.0,
ss.4061775:500.0):500.0,ss.4031180:500.0);
