# Supplementary material for: A salmonid EST genomic study: genes, duplications, phylogeny and microarrays
Source: BMC Genomics. 2008 Nov 17;9:545. doi: 10.1186/1471-2164-9-545 (PMC2628678; doi:10.1186/1471-2164-9-545)
Supplement: Additional file 1 — 78 phylogenetic data sets and trees. The data provided represent the EST sequences, alignments, and trees used in the phylogenetic analyses. This file requires the "Tar" UNIX command to open it. [file 1471-2164-9-545-S1.tar › koop_salmonid_EST_trees_20080222/20/20-cluster_info.csv]

CBR Database ID	Gene Name	Protein	Swissprot Accession	Swissprot ID	e-value	Bitscore	ESTs	Contig Sequence
4061775	Psme1	Proteasome activator complex subunit 1	P97371	PSME1_MOUSE	1e-66	645	EG849901,AJ424993,EG930449,EG771974,EG930448,EG899651,EG899640,EG768813,EG917142,CA767744,EG904355,EG913532,DW563014,EG868769,CK873600,qa,DW552133,CA768003,EG781342,CA767936,CA041303,DN047754,EG778308,EG855939,DW544914,EG855938,EG866359,EG866358,EG842196,AM041495,CK887760,DW469389,CB500339,DW469690,CO470584,CK891016,EG842198,DW553344,EG906481,EG810156,EG758061,BG934735,EG906482,EG810154,DW179906,…	tttttttttttgcttgatattttataaaaactaaaatagttACATTTTCATTTGCTTTATATTCAATGTGATAACTCCTAACATCAAGAACATCGAATTGGATAATAACAGGAAGATTATGTACATTATCACAGAATTGAGAAAGTCAAACTTTCATAAGCAAAATATTGAAATTCTTTCAAATCTCACCATGAAACATTAAAAAAAATACTCACTTGATGTTATGCTAGTTATCGCTACTTTATTTTGAAATCTGAATACACTGACTGTAATACAGCAGTTTTTTTGTTGTTATGAAAATGAAAACGTTTTTAAATGCACTGTGTCTGAAGGTATTCAGTTACCCAACAAGCGTTTTAACATGTCACACTACACGATTTGTATCATAACATGTGAATG…
4031180	Psme1	Proteasome activator complex subunit 1	P97371	PSME1_MOUSE	1e-66	645	EG816296,EG816297	gggggACGTCTCTGTGAGAAGGGTTCAGTTACTTTCATTTTCACTTTTTGAGCTGACTAACGGGTGACTATTTTCAGCGTTGTGCACTATCAGACATTTAGGGAAATCCGCGCATTCTGTGAACTACTTAGTTGCTTTCCATTTTTGCATTGCAAAAGGTCATTTTTGCATATCAAGTAAATAAATTCCCATCACAAGATGACTTCCATAGACATTCGCCCGGAGTCGAAGAAACAGGTTGATGATTTCTGCACTCAGCTCACTAAAGAGGCAGAGACCCTGGTCACATCATTCTTCCCTCAGAAGATTGCAGAGATGGACATGCTGTTGAAGACATCCTTAAGCACTGAAGGCCTGGCAGCTCTGAAGGCCCCTCTGGACATCCCAATACCAGACCCG…
5046952	Psme1	Proteasome activator complex subunit 1	P97371	PSME1_MOUSE	7e-64	621	tthy-evl-504-217.b0_884281,tthy-evl-504-217.g0_885049	GGGGGAGGAAATTACGGATCTGTGAGAAGTGTTTAGTTACTTTCATTTTCACTTTTTGAGCTGACTAACGGTGATTATTTTCAGCGTTGTGCACTATAAGGCAATCAGGAAAATCCGCGCATTCTTTCAACTATTTAGTTGCTATTATTGCATTGCAGAAGGGGATTTTGCCTATCAAGTAAATCAATTACCATCACAAGATGACTTCCATAGACATTCGCCCTGAGTCGAAGAAACGGGTTGATGATTTCTGCACTCAGCTCACTAAAGAGGCAGAGACCCTTGTCACATCATTCTTCCCTCAGAAGATTGCAGAGATGGAGATGCTGTTGAAGACATCCTTAAGCACTGATGGCCTGGCAGCTCTGAAGGCCCCTCTGGACATCCCAATACCAGACC…
4237487	Psme1	Proteasome activator complex subunit 1	P97371	PSME1_MOUSE	1e-68	662	EV369886,EV369885	tggggaCtttCATtttcacTTTTTGAGCTGACTAACcGtgatctaTTTtcAgcgatgtgCGCTATAagacATtttgggaAAAtccGCGCATTCTtTcaacTatttagttGCTGCCTATTATTGcgtTgcaaaaCGTAattTTTGCctgtTAagtatATTTATTCCcatcACaacaTGACTTCcataGACATTcgccctGaGTCgaaaaaAcaggttgATGATTTCTGCACTCaGctCACtaaaGAGGcagagACCCTGGtcaCgtactTcTTCCCtCagaagATTGCagagaTGGAGATGCTGATGAAGAcgTCCttaagcaTaaatggccTgccagctCTCaagGCCCCTCTGGACATCCCAATACCagaCCCGgctaaagaAGAAGCAAAgaaaAAG…
4060982	Psme1	Proteasome activator complex subunit 1	P97371	PSME1_MOUSE	9e-64	620	DW532694,DY720773,CK880785,DY716354,DY733872,CK880934,EG909584,DW580272,EG917520,EG914720,EG850697,EG858559,EG825641,EG897249,EG909585,EG894376,EG929754,EG928792,EG786763,DY733873,EG831328,CB500261,DY720774,EG931769,DY716353,DW580271,EG931770,EG805840,EG917519,CB506140,DY737218,EG914721,EG853856,EG814561,EG850708,EG814562,DW556490,EG760116,EG760117,EG901481,EG901480,EG892277	ATGTTATGTCAGTTATCACTGCTTTATTTTGAAATCTGAATAAAAATGATTGTGTAATACAGCAGGGTTATTTTTATCATTGATGAAAATGAAAACGTTTTTAAATGAACTGTCTGAATGTATTCAGTTACCCAACAACCATCTTAACATGTTACACTACACGATTTGTATCATAACCAGTGAATGGTTGCGTGGGAGTAGGTGTATTGCCGTCTCCAGTGCACATAAAACAGTCAGTTGATCATCAGTAGATGAGGGCTTTGCAGTCCCCTCTGGGCTTCTTGATCTTGTCATAGTTCTTGTTAATTATGTCCAACAGCACGGCATAAGTGTTGCGGATCTCCAGAACCACGATGCGCAGCTCACAGTACTGGTACTGGTCCAGCTCATGCACCAGCT…
4061989	Psme1	Proteasome activator complex subunit 1	P97371	PSME1_MOUSE	3e-63	616	EG863057,EG842957,EG806226,EG806227,EG863056,EG853855,EG860486,EG827434,EG898704,DW590599,EG888418,EG827721,DW473109,EG805841,DW556489,DW338946,DY705698,EG938821,EG941568,EG858558,EG832513,EG888407,EG786764,EG826381,EG861618,EG887146,EG826382,EG890803,EG861619,EG831329,EG887145,DW538381,EG894375,DY737217,EG929752,EG928791,EG827787,EG888311,EG888312,EG860488,EG941567,EG907436,EG852134,EG827798,EG9…	GGGGGACCTACTTTCATTTTCACTTTTTGTGCTGACTAACTGCGACTGTTTTCCGCGTTGTGTACCATTAGACATTTAGGATAATCGCGCATTCTGTCAACTATTTAATTCTTGCCTATTATTGCATTGAAACGGGTATTTTTTT*GACTATCAAATAAATATATTCCCATCACACAAGATGACTTCCATAGACATTCGCCCGGAGTCCAAGAAGATGGTCGATGACTTCTGCACTCGGCTCACTAAAGAGGCAGAGACCCTGGTCACATCATTCTTCCCTCAGAAGATTGCAGAGATGGAGATGCTATTGAAGAAATCCTTTAGCACTGATGGCCTGGCAGCTCTGAAGTCACCTCTGGACATCCCAATGCCAGACCCAGCAAAAGAAGAGGCAAAGA…
4033593	Psme1	Proteasome activator complex subunit 1	P97371	PSME1_MOUSE	1e-66	645	EG785585,EG785584	GGGGGAGTTACTTTCATTTTCACTTTTTGAGCTGACTAACGGGTGACTATTTTCAGCGTTGTGCACTATCAGACATTTAGGGAAATCCGCGCATTCTGTGAACTACTTAGTTGCTTTCTATTTTTGCATTGCAAAAGGTCATTTTTGCATATCAAGTAAATAAATTCCCATCACAAGATGACTTCCATAGACATTCGCCCGGAGTCGAAGAAACAGGTTGATGATTTCTGCACTCAGCTCACTAAAGAGGCAGAGACCCTGGTCACATCATTCTTCCCTCAGAAGATTGCAGAGATGGACATGCTGTTGAAGACATCCTTAAGCACTGAAGGCCTGGCAGCTCTGAAGGCCCCTCTGGACATCCCAATACCAGACCCGGCTAAAGAAGAGGCTAAGCAA…
4237755	Psme1	Proteasome activator complex subunit 1	P97371	PSME1_MOUSE	2e-64	625	EV367369,EV367370,EV253399,EV253398,EV253501,EV366960	GGGGACTTTCATTTTCACTTTTTGTGCTGACTAACTGCGGCTGTTTTCCGCGTTGTGCACTATTAGACATTTAGGATAATCGCGCATTCTTTCAACTATTTAGTTGTTGCCTATTATTGCATTGAAACGGTTATTCTTTGACTATCAAATAAATATATTTCCATCACACAAGATGACTTCCATAGACATTCGCCCGGAGTCCAAGAAGATGGTCGATGACTTCTGCACTCAGCTCGCTAAAGAGGCAGAGACCTTGGTCACATCATTCTTCCCTCAGAAGATTGCAGAGATGGAGATGATATTGAAGAAATCCTTTAGCACTGATGGCCTGGCAGCTCTGAAGTCACCTCTGGACATCCCAATACCAGACCCAGCTAAAGAAGAGGCAAAGAGAAAGAA…
4045162	Psme1	Proteasome activator complex subunit 1	P97371	PSME1_MOUSE	1e-66	645	EG880609,EG910171,EG910170	GGGGGATTTTCACTTTTTGAGCTGACTAACGGGTGACTATTTTCAGCGTCGTGCACTATCAGACATTTAGGGAAATCCGCGCATTCTGTGAACTACTTAGTTGCTTTCTATTTTTGCATTGCAAAAGGTCATTTTTGCATATCAAGTAAATAAATTCCCATCACAAGATGACTTCCATAGACATTCGCCCGGAGTCGAAGAAACAGGTTGATGATTTCTGCACTCAGCTCACTAAAGAGGCAGAGACCCTGGTCACATCATTCTTCCCTCAGAAGATTGCAGAGATGGACATGCTGTTGAAGACATCCTTAAGCACTGAAGGCCTGGCAGCTCTGAAGGCCCCTCTGGACATCCCAATACCAGACCCGGCTAAAGAAGAGGCTAAGCAAAAGAAGAAAG…
4779811	Psme1	Proteasome activator complex subunit 1	P97371	PSME1_MOUSE	7e-66	638	EV387469,EV387470	ggggcattttcactttttgagctgactaacgggtgactattttcagcgttgtgcactatcagacatttaggaaaatccgcGCATTCTGTGAACTATTTAGTTGCTTTCTATTTTTGCATTGCAAAAGGTCATTTTTGCATATCAAGTAAATAAATACCCATCACAAGATGACTTCCATAGACATTCGCCCGGAGTCGAAGAAACAGGTTGATGATTTCTGCACTCAGCTCACTAAAGAGGCAGAGACCCTGGTCACATCATTCTTCCCTCAGAAGATTACAGAGATGGAGACGCTGTTGAAGACATCCTTAAGTACTGATGGCCTGGCAGCTCTGAAGGCCCCTCTGGACATCCCAATACCAGACCCGGCTAAAGAAGAGGCTAAGCAAAAGAAGAAAG…
3296833	Psme1	Proteasome activator complex subunit 1	P97371	PSME1_MOUSE	3e-62	607	DV193673,DV197558,CA361955,CR943425,CB492563,CB486780,CX144559,CR371740,CX719914,CX149612,BX079524,CX719913,CX262555,CX142235,CX144558,CX149611,CA351388,CA351968,CA366507,CA346763,CA366056,CX262554,BX079525,CX247635,CX247634,CX148540,CA378377,CB493852,CB497710,CA362963,BX082662,BX082663,CA387608,CX148539,CA377072,DV191670,DV195472	taacgggtGACTGACTTCAGCGTTGTGCACTATCAGACATTTAGGAAAATCCGCGCACTCTGTGAACTATTTAGTTGCTTTCTATTTTTGCATTGCAAAAGGTCATTTTTGCATATCAAGTAAATAAATTCCCATCACACAAGATGACTTCCATAGACATTCGCCCGGAGTCCAAGAAGATGGTCGATGACTTCTGCACTCAGCTCACTAAAGAGGCAGAGACCCTGGTCACATCATTCTTCCCTCAGAAGATTGCAGAGATGGAGATGCTATTGAAGAAATCCTTTAGCACTGATGGCCTGGCAGCGCTGAAATCACCTCTGGACATCCCAATGCCAGACCCAGCTAAAGAAGAGGCAAAGAGAAAGAAGAAAGAGGAGAAAGAAGCAAAGGAAGGAA…
4044439	Psme1	Proteasome activator complex subunit 1	P97371	PSME1_MOUSE	1e-53	533	EG904354,EG758060	ggggATTCTGTGAACTACTTAGTTGCTTTCTATTTTTGCATTGCAAAAGGTCATTTTTGCATATCAAGTAAATAAATTCCCAATACCAGACCCGGCTAAAGAAGAGGCTAAGCAAAAGAAGAAAGAGGAGAAAGAGGCAAAGGAAGGGAAGAAAGACAAGGACAACGAAAAAGAAGATGAAGACGCAGGGCCTCCCTGTGGTCCGATCCCCTGCAACGAAAGAGTGGAAAGTCTTCTGAAGGAGATCAAGCCTCAGATCCAGCTACTGAAGGAAAAACTCAACACAGTGTCAATGTGGGTGCAACTTCAGATTCCCAAAATTGAAGATGGGAACAACTTTGGGGTGGCTGTACAGGAAAAAGTGTTTGAATTGTTGACCAACACTCGCACAAAGATCGA…
4041455	Psme1	Proteasome activator complex subunit 1	P97371	PSME1_MOUSE	7e-33	353	EG852133,EG939723,EG813026,EG939722,EG813025	ggggcctcgcttagatgactgcattgatagaattggctctgctgcttacgttagtaaattagatttgctaaaaggttattGGCAGGTGCCTTTGACCTCTCGAGCTTCTGACATCTCGGCTTTCGTTACGCCAGATAACTTCGTACAATATTCTGTGATGCCCTTTGGAATGTGTAATGCACCTGCTACTTTTCAGCGGTTAGTTAACATTGTTTTTGCCGATGTACCAAATTGTACTGCTTATCTTGACGATGTGGTAATACATTCGTCTACTTGGTCTGATCATTTCGCCACCTTGAAAAGTGTGTTTCAGCGGTTGGCGAATGCTTCTTTAACCCTCAATTTGGCCAAGTGTGAGTGTTGGTCAACAATTCAAACACTTTTTCCTGCACAGCTACC…
4186032	Psme1	Proteasome activator complex subunit 1	P97371	PSME1_MOUSE	1e-65	636	EL519158,EL519157	GGGGAGTTTTTAATGCTGACTAACAACGACTGCTTTTCCGTGCTGTGCATCATTCACAATTAACAGAAACGATGACATCCATAGACATCCGCCCGGAGTCCAAGAAACAGGTCGATGACTTCTGCAAGCAACTTACCAAGGAGGCAGAGACTCTGCTCACAGGCTTCTTCCCTCAGAAGATCGTAGAGATGGAGATGCTCTTGAAGAGCTCGCTGAGCCTGGATAACCTGGTGACCCTGAAGGCTCCTCTGGATATCCCCATCCCTGACCCTGTGAAGGAGGAGGCCAAGAGGAAGAGGAAGGAGGAGAAGGAAGCCAAGGAGGGCAAGAAGGGCAAGGAAGACAAGGAAGACAAGGATGAGGAGGATGCAGGTCCTCCCTGCGGCCCCATCGCCTGCA…
4030371	Psme1	Proteasome activator complex subunit 1	P97371	PSME1_MOUSE	1e-52	524	EG825642,EG827732	gcCAGTTATCACTGCTCTATTTTGAAATCTGAATAAAAATGATTGTGTAATACAGCAGGGTTATTTTTATCATTGATGAAAATGAAAACGTTTTTAAATGAACTGTCTGAATGTATTCAGTTACCCAACAACCATCTTAACATGTTACACTACACGATTTGTATCATAACCAGTGAATGGTTGCGTGGGAGTAGGTGTATTGCCGTCTCCAGTGCACATAAAACAGTCAGTTGATCATCAGTAGATGAGGGCTTTGCAGTCCCCTCTGGGCTTCTTGATCTTGTCATAGTTCTTGTTAATTATGTCCAACAGCACGGCATAAGTGTTGCGGATCTCCAGAACCACGATGCGCAGCTCACAGTACTGGTACTGGTCCAGCTCATGCACCAGCTGCCTGTA…
4780160	Psme1	Proteasome activator complex subunit 1	P97371	PSME1_MOUSE	7e-57	559	EV391106,EV391105	gaggGGAGACGCTGTTGAAGACATCCTTAAGCACTGATGGCCTGGCAGCTCTGAAGGCACCTCTGGACATCCCAATACCAGACCCGGCTAAAGAAGAGGCTAAGCAAAAGAAGAAAGAGGAGAAAGAGGCAAAGGAAGGGAAGAAAGACAAGGACACCGAGAAAGAAGATGAAGACGCAGGGCCTCCCTGTGGTCCGATCCCCTGCAACGAGAGAGTGGAAAGTCTTCTGAAGGAGATCAAGCCTCAGATCCAGATACTGAAGGAGAAACTCAACACAGTGTCAATGTGGGTGCAACTTCAGATTCCCAAAATTGAAGATGGGAACGACTTTGGGGTGGCTGTACAGGAAAAAGTGTTTGAATTGTTGACCAACACTCGCACAAAGATCGAGGAATTCC…
4024360	Psme1	Proteasome activator complex subunit 1	P97371	PSME1_MOUSE	7e-59	576	EG778307	GGGGGACTTTCATTTTCACTTTTTGAGCTGACTAACGGGTGACTATTTTCAGCGTTGTGCACTATCAGACATTTAGAGAAATCCGCGCATTCTGTGAACTACTTAGTTGCTTTCTATTTTTGCATTGCAAAAGGTCATTTTTGCATATCAAGTAAATAAATTCCCATCACAAGATGACTTCCATAGACATTCGCCCGGAGTCGAAGAAACAGGTTGATGATTTCTGCACTCAGCTCACTAAAGAGGCAGAGACCCTGGTCGCATCATTCTTCCCTCAGAAGATTGCAGAGATGGACATGCTGTTGAAGACATCCTTAAGCACTGAAGGCCTGGCAGCTCTGAAGGCCCCTCTGGACATCCCAATACCAGACCCGGCTAAAGAAGAGGCTAAGCAAAAGA…
4026059	Psme1	Proteasome activator complex subunit 1	P97371	PSME1_MOUSE	3e-41	423	EG930513	ggtgATTTTCACTTTTTGAGCTGACTAACGGGTGACTATTTTCAGCGTTGTGCACTATCAGACATTTAGGGAAATCCGCGCATTCTGTGAACTACTTAGTTGCTTTCTATTTTTGCATTGCAAAAGGTCATTTTTGCATATCAAGTAAATAAATTCCCATCACAAGATGACTTCCATAGACATTCGCCCGGAGTCGAAGAAACAGGTTGATGATTTCTGCACTCAGCTCACTAAAGAGGCAGAGACCCTGGTCACATCATTCTTCCCTCAGAAGATTGCAGAGATGGACATGCTGTTGAAGACATCCTTAAGCACTGAAGGCCTGGTAGCTCTGAAGGCCCCTCTGGACATCCCAATACCAGACCCGGCTAAAGAAGAGGCTAAGTAAAAGAAGAAAGA…
