# Supplementary material for: A salmonid EST genomic study: genes, duplications, phylogeny and microarrays
Source: BMC Genomics. 2008 Nov 17;9:545. doi: 10.1186/1471-2164-9-545 (PMC2628678; doi:10.1186/1471-2164-9-545)
Supplement: Additional file 1 — 78 phylogenetic data sets and trees. The data provided represent the EST sequences, alignments, and trees used in the phylogenetic analyses. This file requires the "Tar" UNIX command to open it. [file 1471-2164-9-545-S1.tar › koop_salmonid_EST_trees_20080222/20/20-alignment.phy]

18 313
ss.4061775tcccaataccagacccggctaaagaagaggctaagcaaaagaagaaagag
ss.4031180tcccaataccagacccggctaaagaagaggctaagcaaaagaagaaagag
tt.5046952tcccaataccagacctggctaaagaagaggcaaagagaaagaggaaaggg
cc.4237487tcccaataccagacccggctaaagaagaagcaaagaaaaagagacaagag
ss.4060982tcccaatgccagacccagcaaaagaagaggcaaagagaaagaagaaagag
ss.4061989tcccaatgccagacccagcaaaagaagaggcaaagagaaagaagaaagag
ss.4033593tcccaataccagacccggctaaagaagaggctaagcaaaagaagaaagag
cc.4237755tcccaataccagacccagctaaagaagaggcaaagagaaagaagaaagag
ss.4045162tcccaataccagacccggctaaagaagaggctaagcaaaagaagaaagag
sf.4779811tcccaataccagacccggctaaagaagaggctaagcaaaagaagaaagag
oy.3296833tcccaatgccagacccagctaaagaagaggcaaagagaaagaagaaagag
ss.4044439tcccaataccagacccggctaaagaagaggctaagcaaaagaagaaagag
ss.4041455tcccaatgccagacccagcaaaagaagaggcaaagagaaagaagaaagag
or.4186032tccccatccctgaccctgtgaaggaggaggccaagaggaagaggaaggag
ss.4030371tcccaatgccagacccagcaaaagaagaggcaaagagaaagaagaaagag
sf.4780160tcccaataccagacccggctaaagaagaggctaagcaaaagaagaaagag
ss.4024360tcccaataccagacccggctaaagaagaggctaagcaaaagaagaaagag
ss.4026059tcccaataccagacccggctaaagaagaggctaagtaaaagaagaaagag
          gagaaagaggcaaaggaagggaagaaagacaaggacagcgaaaaagaaga
          gagaaagaggcaaaggaaaggaagaaagacaaggacagcgaaaaagaaga
          gcgaaagaggcaaaggaagggaagaaagacaaggtcagcgagaaagaaga
          gagaaagaggcaaaggaagagaagaaagagaaagacagcgagaaagaaga
          gagaaagaagcaaaggaaggaaagaaagagaaggacagcgataaagaaga
          gagaaagaagcaaaggaaggaaagaaagagaaggacagcgataaagaaga
          gagaaagaggcaaaggaagggaagaaagacaaggacagcgaaaaagaaga
          gagaaagaggcaaaggaaggtaagaaagacaaggacgtcgagaaagaaga
          gagaaagaggcaaaggaagggaggaaagacaaggacaacgaaaaagaaga
          gagaaagaggcaaaggaagggaagaaagacaaggacaccgaggaagaaga
          gagaaagaagcaaaggaaggaaagaaagacaaggacagcgataaagaaga
          gagaaagaggcaaaggaagggaagaaagacaaggacaacgaaaaagaaga
          gagaaagaagcaaaggaaggaaagaaagagaaggacagcgataaagaaga
          gagaaggaagccaaggagggcaagaagggcaaggaagacaagaaggatga
          gagaaagaagcaaaggaaggaaagaaagagaaggacagcgataaagaaga
          gagaaagaggcaaaggaagggaagaaagacaaggacaccgagaaagaaga
          gagaaagaggcaaaggaagggaagaaagacagggacaacgaaaaagaaga
          gagaaagaggcaaaggaagggaagaaagacaaggacagcgaaaaagaaga
          tgaagacgcagggcctccctgtggtccgatcccctgcaacgaaagagtgg
          tgaagacgcagggcctccctgtggtccgatcccctgcaacgaaagagtgg
          tgaagacgcagggccaccttgtggtccaataccctgcaacgagagagtgg
          tgaagacgcagggcctccctgtggtccaatcccctgcaacgagagagtag
          tgaagatgcagggcctgcctgtggtccgatcccctgcaacgagagagtgg
          tgaagatgcagggcctgcctgtggtccgatcccctgcaacgagagagtgg
          tgaagacgcagggcctccctgtggtccgatcccctgcaacgaaagagtgg
          tgaagacgcagggccttcttgtggtccaatcccttgcaacgagagagtgg
          tgaagacgcagggcctccctgtggtccgatcccctgcaacgaaagagtgg
          tgaagacgcagggcctccctgtggtccgatcccctgcaacgagagagtgg
          tgacgatgcagggcctgcctgtggtccgatcccctgcaacgagagagtgg
          tgaagacgcagggcctccctgtggtccgatcccctgcaacgaaagagtgg
          tgaagatgcagggcctgcctgtggtccgatcccctgcaacgagagagtgg
          ggaggatgcaggtcctccctgcggccccatcgcctgcaacgagagggtgg
          tgaagatgcagggcctgcctgtggtccgatcccctgcaacgagagagtgg
          tgaagacgcagggcctccctgtggtccgatcccctgcaacgagagagtgg
          tgaagacgcagggcctccctgtggtccgatcccctgcaacgaaagagtgg
          tggagacgcagggcctccctgtggtccgatcccctgcaacgaaagagtgg
          aaagtcttctgaaggagatcaagcctcagatccagctactgaaggaaaaa
          aaagtcttctgaaggagatcaagcctcagatccagctactgaaggaaaaa
          aaagtcttctgaaggagatcaagcctcagatccagctgctgaaggagaaa
          aaagtattctgaaggagatcaagcctcagatccagctgctgaaggagaaa
          aaagtcttctgaaggagatcaagcctcagatccagatactgaaggagaaa
          aaagtcttctgaaggagatcaagcctcagatccagatactgaaggagaaa
          aaagtcttctgaaggagatcaagcctcagatccagctactgaaggaaaaa
          aaagtcttctgaaggagatcaagcctcagatccagatactgaaggagaaa
          aaagtcttctgaaggagatcaagcctcagatccagctactgaaggaaaaa
          aaagtcttctgaaggagatcaagcctcagatccagatactgaaggagaaa
          aaagtcttctgaaggagatcaagcctcagatccagatactgaaggagaaa
          aaagtcttctgaaggagatcaagcctcagatccagctactgaaggaaaaa
          aaagtcttctgaaggagatcaagcctcagatccagatactgaaggagaaa
          agcgtctgctgaaggagatcaggcctcagatccagaccctcaaggagaag
          aaagtcttctgaaggagatcaagcctcagatccagatactgaaggagaaa
          aaagtcttctgaaggagatcaagcctcagatccagatactgaaggagaaa
          aaagtcttctgaaggagatcaagcctcagatccagctactgaaggaaaaa
          aaagttttctgaaggagatcaagcctcagatccagctactgaaggaaaaa
          ctcaacacagtgtcaatgtgggtgcaacttcagattcccaaaattgaaga
          ctcaacacagtgtcgatgtgggtgcaacttcagattcccaaaattgaaga
          ctgaacacagtgtcaatgtgggtgcaactccagattcccaaaattgaaga
          ctcaacacagtgtcaatgtgggtgcaacttcagattcccaaaattgaaga
          ctcaacaccgtgtcaatgtgggtgcaacttcagattcccaaaattgaaga
          ctcaacaccgtgtcaatgtgggtgcaacttcagattcccaaaattgaaga
          ctcaacgcagtgtcaatgtgggtgcaacttcagattcccaaaattgaaga
          ctcaacaccgtgtcaatgtgggtgcaacttcagattcccaaaattgaaga
          ctcaacacagtgtcaatgtgggtgcaacttcagattcccaaaattgaaga
          ctcaacacagtgtcaatgtgggtgcaacttcagattcccaaaattgaaga
          ctcaacaccgtgtcaatgtgggtgcaacttcagattcccaaaattgaaga
          ctcaacacagtgtcaatgtgggtgcaacttcagattcccaaaattgaaga
          ctcaacaccgtgtcaatgtgggtgcaacttcagattcccaaaattgaaga
          ctcaacacagtgtccatgtgggttcagctccagattcccaagatcgagga
          ctcaacaccgtgtcaatgtgggtgcaacttcagattcccaaaattgaaga
          ctcaacacagtgtcaatgtgggtgcaacttcagattcccaaaattgaaga
          ctcaacacagtgtcaatgtgggtgcaacttcagattcccaaaattgaaga
          ctcaacacagtgtcaatgtgggtgcaacttcagattcccaaaattgaaga
          tgggaacaactttggggtggctgtacaggaaaaagtgtttgaattgttga
          tgggaacaactttggggtggctgtacaggaaaaagtgtttgaattgttga
          tgggaatagttttggggtggctgtacaggaaaaggtgtttgaattgttca
          tgggaacaactttggggtggctgtacaggaaaaagtgtttgaattgttga
          tgggaacaactttggggtagctgtgcaggaaaaagtgtttgaattgttga
          tgggaacaactttggggtagctgtgcaggaaaaagtgtttgaattgttga
          tgggaacaactttggggtggctgtacaggaaaaagtgtttgaattgttga
          tgggaacaactttggggtagctgttcaggaaaaagtgtttgaattgttga
          tgggaacaactttggggtggctgtacaggaaaaagtgtttgaattgttga
          tgggaacaactttggggtggttgtacaggaaaaagtgtttgaattgttga
          tgggaacaactttggggtagctgtgcaggaaaaagtgtttgaattgttga
          tgggaacaactttggggtggctgtacaggaaaaagtgtttgaattgttga
          tgggaacaactttggggtagctgtgcaggaaaaagtgtttgaattgttga
          tggaaacaactttggcgtggctgtgcaggagaaggtgtttgagcttctga
          tgggaacaactttggggtagctgtgcaggaaaaagtgtttgaattgttga
          tgggaacgactttggggtggctgtacaggaaaaagtgtttgaattgttga
          tgggaacaactttggggtggctgtacaggaaaaagtgtttgaattgttga
          tgggaacaactttggggtggctgtacaggaaaaagtgtttgaattgttga
          ccaacactcgcac
          ccaacactcgcac
          ccaacactcgcac
          ccaacactcgcac
          ccaacactcgcac
          ccaacactcgcac
          ccaacactcgcac
          ccaatactcgcac
          ccaacactcgcac
          ccaacactcgcac
          ccaacactcgcac
          ccaacactcgcac
          ccaacactcacac
          ccaacactcgcac
          ccaacactcgcac
          ccaacactcgcac
          ccaacactcgcac
          ccaacactcgcac
