# Supplementary material for: A salmonid EST genomic study: genes, duplications, phylogeny and microarrays
Source: BMC Genomics. 2008 Nov 17;9:545. doi: 10.1186/1471-2164-9-545 (PMC2628678; doi:10.1186/1471-2164-9-545)
Supplement: Additional file 1 — 78 phylogenetic data sets and trees. The data provided represent the EST sequences, alignments, and trees used in the phylogenetic analyses. This file requires the "Tar" UNIX command to open it. [file 1471-2164-9-545-S1.tar › koop_salmonid_EST_trees_20080222/21/21-raw.tree]

((((or.4180992:500.0,(tt.5047951:500.0,(ss.4054914:500.0,oy.3290992:500.0,
sf.4784164:500.0):492.0):496.0):491.0,(cc.4241165:500.0,tt.5046199:500.0):487.0):466.0,
oy.3298115:500.0,ss.4043745:500.0):500.0,ss.4060530:500.0);
