# Supplementary material for: A salmonid EST genomic study: genes, duplications, phylogeny and microarrays
Source: BMC Genomics. 2008 Nov 17;9:545. doi: 10.1186/1471-2164-9-545 (PMC2628678; doi:10.1186/1471-2164-9-545)
Supplement: Additional file 1 — 78 phylogenetic data sets and trees. The data provided represent the EST sequences, alignments, and trees used in the phylogenetic analyses. This file requires the "Tar" UNIX command to open it. [file 1471-2164-9-545-S1.tar › koop_salmonid_EST_trees_20080222/21/21-cluster_info.csv]

CBR Database ID	Gene Name	Protein	Swissprot Accession	Swissprot ID	e-value	Bitscore	ESTs	Contig Sequence
4043745	DCUN1D1	DCN1-like protein 1	Q96GG9	DCNL1_HUMAN	1e-108	1006	EG914580,AM042369,DW576877,DW557129,DW576878	gAAATATAAAATTGAAACATTTATTACCTTATACATTTGTACTGGAATAGCATTATGCTTAAAACTAACAAAAATTACAATCAAATGTTTTTGTACTGTTCTGTCACACAAGTCTCATAAAACAAAATTCATATTCATAGCAGGAATGCACACAAAGTATTAAAATTTAATTTAATATTTAAAGAATGACATTCCCTCACGGACCCTCGTGTTTAGAATACGATACAATTGTATTTGTCTTTTCGGGGTGTCGGTTTGCTTCACGTGAACCTCGACTGTGTCAACTAAACACTGGGACAGGAACTGTAAGGTCCAGGATGGCGACTCCTCTCCAGTTGGCTAGAGTTGACACGAAAAAAGCCCCATACTAAAGATAAAATCCCAAACCACCACAAGACG…
4060530	DCUN1D1	DCN1-like protein 1	Q96GG9	DCNL1_HUMAN	1e-128	690	DY725875,DY741242,DW556361,CK877140,DY729405,CX356261,DY707475,EG828468,EG897301,CK890301,EG841389,EG910603,EG807670,DW553536,EG911452,EG914579,DW537482,CB513908,CB514264,DY729406,EG841390,EG897302,DW553537,DW557130,EG911441,DY707474,DY725874,EG910604,EG807669,EG828467	ggggcgcatgagcggaaaagggtggaagagagcgaggCAGCTGGATGGGAAAAAGGGAGTCGGGCAATTACAAACATGAACAAGCTGAAGTCCTCACAGAAGGATAAAGTTCGACAGTTCATGATCTTCACACAATCAAATGAGAAGACGGCATTGACCTGTCTGTCACAGAATGACTGGAAACTAGATGTCTCCACAGACAACTTTTTCCAAAATCCAGATCTCTACCATTCAAATCTAAAGGGAGTGTTGGACAAGAAAAGGTTAGAACAGCTCTACAACAGATACAGAGACCCACAAGATGACAACAAGATTGGTATAGATGGTATCCAGCAGTTCTGTGACGACCTGGGCCTGGACCCGGCCAGTATTAGTGTGCTCTTCATCGCCTGGAAGTTC…
4180992	DCUN1D1	DCN1-like protein 1	Q96GG9	DCNL1_HUMAN	1e-135	1237	EL531837,EL528911,EL527450,EL518476,EL527449,EL518475,EL531838,EL528910	ggggatgagcggataaggtggtggaGAGCGAGGTAGCTGGATGGGAAAAAGGGAGTCGGGCAATTACAAACATGAACAAGCTGAAGTCCTCACagaagGATAAAGTTCGTCAGTTCATGATCTTCACCCAATCTAATGAGAAGACTGCATTGACCTGCCTGTCACACAATGACTGGAAATTAGATGTTGCCACAGACAACTTTTTTCAGAATCCAGAGCTCTACTTTTCAAACTTGAAAGGAGCGTTAGACAAGAAAAAGCTTGAGCAACTCTACAATCGATACAGAGACCCTCAAGATGACAACAAGATCGGAATAGATGGGATCCAGCAGTTCTGCGATGATCTCGGCCTGGATCCGGCCAGTAtaagtGTGCTCCTAATTGCCTGGAAATTCCGGG…
3298115	DCUN1D1	DCN1-like protein 1	Q96GG9	DCNL1_HUMAN	7e-90	846	BX083327,BX086576,BX863273,BX910729,BX859154,BX864963,BX303026,BX862799,BX858347,BX321452,BX086577,CA368870,BX858535,BX864662,CR375808,BX862011,BX085997,CA379727,BX083328,BX321453,BX878360,CX142498,CX136179,CX136218,CR374562,CX249080,BX315970,BX315115,CA371498,BX868555,CX034066,BX866547,BX085998,CX030683,BX315028,BX315029,BX310147,BX855742,CX036029,BX868460,CX038189,BX303027,BX310148,CX721903,BX3…	ttattcttgcctgcttcacagcggTGGGAAAACGAGAGTCGGGCAATTACAAACATGAACAAGCTGAAGTCCTCACAGAAGGATAAAGTTCGACAGTTCATGATCTTCACACAATCGAATGAGAAGACTGCATTGACCTGTCTGTCACAGAATGACTGGAAACTAGATGTCGCCACAGACAACTTTTTCCAAAATCCAGACCTCTACCATTCGAATCTAAAAGGAGCATTAGACAAGAAAAAGTTAGAACAGCTCTACAACAGATACAGAGACCCACAAGATGACAACAAGATCGGTATAGATGGCATCCAGCAGTTCTGTGACGACTTGGGCCTGGACCCGGCCAGTATTAGTGTGCTCCTCATTGCCTGGAAGTTCCGGGCAGCAACACAGTGCGAG…
4054914	DCUN1D1	DCN1-like protein 1	Q96GG9	DCNL1_HUMAN	1e-134	1230	EG771646,EG771647,EG886439,EG886441,EG886795,EG922729,EG922728,DW589013,EG886784,DW589012,EG860131,EG860143	ggtGGGAAAACGGGAGTCGGGCAATTACAAACATGAACAAGCTGAAGTCCTCACAGAAGGATAAAGTTCGACAGTTCATGATCTTCACACAATCGAATGAGAAGACTGCATTGACCTGTCTGTCACAGAATGACTGGAAACTAGATGTCGCCACAGACAACTTTTTCCAAAATCCAGACCTCTACCATTCAAATCTAAAAGGAGCATTAGACAAGAAAAAGTTAGAACAGCTCTACAACAGATACAGAGACCCACAAGATGACAACAAGATCGGTATAGATGGCATCCAGCAGTTCTGTGACGATTTGGGCCTGGACCCGGCCAGTATTAGTGTGCTCCTCATTGCCTGGAAGTTCCGGGCAGCAACACAGTGCGAGTTCTCCAGACAGGAGTTCATGG…
5047951	DCUN1D1	DCN1-like protein 1	Q96GG9	DCNL1_HUMAN	4e-68	658	tthy-evl-510-066.b0_876450,tthy-evl-510-066.g0_886050	GGGGTCCAGACAGGAGTTCATTGACGGGATGGCAGAACAAGGGTGTGACAGTATAGAGAAACTAAAAGCCCAACTACCAAAGATGGAGCAGGAGTTAAAAGACCAAGGGAGATTTAAGGACTTTTATCAGTTTACATTTAACTTTGCAAAGAATCCTGGCCAGAAAGGTTTGGACTTAGAAATGGCAATTGCGTATTGGAATTTAGTACTGGCTGGAAGATTCAAATTCCTCGACCTGTGGAACACATTTTTACTGGAGCACCATAAACAATCAATCCCTAAGGACACCTGGAACCTCTTGTTAGACTTCAGCACAATGATAACTGATGACTTGTCCAATTATGACAAGGAAGGAGCGTGGCCGGTCCTCATTGACGATTTTGTGGAGTTTGCGCGGCA…
4784164	DCUN1D1	DCN1-like protein 1	Q96GG9	DCNL1_HUMAN	2e-38	399	EV390483	AAGAGATACCAAATTGAAACGTTTTATTACCTTATACATGTGTATTGAAAAGCATTATGCTTAAAACCAAAAAAAATATTACAATCAATGTTTTTGTACTGGTCAGTCACACAAATGTCTCATAAAACAAAATTCATAGCAGGAATGCACACAAAGTATTAAAATTCTATTTCATATTTAAAGAATGACATTCCCTCACGGACCCTTGTATTTAGAATACGATACAATTGTATTTGTCTTTTCGGGGTGTTGGCTTGCTTCACGCGAACCTTGACCGCGTCAACTAAACACTGGGACAGGAACTGTAAGGTCCAGGATGGCGACTCCTCTCCAGGAGGCTAGAGTCGACACAAAAAAGCCCCATACTAAAGATAAAAGCCCAAACCACCCCAAGACGAC…
5046199	DCUN1D1	DCN1-like protein 1	Q96GG9	DCNL1_HUMAN	3e-24	277	tthy-evl-506-073.g0_885289	CCAAATTGAAACATTTATTACCTTATACATTTGCAATAGAATAGCATTATGCTTAAAACAAACAAAATTACAATCAAATGTTTTTGTACTGTTCTGTCACACAAGTCTCATAAAACAAAATTAATATTCATAGCAGGAACGCACACAAAGTGTTAAAATTAAATTTAATATTTAAAGAATTACATTCCCTCACGGACCCTCGTGTTTAGAATGCGACAATTGTATTTGTCTTTTCGGGGTGTCGGTTCGCTTCATGCAAACCTTGACTGTGTCAACTAAACACTGGGACAGGAACTGTAAGGTCCAGGATGGCGACTCCTCTCCAGTTTGCTAGAGTTGACACAAAGAAAGCCCCATACCAAAGATAAAATCCCAAACCACCACAAGACGACCGACGAG…
4241165							EV251885	GAAATACCAAATTGAAACATTTATTACCTTATACATCTGTAATTGAATAGCATTATGCTTAAAACAAACAAAAATTACAATCAAATGTTTTTGTACTGTTCTGTCACACAAGTCTCATAAAACAAAATTCATATTCATAGCAGGAACGCACACAAAGTATTAAAATTAAATTTAATATTTAAAGAATGACATTCCCTCACGGACCCTCGTGTTTAGAATACGATACAATTGTATTTGTCTTTTCGGGGTGTCGGTTTGCTTCACGCGAACCTCGACTGTGTCAACTAAACACTGGGACAGGAACTGTAAGGTCCAGGATGGCGACTGCTCTCCAGTTTGCTAGAGTTGACACAAAAAAAGCCCCATACTAAAGATAAAATCCCAAACCACCACAAGACG…
3290992							BX298547,BX306499,BX321502,BX299362,BX305567,BX298886,BX310653,BX315860,BX300539,DV192183,DV196009	ttttttgagataccaaattgaaacattttaTTACCTTATACATGTGTATTGAAAAGCATTATGCTTAAAACCAAAAAAAAAATATTACAATCAATGCTTTTGTACTGGTCAGTCACACAAATGTCTCATAAAACAAAATTCATAGCAGGAATGCACACAAAGTATTAAAATTCTATTTCATATTTAAAGAATGACATTCCCTCACGGACCCTTGTATTTAGAATACGATACAATTGTATTTGTCTTTTCGGGGTGTTGGTTTGCTTCACGCGAACCTTGACCGCGTATACTAAACACTGGGACAGGAACTGTAAGGTCCAGGATGGCGACTCCTCTCCAGGAGGCTAGAGTCGACGCAAAAAAGCCCCATACTAAAGATAAAAGCCCAAACCACCACAA…
