# Supplementary material for: A salmonid EST genomic study: genes, duplications, phylogeny and microarrays
Source: BMC Genomics. 2008 Nov 17;9:545. doi: 10.1186/1471-2164-9-545 (PMC2628678; doi:10.1186/1471-2164-9-545)
Supplement: Additional file 1 — 78 phylogenetic data sets and trees. The data provided represent the EST sequences, alignments, and trees used in the phylogenetic analyses. This file requires the "Tar" UNIX command to open it. [file 1471-2164-9-545-S1.tar › koop_salmonid_EST_trees_20080222/21/21-alignment.phy]

10 505
ss.4043745ttaccttatacatttgtatggaatagcattatgcttaaaactaacaaaaa
ss.4060530ttaccttatacatttgtatggaatagcattatgcttaaaactaacaaaaa
or.4180992tttccttatacatttgtgtgtaatagcattatgcctaaaaacaaaaaaaa
oy.3298115ttactttacacatttgtatggaatagcattatgattaaaactaacaaaaa
ss.4054914ttaccttatacatgtgtattgaaaagcattacgcttaaaaccaaaaaaaa
tt.5047951ttaccttatacatgtgtgttgaaaagcattatgcttaaaacaaaagaaaa
sf.4784164ttaccttatacatgtgtattgaaaagcattatgcttaaaaccaaaaaaaa
tt.5046199ttaccttatacatttgcatagaatagcattatgcttaaaacaaacaaaaa
cc.4241165ttaccttatacatctgtattgaatagcattatgcttaaaacaaacaaaaa
oy.3290992ttaccttatacatgtgtattgaaaagcattatgcttaaaaccaaaaaaaa
          tgttttgtactgttctgtcacacaagtctcataaaacaaaattcatagca
          tgttttgtactgttctgtcacacaagtctcataaaacaaaattcatagca
          tgttttttactggtctctcacacaagtttcataaaacaaaaatcatagca
          tgttttgtactgttctgtcacacaagtctcataaaacaaaattcatagca
          tgttttgtactggtcagtcacacaattctcataaaacaaaattcattgca
          tattatgtactgatcagtcacacaagtctcataaaactaaattcatagca
          tgttttgtactggtcagtcacacaagtctcataaaacaaaattcatagca
          tgttttgtactgttctgtcacacaagtctcataaaacaaaattcatagca
          tgttttgtactgttctgtcacacaagtctcataaaacaaaattcatagca
          tgttttgtactggtcagtcacacaagtctcataaaacaaaattcatagca
          ggaatgcacacaaagtattaaaatttaatttaatatttaaagaatgacat
          ggaatgcacacaaagtattaaaatttaatttaatatttaaagaatgacat
          ggaatgcacacaaagtattaaaattcaatttaatatttgaagaattacat
          ggaatgcacacaaagtattaaaatttaatttaatatttaaagaatgacat
          ggaatgcacacaaagtattaaaattctatttcatatttaaagaatgacag
          ggaatgcacacaacgtattaaaattctatttcatatttaaagaatgagat
          ggaatgcacacaaagtattaaaattctatttcatatttaaagaatgacat
          ggaacgcacacaaagtgttaaaattaaatttaatatttaaagaattacat
          ggaacgcacacaaagtattaaaattaaatttaatatttaaagaatgacat
          ggaatgcacacaaagtattaaaattctatttcatatttaaagaatgacat
          tccctcacggaccctcgtgtttagaatacgacaattgtatgtcttttcgg
          tccctcacggaccctcgtgtttagaatacgacaattgtatgtcttttcgg
          tccctcagtaacccttgtgtttagattatgacaattgtatgtctttcagg
          tccctcacggaccatcgtgtttagaatacgacaattgtatgtctttttgg
          tccctcacggacccttgtatttagaatacgacaattgtatgtcttttcgg
          tccctcacagacccttgtatttagaatacgacaactgtatgtcttttctg
          tccctcacggacccttgtatttagaatacgacaattgtatgtcttttcgg
          tccctcacggaccctcgtgtttagaatgcgacaattgtatgtcttttcgg
          tccctcacggaccctcgtgtttagaatacgacaattgtatgtcttttcgg
          tccctcacggacccttgtatttagaatacgacaattgtatgtcttttcgg
          ggtgtcgttgcttcaacaaacactgggacaggaactgtaaggtccaggat
          ggtgtcgttgcttcaacaaacactgggacaggaactgtaaggtccaggat
          gtttcagctgcttcaacaaacactgggacaggaacagtaagatccaagat
          ggtgtcgttgcttcaacaaacactgggacaggaactgtaaggtccaggat
          ggtgttgttgtttcaacaaacactgggacaggaactgtaaggtccaggat
          ggtgatgttgcttcaacaaacactgggacagaaactgtaaggtccaggat
          ggtgttgttgcttcaacaaacactgggacaggaactgtaaggtccaggat
          ggtgtcgtcgcttcaacaaacactgggacaggaactgtaaggtccaggat
          ggtgtcgttgcttcaacaaacactgggacaggaactgtaaggtccaggat
          ggtgttgttgcttatacaaacactgggacaggaactgtaaggtccaggat
          ggcgactctccagttggctagagttgacaaaaaaacccatactaaagata
          ggcgactctccagttggctagagttgacaaaaaaacccatactaaagata
          ggtgactctccagttgtccagagtcaacaaaaagacccatactaaagata
          ggcgactctccagttggctagagttgacaaaaaaacccatactaaagata
          ggcgactctccaggaggctagagtcgacaaaaaaacccatactaaagata
          ggcgactctccagctggctagagtctacaaacaaacccaaacaaaagata
          ggcgactctccaggaggctagagtcgacaaaaaaacccatactaaagata
          ggcgactctccagtttgctagagttgacaaagaaacccataccaaagata
          ggcgactctccagtttgctagagttgacaaaaaaacccatactaaagata
          ggcgactctccaggaggctagagtcgacgaaaaaacccatactaaagata
          aaatcccaaaccaccacaagacgaccgacgaggagatatgccttttatat
          aaatcccaaaccaccacaagacgaccgacgaggagatatgccttttatat
          aaagcccacaccaccacaagacgaccgatgaggagatatgccttttatat
          aaatcccaaaccaccacaagacgaccgacgaggagatatgccttttatat
          aaagcccaaaccaccacaagacgaccgacgaggagacatgccttctttat
          aaagcctaaaccaccacaagacgaccgacgaggagatctgccttttatat
          aaagcccaaaccaccccaagacgaccgacgaggaggcatgccttttatat
          aaatcccaaaccaccacaagacgaccgacgaggagctctgccttttatat
          aaatcccaaaccaccacaagacgaccgacgaggagatatgccttttatat
          aaagcccaaaccaccacaagacgaccgacgaggagacatgccttttatat
          tgtctttgtgtaaaacatctcagtcctgagggttggaaaaggcaacaatc
          tgtctttgtgtaaaacatctcagtcctgagggttggaaaaggcaacaatc
          agtcttcgtgtaaaacatctcaagtcctgaggatttgaaaggcaacaatc
          tgtctttgtgtaaaacatctcagtcctgagggttggaaaaggcaacaatc
          agtctttgtgtaaaacatctcagtcctgagggttggaaaaggcaacaatc
          agtctttgtgtaaaacatctcagtcctgagggttggaaaaggcaacaacc
          agtctttgtgtaaaacatctcagtcctgagggttggaaaaggcaacaatc
          agtctttgtgtaaaacatctcagtcctgagggttggaaaaggcaacaatc
          agtctttgtgtaaaacatctcagtcctgagggttggaaaaggcaacaatc
          agtctttgtgtaaaacatctcagtcctgagggttggaaaaggcaacaatc
          tcagctcagtgcagtcctgtgctcttctccgcctcggttgtgtttttgta
          tcagctcagtgcagtcctgtgctcttctccgcctcggttgtgtttttgta
          tcagctcagtgcagtcctgtgctcttcaccatcttggttctgtttttgtt
          tcagctcagtgcagtcctgtgctcttctccgcctcggttgtgtttttgta
          tcagctcagtgcagtcctgtgctcttcaccgccttggttgtgtttttgta
          tcagctcagggcagtcctgtgctcttcaccaccttggttgtgtttctgta
          tcagctcagtgcagtcctgtgctcttcaccgccttggttgtgtttttgta
          tcatctcagtgcagtcccgtgctcttctccgcctcagttgtgtttttgta
          tcagctcagtgcagtcctgtgctcttctccgcctcggttgtgtttttgta
          tcagctcagtgcagtcctgtactcttcaccgccttggttgtgtttttgta
          taaacaaacgtatggacgttccgagtttgggcccctagacagcggtgctt
          taaacaaacgtatggacgttccgagtttgggcccctagacagcggtgctt
          gcaacaacattatggacgaccaccacttgggccactagacagccgtgctt
          taaacaaacgtatggacgttccgagtttgggcccctagacagcggtgctt
          taaacaaacgtatggacgttccgagtttgggaacctagactgctgtgctt
          taaacaaacgtatggacgttccgagttcgggaacctagacagctgtgctt
          taaacaaacgtatggacgttccgactttgggaacctagactgctgtgctt
          taaacaaacgtaaggtcgttccgagtttgggcccctagacagcggtgctt
          taaacaaacgtatagacgttacgagtttgggcccctagacagcggtgctt
          taaacaaacgtatggacgttccgattttgggaacctagactgctgtgctt
          ttggt
          ttggt
          ttggt
          ttggt
          ttggt
          ctggt
          ttggt
          ttggt
          ttggt
          ttggt
