# Supplementary material for: A salmonid EST genomic study: genes, duplications, phylogeny and microarrays
Source: BMC Genomics. 2008 Nov 17;9:545. doi: 10.1186/1471-2164-9-545 (PMC2628678; doi:10.1186/1471-2164-9-545)
Supplement: Additional file 1 — 78 phylogenetic data sets and trees. The data provided represent the EST sequences, alignments, and trees used in the phylogenetic analyses. This file requires the "Tar" UNIX command to open it. [file 1471-2164-9-545-S1.tar › koop_salmonid_EST_trees_20080222/22/22-raw.tree]

((((((tt.5047426:500.0,cc.4237583:500.0,(sf.4780930:500.0,(ss.4061379:500.0,
ss.4045396:500.0):499.0):496.0):499.0,or.4187412:500.0):500.0,cc.4237217:500.0):500.0,
oy.3295712:500.0):500.0,ss.4061148:500.0):500.0,ss.4032872:500.0);
