# Supplementary material for: A salmonid EST genomic study: genes, duplications, phylogeny and microarrays
Source: BMC Genomics. 2008 Nov 17;9:545. doi: 10.1186/1471-2164-9-545 (PMC2628678; doi:10.1186/1471-2164-9-545)
Supplement: Additional file 1 — 78 phylogenetic data sets and trees. The data provided represent the EST sequences, alignments, and trees used in the phylogenetic analyses. This file requires the "Tar" UNIX command to open it. [file 1471-2164-9-545-S1.tar › koop_salmonid_EST_trees_20080222/22/22-cluster_info.csv]

CBR Database ID	Gene Name	Protein	Swissprot Accession	Swissprot ID	e-value	Bitscore	ESTs	Contig Sequence
3295712	C1QBP	Complement component 1 Q subcomponent-binding protein, mitochondrial precursor	Q07021	C1QBP_HUMAN	8e-87	820	CX140499,CX152844,CA344810,CX152843,CA342324,CX140498,BX079541,CA363962,BX077100,CX142382,CA387557,CA365270,CR362124,BX077101,BX079542,CB498656,CR372856,CA375033	gttgaggagGTCACGGTGTCCTTCCACACGTGTGTTTCCAGGCATAACTAGTACTCGCATTACAGTAGCTGGTAACTGGAACTTGGGGCTTATCAAACCATTGTATTTTTTTTAATTGATTTACTAGTCAAATTGACCAACCTATAATCATGCTAAAGATGCTTTCCCGAGCGGTGACTACCGCAGTCCGAATTTCTACATCCACAATGTCCTCGACTGGTGCTCTCCATCCTCTTGCCAGATCGGCGTTATGCTCTCCAAACTCGGGAACAATCCGGCCGTTCACCCGGTCTCTCTGGATGATGAGCAATAATGGTGCAGCATCGGGGTACCGACCAAAACTCTTCGGTTCAAAAGGACCGAGTCCTGTATCCTGTGAATGTGTGTCGCTACATACGG…
4237583	C1QBP	Complement component 1 Q subcomponent-binding protein, mitochondrial precursor	Q07021	C1QBP_HUMAN	5e-81	770	EV253154,EV250385,EV369425,EV253153,EV250384,EV369424	ggggaatcagtggtctttccacacgtgttttctcaggcattaatctGTCTGTAACGGGTAACTGAAACTCGGGGCTTATCAAACCTTTGTATTTTCTTAGCTAGTCAAATTTACCAAACGATAACCATGCTAAAGTCTCTTTCCCAAGCGGTGAGTACTGCAGTTCGAATTTCAACAACCACAATGTTTTCGGCCCGAGCTCTCCAGCCTCTTACGAGATCGACATTATGTTCTCCAAACTCGGGAACAGTCCGACCTTTCACCCGGTCTCTCTGGATGATGAGCCAAAACGGGGCAGCATCGGGATACAGACCAAAACTCTTCAGTTCAAAAGGATTGATTCCTGTGTCGTGTGGCTGTGGATCACTACATACAGAAGGAGACAAAGCCTTTGCAGAT…
4061379	C1QBP	Complement component 1 Q subcomponent-binding protein, mitochondrial precursor	Q3T0B6	C1QBP_BOVIN	2e-90	850	EG775119,DW534950,EG775120,EG800333,EG810671,EG904141,CB500207,DW553542,EG771861,CK873415,EG798447,EG798448,CA054482,EG779238,DW567847,EG772727,EG769450,EG772726,EG769451,EG800332,EG819398,DW566666,EG779239,EG910304,CA059939,EG933434,EG771862,EG794963,EG782067,EG820931,EG845610,EG806051,DW553410,DR696100,DW567846,DW566667,DY713207,DY710863,CX357279,DY733201,DW470304,EG904140,DW553541,EG933435,EG7…	CATTTATGAAACATATTATTTTGTCATACAGTGACTTGTGTGGTGACTGACATGCGTCCATAATGTTGACAAATGAAAATGACAGCCTTCATACATTAACATTATTTTCAGATACAGTAAAATACAGAAGCATTTGCAACACTGACATATTTGCAGCAAAGCAGTAGTTCAATATTAAATTACTGTTCAACGCAGCACAAACTCATACAACAGTTTCAATGATAACTGACATGTCCAAACTGGGCAATGACTTCAATCAGTGCCTATACTTTCCCTCAAATTTAAACACTTTCGATGTAGAGGGAGATGGTGTCTTACTGAAATTAGTTTGGTTTGTGAATTTACTTATACACAGCTTGTTGAATCTATTAATTCCAAACATTAATTGCATTTGACAAA…
4780930	C1QBP	Complement component 1 Q subcomponent-binding protein, mitochondrial precursor	Q3T0B6	C1QBP_BOVIN	3e-89	840	EV393235,EV393236,EV385767,EV390521,EV390520,EV385766	CATTTAAGAAACATTTATTTTGTCATACAGTGACTGACATGCTTCCATAATGTTGACAAATGACTGACAGCCTTCATACATTAACCTTATTTTCAGATACAGTAAAATACAGAAGCATTTGCAACACTGACAAATTTGCAGCAAAGCAGTAGTTCAATATTAAATTACTGTTCAAAGCGGCAGAAACTCATACAACAGTCTCAATGATCACTGACACGTCCAAACTGGGCAATGACTTCAATCAGTGCCTATACTTTCCCTCAAATTAAAACACTTTCCATTTGTTCACATTTTCAATGTAGAGGGGGATGGTGTCTTACTGAAATTAGTTTGGTTTGTGATTTTTTTTATACACAGCTTGTTGAATCTATTCATTCCAAACATTAATTGCATTTGACA…
4045396	C1QBP	Complement component 1 Q subcomponent-binding protein, mitochondrial precursor	Q3T0B6	C1QBP_BOVIN	1e-91	862	DY708827,DY740724,DY708828,CA062615,EG821298,DY724585,EG806401,EG806402,EG821300	AACGTCATTACTGGGTAACGGAAACTCTGTGATTATCTAACTTTTGTATTTTCTTATCTAGTCAAATTTACCAATCTATAACCATGCTAAAGTCTCTTTCCCGAGCGGTGAGTACTGCAGTTCGAATTTCTACAAGCACAATGTTTTCGGCCCGAGCTCTCCAGCCTCTTACGAGGTCGACATTATGTTCTTCAAACTCGGGAGCAATACGGCCTTTTAGCCGGTCTCTCTGGATGATGAGCCATAACGGGGCAGCATCGGTATACAGACCAAAACTCTTCAGTTCAAAAGGATTTACTCCTGTGTCGTGTGGATGTGGATCACTACACACAGAAGGAGACAAAGCCTTTGGAAATTTCCTTTCGGATGAAATCAAAGAAGAGAAGAAGATCCAGAAAA…
5047426	C1QBP	Complement component 1 Q subcomponent-binding protein, mitochondrial precursor	Q07021	C1QBP_HUMAN	1e-84	800	tthy-evl-507-100.b0_883012,tthy-evl-507-100.g0_878404	GGGGTCTGTCTGTAACGTCAGTAGAGGGTAACAGAAAGTCGGTGCTTATCAAACCTTTGTATTTTCTTAGCTACTAGTTAGTCAAATTTAACAAACTATAACCATGTTAAAGTCTCTTTCCCGGTCGGTGAGTACTGCTGTTCGAATTTCTACAACCACAATGTTTTCGGCCCGAGCTCTCAAGCCTCTTACGAGATCGACATTATGTTCTCCAAACTCGGGAACAATAAGGCCTTTCACCCGGTCTCTCTGGATGACGAGTCATAACGGGGCAGCATCGGGATACAGACCAAAACTCTTCAGTTCAAAAGGATTGACTCCTGTGTCGTGTGGATGTGGATCCCTACATACAGAAGGAGACAAAGCCTTTGGAAATTTCCTTCTGGATGAGATCAAAGA…
4187412	C1QBP	Complement component 1 Q subcomponent-binding protein, mitochondrial precursor	Q3T0B6	C1QBP_BOVIN	4e-84	796	EL535188,EL519930,EL519929,EL535187	ATATCAAACTGTTTTATTTAGCATACATTATTACAGACTTCCACATGGCCAGATGATGTATTATGCTTTGGACAACGGCATTCTTCATATATTAACCTAATTAGTTACAGGAAGGAGACTGGAACATTTACAGAACAAGTTTGCAGCAAAGCAGTCCAATATGAGACTACCTGAACAGGCTTGCTGCAGGCATCTCACACTGACAACTGATGAGCCCAACTAAGGGACAGTTTAGTGCCAATACAGGTTTAAATTAACAGTGGGTCTTACAAAAAAGATCAACATTGTCTTTTATGTGCATTAGCTACATTTTACAAAACCACTGAGATCTTCCAGGAACTTGATATATTCTTGGTGCTCAACGGCAGAGCTTAACTCCATCAGTTCGTCAGCAAACGT…
4061148	C1QBP	Complement component 1 Q subcomponent-binding protein, mitochondrial precursor	Q07021	C1QBP_HUMAN	3e-85	806	EG901305,CA770202,CA055831,CK874795,EG934687,DW572672,CK899185,DW180582,DY702343,EG934688,EG861884,EG861883,DY735188,CX355692,DY707287,DY701671,EG831131,EG814365,EG780884,DW468832,DY725066,DY701670,DW568667,EG780885,EG812190,EG886900,EG886899,DY735187,DY707288,EG831120,DY702344	ggggggaagaggtcaCGGTGTCCTTCCACACGTGTGTTTCCAGGCATAACTAGTACTCGTACTACAGTAGCTAACGTGAGTAGCTGGTAACAGGAACTTAGCAAACAATT*TTTTTTT*ATTTACTAGTCAAATTGACCAACCTATAATCATGCTAAGGACGTTTTCCCGAGCGGTGAGTTCCGCAGTTCGAGTTTCTACTACCTCAATGTCCTCGACTCCTGCTCTTCATCCTCTTACGAGGTCGGTGTTATACTCTCCAAACTCAGGAACAACCCGGCCTTTCACCCGGTCTCTCTGGATGATGAGCAGTAATGGCGCAGCATCGGGATACCGACCAAAACTCTTCAGTTCAAAAGGACGGAGTCCTGTATCCTGTGAATGTGTGTCGCTACATACG…
4032872	C1QBP	Complement component 1 Q subcomponent-binding protein, mitochondrial precursor	Q07021	C1QBP_HUMAN	9e-83	784	EG901304,EG814367	ggtggactcgtactacagtagctaacgtgagtagccggtaacaggaacttagcaaacaatTTTTTTTTTTTATTTACTAGTCAAATTGACCAACCTATAATCATGCTAAGGACGTTTTCCCGAGCGGTGAGTTCCGCAGTTCGAGTTTCTACTACCTCAATGTCCTCGACTCCTGCTCTTCATCCTCTTACGAGGTCGGCGTTATACTCTCCAAACTCAGGAACAACCCGGCCTTTCACCCGGTCTCTCTGGATGATGAGCAGTAATGGCGCAGCATCGGGATACCGACCAAAACTCTTCAGTTCAAAAGGACGGAGTCCTGTATCCTGTGAATGTGTGTCGCTACATACGGAAGGAGACAAAGCCTTTGGAGATTTCCTGTCTGATGAAATGAAAGAA…
4237217	C1QBP	Complement component 1 Q subcomponent-binding protein, mitochondrial precursor	Q3T0B6	C1QBP_BOVIN	5e-51	508	EV367374	gggggccacacgtgtgtttccaggcaggctgtgatctgtctgtaacGTCAGTAGCTGGTAACTGGAACTTGGGGCTTATCAAACCCTTGTATTTTTTTTATTTACTAGTCAAATTGACCAGGTTATAATCATGTTAAAGACGCTTTCCCGAGCGGTGAGTACCGCAGTTCGAATGTCTACAACGTCCTCGGCTCGAGTTCTCCAGCCTCTTACGAGGTCGGCGTTATGCTCTCCAAACTCGGGAACAATCCGGCCTTTCACCCGGTCTCTCTGGATGATGAGCAATAATGGTGCAGCATCCGGGTACAGACCAAAACTCTTCAGTTCAAAAGGACCGAGTGCTGTATCCTGTGGATGTGAATCGCTACATACGGAAGGAGACAAAGCCTTTGGAGATTT…
