# Supplementary material for: A salmonid EST genomic study: genes, duplications, phylogeny and microarrays
Source: BMC Genomics. 2008 Nov 17;9:545. doi: 10.1186/1471-2164-9-545 (PMC2628678; doi:10.1186/1471-2164-9-545)
Supplement: Additional file 1 — 78 phylogenetic data sets and trees. The data provided represent the EST sequences, alignments, and trees used in the phylogenetic analyses. This file requires the "Tar" UNIX command to open it. [file 1471-2164-9-545-S1.tar › koop_salmonid_EST_trees_20080222/22/22-alignment.phy]

10 620
oy.3295712atggaaaagatgtcgctctcctcttccccatggcttacctcatcttcagg
cc.4237583atggcaaaaatatcactctcctcttccccatggcttgcctcatcttcagg
ss.4061379atggcaaaaatatcactctcttcttccccatgaattgcctcatcttcagg
sf.4780930atggcaaaaatatcactctcctcttccccatggattgcctcatcttcagg
ss.4045396atggcaaaaatatcactctcttcttccccatgaattgcctcatcttcagg
tt.5047426atagcaaaaatatcgctctcctcttccccatggcttgcctcatcttcagg
or.4187412atggcaaagatgtcactctcctcctctccacgacttgcttcatcttcagg
ss.4061148atggaaaagatgtcgctctcctcttccccgtggcttacctcatcttcagg
ss.4032872atggaaaagatgtcgctctcctcttccccgtggcttacctcatcttcagg
cc.4237217atggcaaagatatcactctcctcttccccacggcttgcctcattttcagg
          ataatggcagtcaaacaccaaggaatgttttgctgctggtttcgtcacct
          ataatggcagtcaaacaccaaggaatgttttgccgcctgtttcgtcacct
          ataatggcagtcaaacaccaaggaatgttttgccgcctgtttcgtcacct
          ataatggcagtcaaacaccaaggaatgtttttccgcctgtttcgtcacct
          ataatggcagtcaaacaccaaggaatgttttgccgcctgtttcgtcacct
          ataatggcagtcaaacaccaaggaatgttttgccgcctgtttcgtcacct
          ataatgacagtcaaacaccaaggaatgtttggcagcctgttttgttactt
          ataatggcagtcaaacaccaaggaatgttttgctgctggtttcgtcacct
          ataatggcagtcaaacaccaaggaatgttttgctgctggtttcgtcacct
          ataatggcagtcaaacaccaaggaatgttttactgcctgtttcgtcacct
          cgacaacaaagttcggtgtggacacaatatcaggctcacattctgccagc
          cgacaacgaagttaggtgatgacacaatatctggctcattctctgcagac
          cgacaacgaagttgggtgaagacacaatatctggctcattctctgcagac
          cgacaacaaagttcggtgaagacacaatatctggctcattctctgcagac
          cgacaacgaagttgggtgaagacacaatatctggctcattctctgcagac
          cgacaacgaagttgggtgatgacacaatatcaggctcattctctgcagac
          caactacaaagttgggtgtcgagacaatctctggctcattttctgctgac
          cgacaacaaagttgggtgttgacacaacatctggctcactttctgccgac
          cgacaacaaagttgggtgttgacacaacatctggctcactttctgccgac
          cgacaacaaagttgggcgttgacacaatatctggctcactttctgccgac
          ttctgttgcacttgttcagcctcctcttcaaagttagggggaacactgtt
          ttctgttgtgcttgttcagcctcctcttcaaagttagggggaatactgtt
          ttctgttgtgcttgttcagcctcctcttcaaacttagggggaatactgtt
          ttctgttgtgcttgttcagcctcctcttcaaacttagggggaatactgtt
          ttctgttgtgcttgttcagcctcctcttcaaacttagggggaatactgtt
          ttctgttgtacttgttcagcctcctcttcaaagttagggggaatactgtt
          ttctgttgtccttgatctggctcctcttcaaagttaggtggaatactgtt
          ttctgttgcacttgttccgcctcctcttcaaagttagggggaacactgtt
          ttctgttgcacttgttccgcctcctcttcaaagttagggggaacactgtt
          ttctgttgtgcttgttcagcctcctcttcaaagttagggggaacactgtt
          gttgatgttgaatgtgaccgtcactttttctccagagagcttcctgatga
          gttgacgttgaatgtgatggtcactttttctccagaaattgtcctgatga
          gttgacgttgaatgtgacggtcactttttctccagaaattgtcctaatga
          gttgacgttgaatgtgacggtcactttttctccagaaattgtcctaatga
          gttgacgttgaatgtgacggtcactttttctccagaaattgtcctaatga
          gttgacgttgaatgtgacagtcactttttctccagaaattgtcctgacga
          gttgacattgaatgtgacggtcactttctctcctgaaatagtgcggttga
          gttgatgttgaatgtgacggtcactttttctccagagagcttcctgatga
          gttgatgttgaatgtgacggtcactttttctccagagagcttcctgatga
          gttgacgttgaatgtgacagtcactttttctccagagattgtcctgatga
          gtttggcttctgtgccgttctgctctagctcccaccctccagacatcttg
          gtttggcttctgtgccgttttgctgtagctcccaccctccagacatcttg
          gtttggcttctgtgccgttctgctgtagctcccaccctccagacatcttg
          gtttggcttctgtgccgttctgctgtagctcccaccctccagacatcttg
          gtttggcttctgtgccgttctgctgtagctcccaccctccagacatcttg
          gtttggcttctgtgccgttctgctgtagctcccaccctccagacatcttg
          gtttaacctccgtcccattcatcaatatgtcccaccctccagacatcttt
          gtttggcttctgtgccgttctgctctagctcccatcctccagacatcttg
          gtttggcttctgtgccgttctgctctagctcctatcctccagacatcttg
          gtttggcttctgtgccgttctgctctagctcccaccctccagacatcttg
          ggaagagtcttgcttttctgaattttcttctcttctttcgtttcatcaga
          ggaagagtattgcttttctggatcttcttctcttctttgatttcatccga
          ggaagagtattgcttttctggatcttcttctcttctttgatttcatccga
          ggaagagtattgcttttctggatcttcttctcttctttgatttcatccga
          ggaagagtattgcttttctggatcttcttctcttctttgatttcatccga
          ggaagtgtattgcttttctgtatcttcttctcttctttgatctcatccag
          ggaagtgcagtgcttttctggatcttcttctcctctttgatttcatccga
          ggaacagtcttgcttttctggaccttcttctcttctttcatttcatcaga
          ggaacagtcttgcttttctggaccttcttctcttctttcatttcatcaga
          ggaagagtcttgcttttctggatcttcttttcttctttaatttcatcaga
          caggaaatctccaaaggctttgtctccttccgtatgtagcgacacacatt
          aaggaaatctgcaaaggctttgtctccttctgtatgtagtgatccacagc
          aaggaaatttccaaaggctttgtctccttctgtgtgtagtgatccacatc
          aaggaaatttccaaaggctttgtctccttctgtgtgtagtgatccacatc
          aaggaaatttccaaaggctttgtctccttctgtgtgtagtgatccacatc
          aaggaaatttccaaaggctttgtctccttctgtatgtagggatccacatc
          caggaaatctccaaaggctttgtctccttctgtgtgcaatccttcacacc
          caggaaatctccaaaggctttgtctccttccgtatgtagcgacacacatt
          caggaaatctccaaaggctttgtctccttccgtatgtagcgacacacatt
          caggaaatctccaaaggctttgtctccttccgtatgtagcgattcacatc
          cacaggatacaggactcggtccttttgaaccgaagagttttggtcggtac
          cacacgacacaggaatcaatccttttgaactgaagagttttggtctgtat
          cacacgacacaggagtaaatccttttgaactgaagagttttggtctgtat
          cacacgacacaggagtaaatccttttgaactgaagagttttggtctgtat
          cacacgacacaggagtaaatccttttgaactgaagagttttggtctgtat
          cacacgacacaggagtcaatccttttgaactgaagagttttggtctgtat
          cacacgaaacaggattcaaacccttggaagttagcagttttgatctgtaa
          cacaggatacaggactccgtccttttgaactgaagagttttggtcggtat
          cacaggatacaggactccgtccttttgaactgaagagttttggtcggtat
          cacaggatacagcactcggtccttttgaactgaagagttttggtctgtac
          cccgatgctgcaccattattgctcatcatccagagagaccgggtgaacgg
          cccgatgctgccccgttttggctcatcatccagagagaccgggtgaaagg
          accgatgctgccccgttatggctcatcatccagagagaccggctaaaagg
          atcgatgctgccccgttatggctcatcatccagagagaccggctgaaagg
          accgatgctgccccgttatggctcatcatccagagagaccggctaaaagg
          cccgatgctgccccgttatgactcgtcatccagagagaccgggtgaaagg
          cccgaagaagccccattactgttcatcatccagagtgaacgagtgaaagg
          cccgatgctgcgccattactgctcatcatccagagagaccgggtgaaagg
          cccgatgctgcgccattactgctcatcatccagagagaccgggtgaaagg
          ccggatgctgcaccattattgctcatcatccagagagaccgggtgaaagg
          ccggattgttcccgagtttggagagcataacgccgatctggcaagaggaa
          tcggactgttcccgagtttggagaacataatgtcgatctcgtaagaggca
          ccgtattgctcccgagtttgaagaacataatgtcgacctcgtaagaggca
          ccgtattgttccggagtttggagaacataatgtcgatctcgtaagaggca
          ccgtattgctcccgagtttgaagaacataatgtcgacctcgtaagaggca
          ccttattgttcccgagtttggagaacataatgtcgatctcgtaagaggca
          ccgggtagttgctgaacttggagaacataacgcctgtcttgtaagaggta
          ccgggttgttcctgagtttggagagtataacaccgacctcgtaagaggaa
          ccgggttgttcctgagtttggagagtataacgccgacctcgtaagaggaa
          ccggattgttcccgagtttggagagcataacgccgacctcgtaagaggca
          gagcaccagtcgaggacattgtagaaattcggactgcggtagtcaccgct
          gagctcgggccgaaaacattgttgaaattcgaactgcagtactcaccgct
          gagctcgggccgaaaacattgtagaaattcgaactgcagtactcaccgct
          gagttcgggccgaaaacattgtagaaattcgaactgcagtactcaccgct
          gagctcgggccgaaaacattgtagaaattcgaactgcagtactcaccgct
          gagctcgggccgaaaacattgtagaaattcgaacagcagtactcaccgac
          acgctcgggccgaagacgcggtagaatatcgaactgcggttcctaccgca
          gagcaggagtcgaggacattgtagaaactcgaactgcggaactcaccgct
          gagcaggagtcgaggacattgtagaaactcgaactgcggaactcaccgct
          gaactcgagccgaggacgttgtagacattcgaactgcggtactcaccgct
          cgggaaagcatctttagcat
          tgggaaagagactttagcat
          cgggaaagagactttagcat
          cgggaaagagactttagcat
          cgggaaagagactttagcat
          cgggaaagagactttaacat
          cgggaaaaatattttagcat
          cgggaaaacgtccttagcat
          cgggaaaacgtccttagcat
          cgggaaagcgtctttaacat
