# Supplementary material for: A salmonid EST genomic study: genes, duplications, phylogeny and microarrays
Source: BMC Genomics. 2008 Nov 17;9:545. doi: 10.1186/1471-2164-9-545 (PMC2628678; doi:10.1186/1471-2164-9-545)
Supplement: Additional file 1 — 78 phylogenetic data sets and trees. The data provided represent the EST sequences, alignments, and trees used in the phylogenetic analyses. This file requires the "Tar" UNIX command to open it. [file 1471-2164-9-545-S1.tar › koop_salmonid_EST_trees_20080222/23/23-raw.tree]

((((((((cc.4239844:500.0,(oy.3297389:500.0,ss.4060213:500.0,sf.4780242:500.0):457.0):416.0,
tt.5046131:500.0):500.0,or.4182476:500.0):493.0,or.4182432:500.0):500.0,ss.4052548:500.0):488.0,
oy.3297393:500.0,sf.4780966:500.0):473.0,ss.4060500:500.0):500.0,ss.4053789:500.0);
