# Supplementary material for: A salmonid EST genomic study: genes, duplications, phylogeny and microarrays
Source: BMC Genomics. 2008 Nov 17;9:545. doi: 10.1186/1471-2164-9-545 (PMC2628678; doi:10.1186/1471-2164-9-545)
Supplement: Additional file 1 — 78 phylogenetic data sets and trees. The data provided represent the EST sequences, alignments, and trees used in the phylogenetic analyses. This file requires the "Tar" UNIX command to open it. [file 1471-2164-9-545-S1.tar › koop_salmonid_EST_trees_20080222/23/23-cluster_info.csv]

CBR Database ID	Gene Name	Protein	Swissprot Accession	Swissprot ID	e-value	Bitscore	ESTs	Contig Sequence
4060500	Slc25a5	ADP/ATP translocase 2	Q09073	ADT2_RAT	1e-145	1328	CK895126,ssal-ra-003-046.g1_331665,qa,EG820129,EG820128,qa,CB509217,rr_181961,CK883314,CK882930,CA045048,CK882551,CK881203,CA059906,DW469133,DW181081,CK883978,CK885786,DW177812,CX355386,DW180822,DW179197,DW180576,DW180584,DW177705,DW179125,DW178989,DW179213,DW178481,DW179690,DW179550,DW181323,DW180624,DW178261,DW177837,EG774225,CV428771,CO469866,DW589837,CK887861,CA769295,EG941954,DW179195,CK8922…	gggggcatttccactgagccggtATACCCCAGCAGTCCTTTCGTTGAACGGGAAGGTTTCCGTGTAACAACGTCCTCGATAACAACCGAAAATGAATGAGACCGTCATCTCGTTCGGCAAGGACTTCTTGGCTGGTGGTATTTCCGCTGCCATCTCCAAAACAGCTGTAGCCCCTATTGAAAGAATCAAGCTGCTTCTTCAGGTGCAACATGCTAGCAAACAGATCACCGTTGACAAGCAGTACAAGGGCATCATGGATTGCGTCGTCCGTATCCCCAAGGAGCAGGGCTTCCTGTCATTCTGGAGAGGGAACTTGGCCAACGTCATCAGATACTTCCCCACCCAGGCCCTCAACTTTGCATTCAAGGACAAATACAAGCAAATCTTCCTGGATGGCGT…
3297389	Slc25a5	ADP/ATP translocase 2	Q09073	ADT2_RAT	1e-136	1189	CX040234,CX136139,CX034278,CX717643,CT571571,CX721121,CX721120,CX719394,CX716324,CT563975,CX717642,CX716325,CA344802,CA343830,CA344159,CB493490,CX254825,CX067603,CB494790,CX136140,BX080947,CX150411,CA358746,BX882833,BX878377,CA386760,CX036834,CA374818,CX150410,CR373448,CA377295,CX719393,CA373593,CA388347,CA381983,BX306186,BX306185	cgtggtaGGCCATCCGCTGTTGCAGGGCAAGTGTTCTTCTGTCTGCAAGTTAATTTATAACATCGCACAATGAATGAGACCGCAGTTTCATTTGCCAAGGATTTCTTGGCTGGTGGCATCTCCGCTGCCATCTCCAAAACGGCGGGTCGCGCCCATCGAGAGAGTCAAGCTTCTCCTTCAGGTCCAACATGCCAGCAAGCAGATCAGCAAAGAAATGCAGTACAAGGGTATCATAGATTGTGTTACCCGCATTCCAAAGGAGCAGGGCTTCCTTGCCTTCTGGAGAGGTAACCTGGCTAATGTCATCAGATACTTCCCCACCCAGGCCCTCAACTTTGCTTTCAAAGACAAGTACAAGAGTGTCTTCCTTGACGGTGTAGACAAGCGAAAGCAGTTCTG…
3297393	Slc25a5	ADP/ATP translocase 2	Q09073	ADT2_RAT	1e-146	1328	CX351485,CK991225,CT572112,BX077275,BX082655,BX083358,CR373777,CA343772,CA343910,CX035658,CX717362,CX042146,CX033247,DV191654,CF752133,BE859120,BX073100,CX717361,CX039160,CR363141,CR363142,CA363285,CX721552,BG360530,CA363310,CF752402,CX038753,CX721354,CA371509,CX721551,CR376172,CX721353,CB487966,CX143708,CX143709,CB493265,CB496800,CT571953	gctttcgagcggccgcccgggcaggtccCAGCAGTCCTTTTGTTGAACGGGAAGGTTTCCGTGTAACAACGTCCTCGATAACAACACAAAAATGAATGAGACCGTCATCTCGTTCGGCAAGGACTTCTTGGCTGGTGGTATTTCCGCTGCCATCTCCAAAACAGCTGTAGCCCCTATTGAAAGAATCAAGCTGCTTCTTCAGGTGCAACATGCTAGTAAACAGATCACCGTTGACAAGCAGTACAAGGGCATCATGGATTGCGTCGTCCGTATCCCCAAGGAGCAGGGCTTCCTGTCGTTCTGGAGAGGGAACTTGGCCAACGTCATCAGATACTTCCCCACCCAGGCCCTCAACTTTGCATTCAAGGACAAATACAAGCAAATCTTCCTGGATGGTGT…
4780966	Slc25a5	ADP/ATP translocase 2	Q09073	ADT2_RAT	1e-145	1324	EV389927,EV389926,EV392227,EV392226,EV392861	GGGGGCATTTCGACTGAGCCGGTATACCCCAGCAGTCCTTTCGTTGAACGGGAAGGTTTCCTTGTAACAACGTCCTCGATAACAACCGAAAATGAATGAGACCGTCATCTCGTTCGGCAAGGACTTCTTGGCTGGTGGTATTTCCGCTGCCATCTCCAAAACAGCTGCAGCCCCTATTGAAAGAATCAAGCTGCTTCTTCAGGTGCAACATGCTAGCAAACAGATTACCGTTGACAAGCAGTACAAGGGCATCATGGATTGCGTCGTCCGTATCCCCAAGGAGCAGGGCTTCCTGTCATTCTGGAGAGGGAACTTGGCCAACGTCATCAGATACTTCCCCACCCAGGCCCTCAACTTTGCATTCAAGGACAAATACAAGCAAATCTTCCTGGATGGCGT…
4182432	SLC25A5	ADP/ATP translocase 2	P05141	ADT2_HUMAN	1e-149	1358	EL537053,EL543524,EL545520,EL542800,EL549764,EL540465,EL544380,EL548990,EL542021,EL538213,EL542243,EL544568,EL545519,EL544379,EL548989,EL549763,EL542244,EL538212,EL540466,EL542022,EL537052,CX350016,EL547573,EL545432,EL536080,EL550936,EL550513,EL548419,EL550661,EL545431,EL550937,EL550512,EL547574,EL548420,EL550660,EL530948,EL530949,EL544567,EL542801,EL543525	cgctttcaaatcgactgttcgtcccatttcgcctacaccgGCATACCACTCCAGTCCCGCGACTGAACGGCAAGGTTTCTTTGAGACGAAGACTAGCATCAACCGCAAACATGAATGAGACGGCCGTTTCTTTCGCTAAGGACTTTTTGGCCGGTGGTATTTCCGCTGCCATCTCCAAAACAGCAGTCGCCCCCATCGAAAGAGTGAAACTCCTTCTCCAGGTGCAACATGCCAGCAAACAGATCACAGCCGATATGCAGTACAAGGGCATCATGGACTGCGTCACCCGTATTCCCAAAGAGCAGGGTTTCCTCTCATTCTGGAGAGGTAACCTGGCCAATGTCATCAGATACTTCCCCACCCAGGCCCTCAACTTCGCTTTCAAGGACAAGTATAAGC…
4182476	Slc25a5	ADP/ATP translocase 2	Q09073	ADT2_RAT	1e-148	1345	EL544349,EL549973,EL548455,EL539067,EL542010,EL546856,EL541854,EL538445,EL526999,EL547417,EL546855,EL539770,EL536810,EL538444,EL538646,EL548509,EL544350,EL545945,EL541716,EL538321,EL546907,EL541618,EL549485,EL538701,EL548858,EL538197,EL539066,EL538479,EL542011,EL542794,EL543519,EL549897,EL550115,EL539043,EL541853,EL549972,EL536816,EL537440,EL548454,EL540850,EL526998,EL547416,EL538480,EL540851,EL5…	ggggcatttcgtctgtatttaggccaTCTGCTGTTGGAGGGCAGTAGGGGTATCGTTTGTACTGTATATCTGCAAGGCAACTTAAAATAACATAAAAATGAATGAAACTGCGATCTCGTTTGCCAAGGACTTCTTGGCTGGTGGCATCTCCGCTGCTATCTCCAAGACGGCTGTTGCTCCCATTGAGAGAGTCAAGCTTCTCCTTCAGGTCCAGCATGCCAGCAAGCAAATCACCGCAGATATGCAGTACAAGGGAATTATGGACTGTGTGACCCGTATTCCCAagggacAGGGCTTCCTTTCCTTCTGGAgaagaAACCTGGCCAATGTCATCAGATACTTCCCTACCCAGGCCCTCAACTTTGCCTTCAAGGACAAGTACAAGAAGGTCTTCCTTGA…
4052548	Slc25a5	ADP/ATP translocase 2	Q09073	ADT2_RAT	1e-146	1330	CK879070,CK896349,CK892995,CK881338,CB506739,rr_181866,CN181202,EG814238,EG814239,EG857055,CK884016,CK888172,CK880096,DW535311,CB503506,DW541132,CO470713,CK884017,CK891257,CA057185,CK893781,CK883029,DY706376,CK894546,EG910655,EG910656,CB503020,CB503008,DW534008,DW181099,CA041604,CO470434,CO470436,CK874144,AJ424752,CK878668,DW006434,CK878149,CK881504,DW588261,DW470110,CK898541,CO471558,DW180154,DY…	GCATTGTAGGTTCATTCAGTAGGTTGCCTTTATTTTTACAGTATTGACTAGAAACAGGCCATCTGGATGAAACAGGTTGACATTTGAAGACCTGGCATAGTAACTTTTTTTTTTTGAAATGGGAATGACATTCTGGAGGGGAAAATAGAAACAAACATTGGGCAAATTAAAAGCGCAAAAACGATTTCTCCAGTACAACTAGCACAAACATACTAGTTGGTCCCTATAAATAAGGCGGAATTTGACAGTCCTTCCAAATGTACAAGTTATGTTACAGTTTAAACATTTATGGGGAGACATCTAAAAACAGTTTAGAGGACCTTCTTCAACTCATCGTACAAGACCAGCACAAAGGCACCACCCATGCCTCGGAGAACATTGGACCAGGCTCCTTTGAAG…
4053789	Slc25a5	ADP/ATP translocase 2	Q09073	ADT2_RAT	1e-145	1320	qa,CK990722,CK990363,qa,qa,DW588679,CK885854,DW470627,DN139916,CK880808,CK897026,DY707342,DW181374,DW180524,DW589127,DW180492,DW179155,DW179967,DW545061,DW470267,DW179175,DW179113,CK887873,CN181366,DN140276,BM414107,CK897779,DW570465,BQ036159,DY707289,CK886116,CK892258,CK881560,DW589836,CK888571,CK891890,DY693908,DY724512,DW562524,DW007731,DW559732,CK885046,CK887612,DW544705,DY730977,DY738174,DW5…	ccggtATACCCCAGCAGTCCTTTCGTTGAACGGGAAGGTTTCCGTGTAACAACGTCCTCGATAACAACCGAAAATGAATGAGACCGTCATCTCGTTCGGCAAGGACTTCTTGGCTGGTGGTATTTCCGCTGCCATCTCCAAAACAGCTGTAGCCCCTATTGAAAGAATCAAGCTGCTTCTTCAGGTGCAACATGCTAGCAAACAGATCACCGTTGACAAGCAGTACAAGGGCATCATGGATTGCGTCGTCCGTATCCCCAAGGAGCAGGGCTTCCTGTCATTCTGGAGAGGGAACTTGGCCAACGTCATCAGATACTTCCCCACCCAGGCCCTCAACTTTGCATTCAAGGACAAATACAAGCAAATCTTCCTGGATGGCGTGGACAAGAAACAGTTCTG…
5046131	Slc25a5	ADP/ATP translocase 2	Q09073	ADT2_RAT	1e-140	1281	tthy-evl-508-091.b0_886843,tthy-evl-508-091.g0_886459,tthy-evl-512-213.g0_884661,tthy-evl-512-213.b0_881973,tthy-evl-501-340.b0_882484,tthy-evl-501-340.g0_877876	gggggcatttcgtggtaggccatccgctgttgcagggcaagtggggttatatttgtgttcttctctctgctagtcaacttACAACATCTCACAATGAATGAGACCGCAGTTTCATTTGCCAAGGATTTCTTGGCTGGTGGCATCTCCGCTGCCATCTCCAAAACGGCGGTTGCGCCCATCGAGAGAGTCAAGCTTCTCCTTCAGGTCCAACATGCCAGCAAGCAGATCAGCAAAGAAATGCAATACAAGGGTATCATAGATTGTGTTACCCGCATTCCCAAGGAGCAGGGCTTCCTTGCCTTCTGGAGAGGTAACCTGGCCAATGTCATAAGATACTTCCCAACCCAGGCCCTCAACTTCGCCTTCAAAGACAAGTACAAGAGTGTCTTCCTTGACGGC…
4060213	Slc25a5	ADP/ATP translocase 2	Q09073	ADT2_RAT	1e-141	1286	qa,CK884481,CO472169,CA768537,CK876037,EG880527,ssal-ra-003-049.b1_331514,CA047726,EG784475,ssal-ra-003-049.g1_331606,EG784476,EG796718,EG899386,CK886228,CK891376,EG903338,CK877481,DW177448,DW180544,DW180744,DW180531,DY714848,DW180434,DW589023,DW178217,DW180125,DW179232,DW178703,CK897736,CK892266,CK897723,CK898319,DW577039,DW177680,DW179006,CX354926,DW177760,DW178691,DW471588,DW178384,DW178903,CO…	cgttGTAGGTTTGTCCATTATAATGAATTTATTCAAGTGGTGGTTAGAAACATACCCGCTGGAGGACAGGAGTAGTATTTGAGGTTTCTTATACAGGAATGACATTGGTAAATGAGAATGGAACGTTTGAAAGATAAAATGCACAACTTACAGCCGCCACCCTCAACTAGTAGCAGACCACTAGCTGGTTCACATAAATAAGGCAGAATGCAGGATCCATAGGAGTGGAAAGTTATGTTACATTTAGCCATTTAATGTAAATTCAACAGTGATGTTAAAAAAACAATAATTTAAAGGACTTTCTTTAGCTCATCGTACAAGACCAGCACAAAGGCACCACCCATGCCTCTGAGAACATTGGACCAGGCTCC*CTTGAAGAACGCCTTGCCACCCTCATC…
4780242	Slc25a5	ADP/ATP translocase 2	Q09073	ADT2_RAT	1e-122	1127	EV391967,EV391968	ggggCAGGTCCAACATGCCAGCAAGCAGATCAGCAAAGAGATGCAGTACAAGGGTATCATAGATTGTGTTACCCGCATTCCAAAGGAGCAGGGCTTCCTTGCCTTCTGGAGAGGTAACCTGGCTAATGTCATCAGATACTTCCCCACCCAGGCCCTCAACTTTGCTTTCAAAGACAAGTACAAGAGTGTCTTCCTTGACGGTGTAGACAAGCGAAAGCAGTTCTGGAGGTACTTCGCTGGCAACCTGGCCTCTGGTGGTGCTGCAGGAGCCACCTCCCTTTGCTTTGTCTACCCTCTTGATTTTGCCAGAACTCGTCTGGGAGCTGATGTCGGAAAGGCTGGTGCGAGGGAGTACAACGGTCTGGCAGATTGCTTGGCGAAGACGTTCAGGTCTGACGG…
4239844	Slc25a4	ADP/ATP translocase 1	Q05962	ADT1_RAT	8e-69	661	CX349341,CB484047,CB483895	AGGTTTGTCCATTATAATGAATTTATTCAAGTGGTGGTTAGAAACATACCCGCTGGAGGACAGGAGTAGTATTTGAGGTTTCTTATACAGGAATGACATTGGTAAATGAGAATGGAACGTTTGAATGATAAAATGCACAACTTACAGCAGCCGCCGCCCTCAACTAGTAGAATACCACTAGCTGGTTCACATAAATAAGGCAGAATGCAGGATCCATAGGAGTGGAAAGTAAAGTTACATTTAGCCATTTAATGTAAATTCAACAGTGATGTTAAAAAATAATAATTTAAAGGACTTTCTTTAGCTCATCGTACAAGACCAGCACAAAGGCACCACCCATGCCTCGGAGAACATTGGACCAGGCTCCCTTGAAGAAGGCCTTGCCACCCTCATCACGAG…
