# Supplementary material for: A salmonid EST genomic study: genes, duplications, phylogeny and microarrays
Source: BMC Genomics. 2008 Nov 17;9:545. doi: 10.1186/1471-2164-9-545 (PMC2628678; doi:10.1186/1471-2164-9-545)
Supplement: Additional file 1 — 78 phylogenetic data sets and trees. The data provided represent the EST sequences, alignments, and trees used in the phylogenetic analyses. This file requires the "Tar" UNIX command to open it. [file 1471-2164-9-545-S1.tar › koop_salmonid_EST_trees_20080222/23/23-alignment.phy]

12 442
ss.4060500gagttcaacggcctgggtgactgcttgaagaagatctacaaggctgacgg
oy.3297389gagtacaacggtctggcagattgcttggcgaagacgttcaggtctgacgg
oy.3297393gagttcaatggcctgggtgactgcttgaagaagatctacaaggctgacgg
sf.4780966gagttcaatggcctgggtgactgcttgaagaagatctacaaggctgatgg
or.4182432gagttcagtggcttgggtgactgcttgaagaagattttcaagtctgatgg
or.4182476gagttcaacggcctgggcgactgcctggcgaagatcttcagatccgacgg
ss.4052548gagttcaacggcctgggcgactgcttgaagaagatctacaaggctgacgg
ss.4053789gagttcaacggcctgggtgactgcttgaagaagatctacaaggctgacgg
tt.5046131gagtacaacggtctggcagactgcttggcgaagacgttcaggtctgatgg
ss.4060213gagtacaacggtctggcagattgcttggcgaagacgttcaggtctgacgg
sf.4780242gagtacaacggtctggcagattgcttggcgaagacgttcaggtctgacgg
cc.4239844gagtacaatggtctggcagactgcttggcgaaagcgttcaggtctgacgg
          tctgaagggcctgtaccagggcttctccgtgtctgtccagggcatcatca
          tatgaggggtctgtaccagggcttcgcagtgtctgtccagggcatcatca
          tctgaagggcctgtaccagggattctctgtgtctgtccagggcatcatca
          tctgaagggcctgtaccagggcttctcggtgtctgtccagggcatcatca
          cctcaagggtctgtaccagggcttcaatgtgtctgtccagggtatcatca
          cctgaaaggcttgtaccaaggcttcaacgtgtcagtccagggcatcatca
          tctgaagggcctgtaccagggattctccgtgtcggtccagggcatcataa
          tctgaagggcctgtaccagggcttctccgtgtctgtccagggcatcatca
          tatgaggggtctgtaccagggctttgcggtgtctgtccagggcatcataa
          tatgaggggtctgtaccagggcttcgcagtctctgtccagggcatcatca
          tatgaggggtctgtgccagggcttcgcagtgtctgtccagggcatcatca
          tatgaggggtctgtaccagggcttcgcagtgtctgtccagggcatcatca
          tctacagagcttcttacttcggcgtctatgacacagccaagggcatgctg
          tctacagagcttcatacttcggaatttatgacacagctaaaggtatgctg
          tctacagagcttcttactttggtgtctatgacacagccaagggcatgctg
          tttacagagcttcttacttcggcgtctatgacacagccaagggcatgctg
          tctacagagcagcctactttggtgtttatgacacagccaagggtatgctc
          tctacagagccgcttactttggtatctacgacacagccaaaggtatgctg
          tctacagagcatcttactttggcgtctatgacacagccaagggcatgctg
          tctacagagcttcttacttcggcgtctatgacacagccaagggcatgctg
          tctacagagcttcctacttcggcatttatgacacagctaaaggtatgctg
          tctacagagcttcatactttggaatttatgacacagctaaaggtatgctg
          tctacagagcttcatacttcggaatttatgacactgctaaaggtatgctg
          tctacagagcttcctacttcggcatttatgacacagctaaaggtatgctg
          ccagatccaaagaacgcaagtatccttgtcagctgggccatcgcgcagtc
          ccagactccaagaacacttccatcttagtgagctgggcaatcgctcagtc
          ccagatccaaagaacgccagcatccttgtcagctgggccatcgcgcagtc
          ccagatccaaagaacgcaagcatccttgtcagctgggccatcgcgcagtc
          ccagatcctaagaacacgcacattattgtcagctgggcgattgctcagac
          cccgaccccaagaacgccaccatcttggtgagctggatgatcgcccagag
          ccagatcccaagaacgcaagcatcttggtcagctgggccatcgctcagtc
          ccagatccaaagaacgcaagtatccttgtcagctgggccatcgcgcagtc
          ccagactccaagaacgcttccatcttagtgagctgggcaattgctcagtc
          ccagactccaagaacacttccatcttagtgagctgggcaatcgctcagtc
          ccagactccaagaacacttccatcttagtgagctgggcaatcgctcagtc
          ccagactcccagaagtcttccatcttagtgagctgggcaatcgctcagtc
          tgtgactgcagtcgccggtcttacatcctacccctttgataccgtccgtc
          tgtaactgctgtggccggcctgacctcctaccccttcgacactgtccgtc
          ggtgactgcagtcgctggtcttacatcctacccctttgataccgtccgtc
          tgtgactgcagtcgccggtcttacatcctacccctttgataccgtccgtc
          tgtcactgcagttgctggtttcacttcctaccccttcgataccgtccgtc
          tgtgaccgccgtagccggcctgacctcctatcccttcgacactgtccgtc
          tgtgactgcagtcgctggtcttacatcctaccccttcgataccgtccgtc
          tgtgactgcagtcgccggttttacatcctacccctttgataccgtccgtc
          tgtaactgcagtggctggcctgacctcctaccccttcgacaccgtccgtc
          tgtaactgctgtggccggcctgacctcctatcccttcgacactgtccgtc
          tgtaactgctgtggccggcctgacctcctaccccttcgacactgtccgtc
          tgtaactgctgtggccggcctgacctcctaccccttcgacactgtccgtc
          gtcgtatgatgatgcagtctgggcgcaaaggaggtgacatcatgtacact
          gtcgtatgatgatgcagtctggccgtaaaggagctgatatcatgtactct
          gtcgcatgatgatgcagtctgggcgcaaaggaggtgacatcatgtacact
          gtcgcatgatgatgcagtctgggcgcaaaggaggtgacatcatgtacact
          gtcgcatgatgatgcagtctggccgcaaaggagctgacattatgtacagt
          gtcgtatgatgatgcagtctggccgcaaaggagccgacatcatgtacact
          gtcgtatgatgatgcagtctggacgtaaaggaggtgacattatgtacact
          gtcgtatgatgatgcagtctgggcgcaaaggaggtgacatcatgtacact
          gtcgtatgatgatgcagtctggccgtaaaggagctgatatcatgtactct
          gtcgtatgatgatgcagtctggacgtaaaggagctgatatcatgtactct
          gtcgtatgatgatgcagtctggccgtaaaggagctgatatcatgtactct
          gtcgtatgatgatgcagtctggccgtaaaggagctgatatcatgtactct
          ggcaccattgactgctggaagaagatcgcgagggatgagggtggcaaggc
          ggtaccattgactgctggaagaagatcgctcgtgatgagggtggcaaggc
          ggcaccattgactgctggaagaagatcgcgagggatgagggtggcaaggc
          ggcaccatggactgctggaagaagatcgcgagggatgagggtggcaaggc
          ggcaccattgactgctggaagaagattgctcgtgatgagggtggcaaggc
          gggaccatcgactgctggaagaagatcgcccgtgacgagggaggcaaggc
          ggcaccattgactgttggaagaagattgcgaaggatgagggcggcaaggc
          ggcaccattgactgctggaagaagatcgcgagggatgagggtggcaaggc
          gggaccattgactgctggaagaagattgctcgtgatgagggtggcaaggc
          ggtaccattgactgctggaagaagattgctcgtgatgagggtggcaaggc
          ggtaccatggactgctggaagaagattgctcgtgatgagggtggcaaggc
          gggaccattgactgctggaagaagatcgctcgtgatgagggtggcaaggc
          cttcttcaaaggagcctggtccaatgttctccgaggcatgggtggtgcct
          cttcttcaagggagcctggtccaatgttctcagaggcatgggtggtgcct
          cttcttcaaaggagcctggtccaacgttctccgaggcatgggtggtgcct
          cttcttcaaaggagcctggtccaacgttctccgaggcatgggtggtgcct
          cttcttcaagggagcctggtccaacgttctccgaggaatgggtggtgcct
          tttcttcaagggagcctggtccaatgtcctcagaggcatgggcggcgcct
          cttcttcaaaggagcctggtccaatgttctccgaggcatgggtggtgcct
          ctttttcaaaggagcctggtccaatgttttccgaggcatgggtggtgcct
          cttctttaagggagcctggtccaatgttctcagaggcatgggtggtgcct
          gttcttcaagggagcctggtccaatgttctcagaggcatgggtggtgcct
          cttcttcaagggagcctggtccaatgttctcagaggcatgggtggtgcct
          cttcttcaagggagcctggtccaatgttctccgaggcatgggtggtgcct
          ttgtgctagttttgtacgatgagttgaagaaggtcctctaaa
          ttgtgctggtcttgtacgatgagctaaagaaagtcctttaaa
          tcgtgctagttttgtacgatgagttgaagaaggtcctctaaa
          ttgtgctagttttgtacgatgagttgaagaaggtcctctaaa
          ttgtgctggtgttgtatgacgagttgaagaaggtcctctaaa
          tcgtgctggtattgtacgacgagctgaagaaagtcatgtaaa
          ttgtgctggtcttgtacgatgagttgaagaaggtcctctaaa
          ttgtgctagttttgtacgatgagttgaagaaggtcctttaaa
          ttgtgctggtcttgtacgatgagctaaagaaagtcctttaaa
          ttgtgctggtcttgtacgatgagctaaagaaagtcctttaaa
          ttgtgctggtcttgtacgatgagttaaagaaagtcctttaaa
          ttgtgctggtcttgtacgatgagctaaagaaagtcctttaaa
