# Supplementary material for: A salmonid EST genomic study: genes, duplications, phylogeny and microarrays
Source: BMC Genomics. 2008 Nov 17;9:545. doi: 10.1186/1471-2164-9-545 (PMC2628678; doi:10.1186/1471-2164-9-545)
Supplement: Additional file 1 — 78 phylogenetic data sets and trees. The data provided represent the EST sequences, alignments, and trees used in the phylogenetic analyses. This file requires the "Tar" UNIX command to open it. [file 1471-2164-9-545-S1.tar › koop_salmonid_EST_trees_20080222/24/24-raw.tree]

((tt.5046035:500.0,oy.3321399:500.0,or.4183280:500.0,cc.4242550:500.0,
(ss.4060729:500.0,ss.4055012:500.0,ss.4042226:500.0):500.0):500.0,sf.4780977:500.0);
