# Supplementary material for: A salmonid EST genomic study: genes, duplications, phylogeny and microarrays
Source: BMC Genomics. 2008 Nov 17;9:545. doi: 10.1186/1471-2164-9-545 (PMC2628678; doi:10.1186/1471-2164-9-545)
Supplement: Additional file 1 — 78 phylogenetic data sets and trees. The data provided represent the EST sequences, alignments, and trees used in the phylogenetic analyses. This file requires the "Tar" UNIX command to open it. [file 1471-2164-9-545-S1.tar › koop_salmonid_EST_trees_20080222/24/24-cluster_info.csv]

CBR Database ID	Gene Name	Protein	Swissprot Accession	Swissprot ID	e-value	Bitscore	ESTs	Contig Sequence
5046035	TMCO1	Transmembrane and coiled-coil domain-containing protein 1	Q9UM00	TMCO1_HUMAN	2e-77	739	tthy-evl-509-296.b0_885896,tthy-evl-509-296.g0_880136,tthy-evl-513-046.b0_883726,tthy-evl-513-046.g0_875662	gggggcccgtattcgtgacgtgttcctgtaactagtatctgcagttgctGCTGACTGATCAAATTCCGTGCTCAGATGCGGCGAGGGTTTGCTGAAGTATAAAATTGTAGACACAATCAGTATCATATGAAAGGGATCTTGATACGACCTACAAAAATGACAACCATGTTCGCAGACACTATTCTTATTGTGTTCATCTCTGTTTGCACAGCGCTGTTAGCTGAGGGAATTACATGGGTGTTGGTGTATCGTACTGCAAAGTACAAGAGTCTGAAGGCAGAAGTGGAAAAGCAAAGCAAGAAATTGGAGAAGAAGAAGGAAACAATTACAGAATCTGCAGGACGTCAACAGAAGAAAAAGATTGAGCGACAAGAGGAGAAACTGAAGAACAACAACAGA…
4780977	TMCO1	Transmembrane and coiled-coil domain-containing protein 1	Q9UM00	TMCO1_HUMAN	2e-77	739	EV386249,EV386250,EV392586,EV392587,EV386972,EV386973,EV384943	ggggggtattcgtgacgtgttcttgtaactactatttgcagttgctgctgacatcaaattccatactcaaatgcggcgagAGTTTGCTGATAAATTATAGCCACATTCAGTACCATAGGAAAGGGATCGTGATACGACCTACAAAAATGACAACCATGTTCGCAGACACTATTCTTATTGTTTTCATCTCTGTTTGCACAGCTCTGTTAGCTGAGGGAATTACATGGGTGTTGGTGTATCGTACTGCAAAGTACAAGAGTCTGAAGGCAGAGGTGGAAAAGCAAAGCAAGAAATTGGAGAAGAAGAAGGAAACCATTACAGAATCTGCAGGACGTCAACAGAAGAAAAAGATTGAGAGACAAGAGGAGAAACTGAAGAACAACAACAGAGATCTATCCA…
3321399	TMCO1	Transmembrane and coiled-coil domain-containing protein 1	Q9UM00	TMCO1_HUMAN	2e-77	739	CA385796,CX259433,CB492858,CX259434,CA353002,CX026182,CA377495,CA367367,CA341887,CA370442,CA360531,CX152395	TTGTAACTACTATTTGCAGTTGCTGCTGACATCAAATTCCATACTCAAATGCGGCGAGAGTTTGCTGATAAATTATAGCCACGTTCAGTATCTTAGGAAAGGGATCGTGATACGACCTACAAAAATGACAACCATGTTCGCAGATACTATTCTTATTGTTTTCATCTCTGTTTGCACAGCTCTGTTAGCTGAGGGAATTACATGGGTGTTGGTGTATCGTACTGCAAAGTACAAGAGTCTGAAGGCAGAGGTGGAAAAGCAAAGCAAGAAATTGGAGAAGAAGAAGGAAACCATTACAGAATCTGCAGGACGTCAACAGAAGAAGAAGATTGAGAGACAAGAGGAGAAACTGAAGAACAACAACAGAGATCTATCCATGGTACGAATGAAGTCCATGTT…
4042226	TMCO1	Transmembrane and coiled-coil domain-containing protein 1	Q9UM00	TMCO1_HUMAN	2e-77	739	CX727415,CO472299,EG812534,EG840152,EG840154,DW582164,DW580599,DY694433	tgctcccgtattcgtgacgtgttcttgtaactactATTTGCAGTTGCTGCTGACATCAAATTCCATACTCAAATTTGGCGAGAGTTTGCTGATAAATTATTGCCACATTCACTACCATAGGAAAGGGATCGTGATACGACCTACAAAAATGACAACCATGTTCGCAGACACTATTCTTATTGTGTTCATATCTGTTTGCACAGCTCTGTTAGCTGAGGGAATTACATGGGTGTTGGTGTATCGTACTGCAAAGTACAAGAGTCTGAAGGCAGAGGTGGAAAAGCAAAGCAAGAAATTGGAGAAGAAGAAGGAAACCATTACAGAATCTGCAGGACGTCAACAGAAGAAAAAGATTGAGAGACAAGAGGAGAAACTGAAGAACAACAACAGAGATCTATC…
4060729	TMCO1	Transmembrane and coiled-coil domain-containing protein 1	Q9UM00	TMCO1_HUMAN	5e-70	675	EG924037,EG788216,CA052465,EG798205,EG766470,CA045358,EG836180,DW558570,DY694434,EG924036,EG923507,EG766469,EG830939,DW580598,EG844136,EG791897,EG798204,CX354861,EG926159,EG909805,DY736359,DW566552,CB513035,DY704760,DY710487,EG941249,EG898812,EG834794,EG773482,EG773483,DW563157,EG836179,CK879798,EG841815,CX357803,DW558569,EG844135,EG830940,EG834793,EG860957,EG937397,EG923510,EG865018,CK891845	AAAATGTGATAAAACATTTATTCAATAAGAAATGAAATACTACAGAGCCAGGCAATCACATAATGTACTGATGAACCAAACAGCCAATCCACTCCCAGTTCTGCTTAATTTATTCCATCTCATACGATTTTTGTTTAGCATCTTATCACAATGTTTATCTGAATATAAACAGGATATATTTCACACTTTTGTAACATTTTGTAAATCATTAGCACTCACAATCATAGCTACTTTTATGTCAAACTAAACGAACTAAAACTAAAATAAGGAAAATGGGTAAAACCAGGTACACTACAAACTTCAATGAAATAATGGGTACAGGTAATGAATGAATGATATAGTAGCTGCTGATGGTATTCAATGTATACAAAGAGTCGTCCCATCCATCGCTGTGACAGC…
4055012	TMCO1	Transmembrane and coiled-coil domain-containing protein 1	Q9UM00	TMCO1_HUMAN	1e-76	731	EG860956,EG852605,EG852606,EG796465,EG796467,EG802331,CB509864,CA050540,CA769423,CA770393,CA050437,EG775496,EG865020,EG841814,DW566551,DY736358,EG775497,EG794044,DY704761,EG794033,EG926160,EG941248,EG788217,DW563156,EG909804,EG937395,DY710488,EG812535,DW582165,EG898813	AAAATGTGATAAAACATTTATTCAATAAGAAATGAAATACTACAGAGCCAGGCAATCACATAATGTACTGATGAACCAAACAGCCAATCCACTCCCAGTTCTGCTTAATTTATTCCATCTCATACGATTTTTGTTTAGCATCTTATCACAATGTTTATCTGAATATAAACAGGATATATTTCACACTTTTGTAACATTTTGTAAATCATTAGCACTCACAATCATAGCTACTTTTATGTCAAACTAAACGAACTAAAACTAAAATAAGGAAAATGGGTAAAACCAGGTACACTACAAACTTCAATGAAATAATGGGTACAGGTAATGAATGAATGATATAGTAGCTGCTGATGGTATTCAATGTATACAAAGAGTCGTCCCATCCATCGCTGTGACAGC…
4183280	TMCO1	Transmembrane and coiled-coil domain-containing protein 1	Q9UM00	TMCO1_HUMAN	2e-78	746	EL520953,EL520954	CGTGTTCCTCGACCCTTTACTACCGTTGTAGTTAGCTAGCTCTCTTTTATCCCTACTAGATATTAGTTAACATAACAGTTAACGTGAACGTGACAACACGTCGCTTGCAACCATGAGCACTATGTTTCCTGACACAATTCTAATTGTGTTCATCTCTGTGTGCACGGCTCTATTAGCGGAGGGTATTACTTGGGTCTTAGTATATCGGACTGAGAAATACAAAAGACTTAAGGCAGAGGTAGAGAAGCAGAGCAAAAAACTGGAAAAGAAGAAGGAAACCATCACAGAATCAGCAGGTCGTCAGCAGAAGAAGAAAATAGAGAGACAAGAAGAGAAACTGAAAAACAACAATAGAGACCTTTCCATGGTGCGAATGAAGTCCATGTTCGCCATCGGCTT…
4242550	TMCO1	Transmembrane and coiled-coil domain-containing protein 1	Q9UM00	TMCO1_HUMAN	3e-63	429	EV367453	GGGGATTCGTGACGTGTTCTTGTAAGTAGTATTTGCAGTTGCTGCTGACTGATCAAATTCCACACTCAAATGCGGCGAGGGTTTGCTGATAAATTATAGCCACAATCAGTACAATAGGAAAGGGATCTTGATACGACCTACAAAAATGACAACCATGTTCGCAGACACTATTCTTATTGTGTTCATCTCTGTTTGCACAGCTCTGTTAGCTGAGGGAATTACATGGGTGCTGGTGTATCGTACTGCGAAGTACAAGAGTCTGAAGGCAGAGGTGGAAAAGCAAAGCAAGAAATTGGAGAAGAAGAAGGAAACCATTACAGAATCTGCAGGACGTCAACAGAAGATTTTTATTGAGAGACAAGAGGAGAAAACTGAAGAACAACAACAGAGATCTATCCA…
