# Supplementary material for: A salmonid EST genomic study: genes, duplications, phylogeny and microarrays
Source: BMC Genomics. 2008 Nov 17;9:545. doi: 10.1186/1471-2164-9-545 (PMC2628678; doi:10.1186/1471-2164-9-545)
Supplement: Additional file 1 — 78 phylogenetic data sets and trees. The data provided represent the EST sequences, alignments, and trees used in the phylogenetic analyses. This file requires the "Tar" UNIX command to open it. [file 1471-2164-9-545-S1.tar › koop_salmonid_EST_trees_20080222/24/24-alignment.phy]

8 517
tt.5046035caaaaatgacaaccatgttcgcagacactattcttattgtgttcatctct
sf.4780977caaaaatgacaaccatgttcgcagacactattcttattgttttcatctct
oy.3321399caaaaatgacaaccatgttcgcagatactattcttattgttttcatctct
ss.4042226caaaaatgacaaccatgttcgcagacactattcttattgtgttcatatct
ss.4060729caaaaatgacaaccatgttcgcagacactattcttattgtgttcatatct
ss.4055012caaaaatgacaaccatgttcgcagacactattcttattgcgttcatatct
or.4183280caaccatgagcactatgtttcctgacacaattctaattgtgttcatctct
cc.4242550caaaaatgacaaccatgttcgcagacactattcttattgtgttcatctct
          gtttgcacagcgctgttagctgagggaattacatgggtgttggtgtatcg
          gtttgcacagctctgttagctgagggaattacatgggtgttggtgtatcg
          gtttgcacagctctgttagctgagggaattacatgggtgttggtgtatcg
          gtttgcacagctctgttagctgagggaattacatgggtgttggtgtatcg
          gtttgcacagctctgttagctgagggaattacatgggtgttggtgtatcg
          gtttgcacagctctgttagctgagggaattacatgggtgttggtgtatcg
          gtgtgcacggctctattagcggagggtattacttgggtcttagtatatcg
          gtttgcacagctctgttagctgagggaattacatgggtgctggtgtatcg
          tactgcaaagtacaagagtctgaaggcagaagtggaaaagcaaagcaaga
          tactgcaaagtacaagagtctgaaggcagaggtggaaaagcaaagcaaga
          tactgcaaagtacaagagtctgaaggcagaggtggaaaagcaaagcaaga
          tactgcaaagtacaagagtctgaaggcagaggtggaaaagcaaagcaaga
          tactgcaaagtacaagagtctgaaggcagaggtggaaaagcaaagcaaga
          tactgcaaagtacaagagtctggaggcagaggtggaaaagcaaagcaaga
          gactgagaaatacaaaagacttaaggcagaggtagagaagcagagcaaaa
          tactgcgaagtacaagagtctgaaggcagaggtggaaaagcaaagcaaga
          aattggagaagaagaaggaaacaattacagaatctgcaggacgtcaacag
          aattggagaagaagaaggaaaccattacagaatctgcaggacgtcaacag
          aattggagaagaagaaggaaaccattacagaatctgcaggacgtcaacag
          aattggagaagaagaaggaaaccattacagaatctgcaggacgtcaacag
          aattggagaagaagaaggaaaccattacagaatctgcaggacgtcaacag
          aattggagaagaagaaggaaaccattacagaatctgcaggacgtcaacag
          aactggaaaagaagaaggaaaccatcacagaatcagcaggtcgtcagcag
          aattggagaagaagaaggaaaccattacagaatctgcaggacgtcaacag
          aagaaaaagattgagcgacaagaggagaaactgaagaacaacaacagaga
          aagaaaaagattgagagacaagaggagaaactgaagaacaacaacagaga
          aagaagaagattgagagacaagaggagaaactgaagaacaacaacagaga
          aagaaaaagattgagagacaagaggagaaactgaagaacaacaacagaga
          aagaaaaagattgagagacaagaggagaaactgaagaacaacaacagaga
          aagaaaaagattgagagacaagaggagaaactgaagaacaacaacagaga
          aagaagaaaatagagagacaagaagagaaactgaaaaacaacaatagaga
          aagatttttattgagagacaagaggagaaactgaagaacaacaacagaga
          tctatccatggtacgaatgaagtccatgttcgccattggcttctgtttca
          tctatccatggtacgaatgaagtccatgttcgccattggcttctgtttca
          tctatccatggtacgaatgaagtccatgttcgccattggcttctgtttca
          tctatccatggtacgaatgaagtccatgttcgccattggcttctgtttca
          tctatccatggtacgaatgaagtccatgttcgccattggcttctgtttca
          tctatccatggtacgaatgaagtccatgttcgccattggcttctgtttca
          cctttccatggtgcgaatgaagtccatgttcgccatcggcttctgtttca
          tctatccatggtacgaatgaagtccatgttcgccattggcttctgtttca
          cagcgttgatgggaatgttcaactccatctttgatggaagggtggtggcc
          cagcattgatgggaatgttcaactccatctttgatggaagggtggtggcc
          cagcgttgatgggaatgttcaactccatctttgatggaagggtggtggcc
          cagcgttgatgggaatgttcaactccatctttgatggaagggttgtggca
          cagcgttgatgggaatgttcaactccatctttgatggaagggttgtggca
          cagcgttgatgggaatgttcaactccatctttgatggaagggttgtggca
          cagcattgatggggatgttcaactccatttttgatggaagagttgttgcc
          cagcgttgatgggaatgttcaactccatctttgatggaagggtggtggcc
          aaactgccattcgtcccactgtcctacattcagggcctttcccatcgcaa
          aaactgccattcgtcccactgtcctacattcagggcctttcccatcgcaa
          aaactgccattcgtcccactgtcctacattcagggtctttcccatcgcaa
          aaactgccattcgtcccactgtcctacattcagggcctttcccatcgcaa
          aaactgccattcgtcccactgtcctacattcagggcctttcccatcgcaa
          aaactgccattcgtcccactgtcctacattcagggcctttcccatcgcaa
          aagctacccttcgtcccgttgtcctacgttcagggcctgtcccatcgcaa
          aaactgccattcgtcccactgtcctacattcagggcctttcccatcgcaa
          ccttctgggcgaagacttcactgactgctccttcatcttcctgtacattc
          ccttttgggcgaggacttcactgactgctccttcatcttcctgtacattc
          ccttttgggcgaggacttcactgactgctcattcatcttcctgtacattc
          ccttttgggcgaggacttcactgactgctccttcatcttcttgtacattc
          ccttttgggcgaggacttcactgactgctccttcatcttcttgtacattc
          ccttttgggcgaggacttcactgactgctccttcatcttcttgtacattc
          cctccttggcgaggactacaccgattgctcattcatcttcctctacatcc
          ccttctgggcgaggacttcactgactgctccttcatcttcctgtacattc
          tctgcaccatgtccatcagacagaacatccagaagatgctgggtttggcc
          tctgcaccatgtccatcagacagaacatccagaagatgctgggtctggcc
          tctgcaccatgtccatcagacagaacatccagaagatgctgggtctggcc
          tctgcaccatgtccatcagacagaacatccagaagatgctcggtctggcc
          tctgcaccatgtccatcagacagaacatccagaagatgctcggtctggcc
          tctgcaccatgtccatcagacagaacatccagaagatgctcggtctggcc
          tttgtacgatgtctatccgacagaacattcagaaaatgctaggtctggct
          tctgcaccatgtccatcagacagaacatccagaagatgctgggtctggcc
          ccctccagagctgccac
          ccctccagagctgccac
          ccctccagagctgccac
          ccctccagagctgccac
          ccctccagagctgccac
          ccctccagagctgccac
          ccgtccagagcagcaac
          ccctccaaagctgccac
