# Supplementary material for: A salmonid EST genomic study: genes, duplications, phylogeny and microarrays
Source: BMC Genomics. 2008 Nov 17;9:545. doi: 10.1186/1471-2164-9-545 (PMC2628678; doi:10.1186/1471-2164-9-545)
Supplement: Additional file 1 — 78 phylogenetic data sets and trees. The data provided represent the EST sequences, alignments, and trees used in the phylogenetic analyses. This file requires the "Tar" UNIX command to open it. [file 1471-2164-9-545-S1.tar › koop_salmonid_EST_trees_20080222/25/25-raw.tree]

(((((cc.4237563:500.0,cc.4237408:500.0):497.0,(sf.4780486:500.0,oy.3294556:500.0):491.0):361.0,
(tt.5044859:500.0,tt.5045318:500.0):500.0,or.4187217:500.0):370.0,ss.4061870:500.0,
(sf.4780374:500.0,(oy.3297879:500.0,oy.3297002:500.0):496.0):471.0,ss.4036529:500.0,
ss.4058541:500.0):500.0,ss.4040698:500.0);
