# Supplementary material for: A salmonid EST genomic study: genes, duplications, phylogeny and microarrays
Source: BMC Genomics. 2008 Nov 17;9:545. doi: 10.1186/1471-2164-9-545 (PMC2628678; doi:10.1186/1471-2164-9-545)
Supplement: Additional file 1 — 78 phylogenetic data sets and trees. The data provided represent the EST sequences, alignments, and trees used in the phylogenetic analyses. This file requires the "Tar" UNIX command to open it. [file 1471-2164-9-545-S1.tar › koop_salmonid_EST_trees_20080222/25/25-cluster_info.csv]

CBR Database ID	Gene Name	Protein	Swissprot Accession	Swissprot ID	e-value	Bitscore	ESTs	Contig Sequence
3297002	rpl10a	60S ribosomal protein L10a	Q6PC69	RL10A_DANRE	4e-57	564	CA385293,CN211091,BX297656,BX866311,BX321822,BX871931,BX297657,CB488222,BX321823,CA369190,BX304291,BX304292,BX317799,BX868140,BX317800,CX140810,CB496679,CX140811	tcaaaatgagcaaGGTATCCAGGGATATGCTCTATGAGGTGGTCAAGGAGGTCCAGGCGGGATCTCTGGCCAAGCCACGCAAGTTCACGGAATCCGTAGAACTCCAGATCAGCTTGAAGAACTACGATCCCCAGAAGGACAAGCGTTTCTCTGGCACCGTCAGGTTCGGCACCTTTCCCATATCACCCATCCTTCTGCCTGTCTGCCCCTCTTAGTCCCGTGTGAACTGGCCTGGTTTGGCCCGTTTGATCTGAACATTTGAAACTCACTTACTCATTCCCAGTTCCTTTCATGCACACACAAGACACGTATGCAGTCAAGTACAATCTCTCAAACACTAACAGTAGACCTCTCACACTTGCACACAAACTAAATTCCACTAGCAGGACTGGTGTGGGA…
4061870	rpl10a	60S ribosomal protein L10a	Q6PC69	RL10A_DANRE	2e-75	722	DY733741,DY720556,CA061648,DY720555,DY733740,DY740080,DY707346,AM083889,DY740081,DY707345,CA060499,CA056819	ctgTCGCGTGTGAGCAATAACGTCAAAATGAGCAAGGTATCCAGGGATATGCTCTATGAGGTGGTCAAGGAGGTCCAGGCGGGATCTCTGGCCAAGCCACGCAAGTTCACGGAATCCGTAGAACTCCAGATCAGCTTGAAGAACTACGATCCCCAGAAGGACAAGCGTTTCTCTGGCACCGTCAGGTTCGGCACCTTTCGCATATCACCCATCCTTCTGCCTGTCTGCCCCTCTTAGTCCTGTGTGAACTGGCCTGGTTTGGCCCATTTGATCTGAACATTTGAAATTCACTTGCTCATTCCCAGTCCCTTTCATGCACACGCAAGACACTTATGCAGTCAAGTACATTCTCTCAAACGCTTTAACAGCAGACCTCTCACACTTGCACACAAACTAAAT…
4187217	rpl10a	60S ribosomal protein L10a	Q6PC69	RL10A_DANRE	4e-32	348	EL549788,EL549787,EL540698,EL540697	ATAGGGGAAAAAAGCAAACCACTAGTACAGGGGCGGGGGCTTGCCCAGGGGGCTCTTCACGTAAAGAGGGCGTACGTTCTGCCAGTTCTTCTTGAGCAAAAACCCCAGGAAGTTGACAGCCAGGGGGATGTTGTAAACCACCCCCCCCCCGGTCATCTTGACGGGGCCCACACCCCCCCCCAAACACAGGACCTTCTTCATCGGGAACTTGAGGGGGGACTTGACCCCACCCCCCTTGGGGTTGAGGTTCCCATTGGGGGGGAGCAGGGGGGGGAACTTGCCCCCCTTGTTGAGTCCAGGGCCCAGGAAACAAGGGATCTGCTTGATCAAAAACCCGAAAGCCAGGAAGGCATCATACTTCTGGGCAAGCTTCTTGACCATTTTCTTGTTCTTGTTGAG…
3297879	RpL10Ab	60S ribosomal protein L10a-2	Q9VTP4	R10AB_DROME	2e-50	506	BX889939,BX886204,CA364929,BX911442,BX882487,CA354009,BX911793,CA349556,CB488083,CX351323,CX153536,CX153537,BX318299,CX141908,CB496671,CA387494,CX152162,BX882778,BX866083,BX317903,BX303121,CA342044,CX151852,BX317902,CX143761,CX151851,CA350707,BX887951,CA361867,CA376402,CA384442,CA384529,CX143762,CA383851,CX141907,CA345953,CA370499,BX864282,CX149906,CX149907,BX865583,CA386459,CA351724,BX885481,CX7…	tGTCGCGTGCGAGCAATACCGTCAAAATGAGCAAGGTATCCAGGGATATGCTCTATGAGGTGGTCAAGGAGGTCCAGGCGGGATCTCTGGCCAAGCCACGCAAGTTCACGGAATCCGTAGAACTCCAGATCAGCTTGAAGAACTACGATCCCCAGAAGGACAAGCGTTTCTCTGGCACCGTCAGACTGAAGACCACCCCCAGGCCCAAGTTCTCTGTATGCATCCTGGGAGACCAGCAGCATTGTGATGAGGCAAAGGCTGCAGAGCTGCCACACATGGACATTGAGGCCCTCAAAAAGCTCAACAAGAACAAGAAAATGGTGAA*GAAGCTGGGCAAAGAAATACGATGCCTTCCTGGCTTCCGAGTCTCTGATCAAACAGATCCCTCGTA*TCCTGG…
4058541	rpl10a	60S ribosomal protein L10a	Q6PC69	RL10A_DANRE	1e-101	941	DN139762,EG935461,EG935460,AM397610,CA063673,CA768913,qa,qa,CA041453,CB503865,CK893171,qa,DW591426,CK883851,DW006243,CA769530,DY700737,CB506586,CA770464,CA059421,CK880481,CX282357,CA770418,DY716012,DW573313,DY702885,DW578455,CK877429,CB505900,DN164940,DY713009,CB506150,CK898469,CX282140,CO472345,CA769688,CA064404,DN140066,DN163461,DN166760,CX282029,DY722083,CK897715,CK898613,DW007803,CK886165,CK8…	gAAGATATGTGATTTCTCCTTTTATTGGTAGTAAAAGTGTTTGTCCTCTAGTAGAGACGCTGGGGCTTTCCCATGGTGCTCTTGACGTAGAGGGCACGGACGTTCTGCCAGTTCTTCTTCAGCAGAGACACCAGGAAGTTAACCGCCAGGTGGATGTTGTACACCAGCTCTTCCTCAGACATCTTCACGTGACCCACTGCCACCGCCAGACACAGCACCTTCTTCATCTGGAACTTGATGGTGGATTTGACCTCATCAACCTTGACATTGAGGTTCTCGTTGTGGGTGAGCAGGGAGGGGAACTTGCCAGCCTTGTTGAGCCCAGGCCCCAGGATACGAGGGATCTGTTTGATCAGAGACTCAGAGGCCAGGAAGGCATCGTACTTCTTTGCCAGCTTC…
3294556	rpl10a	60S ribosomal protein L10a	Q6PC69	RL10A_DANRE	1e-101	940	BX881262,BX865430,BX909101,BX913331,BX878084,CK991337,CA375154,BX315420,BX304856,BX304857,BX912644,BX861372,BX315421,BX867950,BX863222,BX885283,CR372282,BX316958,BX316959,CA363170,CX140087,CX140088,BX865390,CX147652,BX888288,BX871321,CF752854,BX856958,CA385806,BX862866,CA384098,CA347899,CA373841,CA345678,CA361761,CX147653,BX859658,BX311952,BX869740	gctcggCGCGTGAGAGCAGTACCGTCAATATGAGCAAGGTATCCAGGGATATGCTTTATGAGGTGGTCAAGGAGGTCCAGGCGGGATCTCTTGCCAAGCCACGCAAGTTCACAGAGTCTGTAGAGCTCCAGATCAGCTTGAAGAATTATGATCCCCAGAAGGACAAGCGTTTCTCTGGCACAGTCAGACTGAAGACCACCCCCAGGCCCAAGTTCTCTGTGTGCATCCTGGGAGACCAGCAGCATTGTGACGAGGCCAAGGCTGCAGAGCTGCCCCACATGGACATTGAGGCCCTCAAGAAACTCAACAAGAACAAGAAAATGGTCAAGAAACTGGCCAAGAAGTATGATGCCTTCCTGGCCTCTGAATCGCTGATCAAGCAGATCCCTCGTATCCTGG…
5044859	rpl10a	60S ribosomal protein L10a	Q6PC69	RL10A_DANRE	2e-99	925	tthy-evl-503-117.b0_880341,tthy-evl-503-117.g0_881109	gggggcttttcagtgctttgtcgcgtgctcgcagtaccgtcaaaatgagtaaggtatccagggatatgctctatgaggtgGTCAAGGAGGTTCAGGCAGGATCTCTGGCCAAGCCACGCAAGTTCACGGAATCTGTAGAACTCCAGATCAGCTTGAAGAACTACGATCCCCAGAAGGACAAGCGTTTCTCTGGCACCGTCAGACTGAAGACCACGCCCAGGCCCAAGTTCTCTGTGTGCATCCTGGGAGACCAGCAGCGTTGTGACGAGGCAAAGGCTGCAGAGCTGCCACACATGGACATCGAGGCCCTCAAGAAGCTCAACAAGAATAAGAAAATGGTCAAGAAGCTGGCAAAGAAGTACGATGCTTTCCTGGCCTCTGAGTCTCTGATCAAGCAGA…
4780486	rpl10a	60S ribosomal protein L10a	Q90YV8	RL10A_ICTPU	6e-54	533	EV394520,EV394519	gggggctttttttcaatgctttgtcgcgtgagagcagtaccgtcaatatgagcaaggtatccagggatatgctttatgagGTGGTCAAGGAGGTCCAGGCGGGATCTCTGGCCAAGCCACGCAAGTTCACAGAGTCTGTAGAGCTCCAGATCAGCTTGAAGAACTACGATCCCCAGAAGGACAAGCGTTTCTCTGGCACAGTCAGACTGAAGACCACCCCCAGGCCCAAGTTTTCTGTGTGCATCCTGGGAGACCAGCAGCATTGTGACGAGGCCAAGGCTGCAGAGCTGCCCCACATGGACATTGAGGCCCTCAAGAAACTCAACAAGAACAAGAAAATGGTCAAGAAACTGGCCAAGAAGTATGATGCCTTTCTGGCCTCGGAATCGCTGATCAAAC…
4237408	rpl10a	60S ribosomal protein L10a	Q6PC69	RL10A_DANRE	1e-101	937	EV367050,EV367051	gggggctctgtcgcgtttgagcaggaccttcaatatgagcaaggtatccagggatatgctttatgaggtggtcaaggaggTCCAGGCGGGATCTCTGGCCAAGCCACGCAAGTTCACAGAGTCCGTAGAGCTCCAGATCAGCTTGAAGAACTACGATCCCCAGAAGGACAAGCGTTTCTCTGGCACAGTCAGACTGAAGACCACCCCCAGGCCCAAGTTCTCTGTGTGCATCCTGGGAGACCAGCAGCATTGTGACGAGGCCAAGGCTGCAGAGCTGCCACACATGGACATTGAGGCCCTCAAGAAACTCAACAAGAACAAGAAAATGGTCAAGAAACTGGCTAAGAAGTACGACGCCTTCCTGGCCTCTGAGTCCCTGATCAAGCGGATCCCTCGTAT…
4036529	rpl10a	60S ribosomal protein L10a	Q90YV8	RL10A_ICTPU	2e-87	625	CX727459,DW538035,DW538036	AGCAATAACGTCAAAATGAGCAAGGTATCCAGGGATATGCTCTATGAGGTGGTCAAGGAGGTCCAGGCGGGATCTCTGGCCAAGCCACGCAAGTTCACGGAATCCGTAGAACTCCAGATCAGCTTGAAGAACTACGATCCCCAGAAGGACAAGCGTTTCTCTGGCACCGTCAGACTGAAGACCGCCCCCAGGCCCAAGTTCTCTGTGTGCATCCTGGGAGACCAGCAGCATTGTGACGAGGCAAAGGCTGCGGAGCTGCCACACATGGACATTGAGGCCCTCAAGAAGCTCAACAAGAACAAGAAAATGGTGAAGAAGCTGGCAAAGAAGTACGATGCCTTCCTGGCCTCTGAGTCTCTGATCAAACAGATCCCTCGTATCCTGGGGCCTGGGCTCAAC…
4040698	rpl10a	60S ribosomal protein L10a	Q6PC69	RL10A_DANRE	4e-84	792	DW575657,DW557186,DW555562,DY724994,DY713843	GATATGTGATTTCTCCTTTTATTGGTAGTAAAAGTGTTTGTCCTCTAGTAAAAACCCTGGGGCTTTCCCATGGGGCTCTTGACGTAAAGGGCACGGACGTTCTGCCAGTTCTTCTTCAGCAAAAACACCAGGAAGTTAACCGCCAGGTGGATGTTGTACACCAGCTCTTCCTCAAACATCTTCACGTGACCCACTGCCACCGCCAGAAACAGCACCTTCTTCATCTGGAACTTGATGGGGGATTTGACCTCATCAACCTTGACATTGAGGTTCTCGTTGTGGGTGAGCAGGGAGGGGAACTTGCCAGCCTTGTTGAGCCCAGGCCCCAGGATACGAGGGATCTGTTTGATCAGAGACTCAAagGCCAGGAAGGGATCGTACTTCTTTGCCAGCTTCTTC…
4237563	rpl10a	60S ribosomal protein L10a	Q6PC69	RL10A_DANRE	4e-87	818	EV367494,EV366449,EV366450,EV367493	aagcagtggtatcaacgcagagtgcccattacggccgggCAGATCAGCTTGAAGAACTACGATCCCCAGAAGGACAAGCGTTTCTCTGGCACAGTCAGACTGAAGACCACCCCCAAGCCCAAGTTCTCTGTGTGCATCCTGGGAGACCAGCAGCATTGTGACGAGGCCAAGGCTGCAGAGCTGCCACACATGGACATTGAGGCCCTCAAGAAACTCAACAAGAACAAGAAAATGGTCAAGAAACTGGCTAAGAAGTACGACGCCTTCCTGGCCTCTGAGTCTCTGATCAAGCAGATCCCTCGTATCCTGGGGCCTGGGCTCAACAAGGCTGGCAAGTTCCCCTCCCTGCTCACCCACAACGAGAACCTCAATGTCAAGGTTGATGAGGTCAAATCCACC…
4780374	rpl10a	60S ribosomal protein L10a	Q6PC69	RL10A_DANRE	1e-89	839	EV393321,EV393322	cgtcgggggaatctgttgaacTCCAGATCAGCTTGAAGAActacgATCCCCAGAAAGACAAGCGTTTCTCTGGCACCGTCAGACTGAAGACCACCCCCAGGCCCAAGTTCTCTGTGTGCATCCTGGGAGACCAGCAGCATTGCGATGAGGCAAAGGCTGCAGAGCTGCCACACATGGACATTGAAGCCCTCAAGAAGCTCAACAAGAACAAGAAAATGGTGAAGAAACTGGCAAAGAAGTACGATGCCTTCCTGGCCTCTGAGTCTCTGATCAAACAGATCCCTCGTATCCTGGGGCCTGGGCTCAACAAGGCTGGCAAGTTCCCCTCCCTCCTCACCCACAACGAGAATCTCAACATCAAGGTTGATGAGGTTAAGTCCACCATCAAGTTCCAGATGA…
5045318	rpl10a	60S ribosomal protein L10a	Q6PC69	RL10A_DANRE	5e-80	756	tthy-evl-510-360.b0_876744,tthy-evl-510-360.g0_886344	ggggGGACAAGCGTTTCTCTGGCACCGTCAGACTGAAGACCACGCCCAGGCCCAAGTTCTCTGTGTGCATCCTGGGAGACCAGCAGCATTGTGACGAGGCAAAGGCTGCAGAGCTGCCACACATGGACATCGAGGCCCTCAAGAAGCTCAACAAGAATAAGAAAATGGTCAAGAAGCTGGCAAAGAAGTACGATGCTTTCCTGGCCTCTGAGTCTCTGATCAAGCAGATCCCTCGTATCCTTGGGCCTGGGCTCAACAAGGCCGGCAAGTTCCCCTCCCTGCTCACCCACAACGAGAACCTCAACGTCAAGGTTGATGAGGTCAAGTCCACCATCAAGTTCCAGATGAAGAAGGTGCTGTGTCTGGCGGTGGCTGTGGGTCACGTAAAGATGTCTGAGG…
