# Supplementary material for: A salmonid EST genomic study: genes, duplications, phylogeny and microarrays
Source: BMC Genomics. 2008 Nov 17;9:545. doi: 10.1186/1471-2164-9-545 (PMC2628678; doi:10.1186/1471-2164-9-545)
Supplement: Additional file 1 — 78 phylogenetic data sets and trees. The data provided represent the EST sequences, alignments, and trees used in the phylogenetic analyses. This file requires the "Tar" UNIX command to open it. [file 1471-2164-9-545-S1.tar › koop_salmonid_EST_trees_20080222/25/25-alignment.phy]

14 471
oy.3297002gactgaagaccacccccaggcccaagttctctgtatgcatcctgggagac
ss.4061870gactgaagaccacccccaggcccaagttctctgtgtgcatcctgggagac
or.4187217gactgaagacccccccccggcccaagttttcggtgtgggtcctcggggac
oy.3297879gactgaagaccacccccaggcccaagttctctgtatgcatcctgggagac
ss.4058541gactgaagaccacccccaggcccaagttctctgtgtgcatcctgggagac
oy.3294556gactgaagaccacccccaggcccaagttctctgtgtgcatcctgggagac
tt.5044859gactgaagaccacgcccaggcccaagttctctgtgtgcatcctgggagac
sf.4780486gactgaagaccacccccaggcccaagttttctgtgtgcatcctgggagac
cc.4237408gactgaagaccacccccaggcccaagttctctgtgtgcatcctgggagac
ss.4036529gactgaagaccgcccccaggcccaagttctctgtgtgcatcctgggagac
ss.4040698gactgaagaccacccccaggcccaagttctctgtgtgcatcctgggagac
cc.4237563gactgaagaccacccccaagcccaagttctctgtgtgcatcctgggagac
sf.4780374gactgaagaccacccccaggcccaagttctctgtgtgcatcctgggagac
tt.5045318gactgaagaccacgcccaggcccaagttctctgtgtgcatcctgggagac
          cagcagcattgtgatgaggcaaaggctgcagagctgcaacacatggacat
          cagcagcattgtgacgaggcaaaggctgcggagctgccacacatggacat
          ccgcagccctgtgacggggccaaggctgccgagatgccccccatggacat
          cagcagcattgtgatgaggcaaaggctgcagagctgccacacatggacat
          caacagcattgtgacgaggcaaaggctgcggagctgccacacatggacat
          cagcagcattgtgacgaggccaaggctgcagagctgccccacatggacat
          cagcagcgttgtgacgaggcaaaggctgcagagctgccacacatggacat
          cagcagcattgtgacgaggccaaggctgcagagctgccccacatggacat
          cagcagcattgtgacgaggccaaggctgcagagctgccacacatggacat
          cagcagcattgtgacgaggcaaaggctgcggagctgccacacatggacat
          cagcagcattgtgacgaggcaaaggctggggagctcccacacatggacat
          cagcagcattgtgacgaggccaaggctgcagagctgccacacatggacat
          cagcagcattgcgatgaggcaaaggctgcagagctgccacacatggacat
          cagcagcattgtgacgaggcaaaggctgcagagctgccacacatggacat
          tgaggccctcaaaaagctcaacaagaacaagaaaatggtgaagaagctgg
          tgaggccctcaagaagctcaacaagaacaagaaaatggtgaagaagctgg
          cgaggccctcaagaagctcaacaagaacaagaaaatggtcaagaagcttg
          tgaggccctcaaaaagctcaacaagaacaagaaaatggtgaagaagctgg
          tgaggccctcaagaagctcaacaagaacaagaaaatggtgaagaagctgg
          tgaggccctcaagaaactcaacaagaacaagaaaatggtcaagaaactgg
          cgaggccctcaagaagctcaacaagaataagaaaatggtcaagaagctgg
          tgaggccctcaagaaactcaacaagaacaagaaaatggtcaagaaactgg
          tgaggccctcaagaaactcaacaagaacaagaaaatggtcaagaaactgg
          tgaggccctcaagaagctcaacaagaacaagaaaatggtgaagaagctgg
          tgaggccctcaagaagctcaacaagaacaagaaaatggtgaagaagctgg
          tgaggccctcaagaaactcaacaagaacaagaaaatggtcaagaaactgg
          tgaagccctcaagaagctcaacaagaacaagaaaatggtgaagaaactgg
          cgaggccctcaagaagctcaacaagaataagaaaatggtcaagaagctgg
          caaagaaatacgatgccttcctggcctccgagtctctgatcaaacagatc
          caaagaagtacgatgccttcctggcctctgagtctctgatcaaacagatc
          cccagaagtatgatgccttcctggctttcgggtttttgatcaagcagatc
          caaagaaatacgatgccttcctggcttccgagtctctgatcaaacagatc
          caaagaagtacgatgccttcctggcctctgagtctctgatcaaacagatc
          ccaagaagtatgatgccttcctggcctctgaatcgctgatcaagcagatc
          caaagaagtacgatgctttcctggcctctgagtctctgatcaagcagatc
          ccaagaagtatgatgcctttctggcctcggaatcgctgatcaaacagatc
          ctaagaagtacgacgccttcctggcctctgagtccctgatcaagcggatc
          caaagaagtacgatgccttcctggcctctgagtctctgatcaaacagatc
          caaagaagtacgatcccttcctggcctttgagtctctgatcaaacagatc
          ctaagaagtacgacgccttcctggcctctgagtctctgatcaagcagatc
          caaagaagtacgatgccttcctggcctctgagtctctgatcaaacagatc
          caaagaagtacgatgctttcctggcctctgagtctctgatcaagcagatc
          cctcgtatcctggggcctgggctcaacaaggctggcaagttcccctccct
          cctcgtatcctggggcctgggctcaacaaggctggcaagttcccctccct
          ccttgtttcctgggccctggactcaacaaggggggcaagttcccccccct
          cctcgtatcctggggcctgggctcaacaaggctggcaagttcccctccct
          cctcgtatcctggggcctgggctcaacaaggctggcaagttcccctccct
          cctcgtatcctggggcctgggctcaacaaggctggcaaattcccctccct
          cctcgtatccttgggcctgggctcaacaaggccggcaagttcccctccct
          cctcgtaccctggggcctgggctcaacaaggctggcaaattcccctccct
          cctcgtatcctggggcctgggctcaacaaggctggcaagttcccctccct
          cctcgtatcctggggcctgggctcaacaaggctggcaagttcccctccct
          cctcgtatcctggggcctgggctcaacaaggctggcaagttcccctccct
          cctcgtatcctggggcctgggctcaacaaggctggcaagttcccctccct
          cctcgtatcctggggcctgggctcaacaaggctggcaagttcccctccct
          cctcgtatccttgggcctgggctcaacaaggccggcaagttcccctccct
          cctcaccacaatgagaacctcaacatcaaggttgatgaggttaagtccac
          gctcaccacaacgagaacctcaatgtcaaggttgatgaggtcaaatccac
          gctccccccaatgggaacctcaaccccaaggggggtggggtcaagtcccc
          cctcaccacaatgagaacctcaaccttgagggtgatgaggttaagtccac
          gctcaccacaacgagaacctcaatgtcaaggttgatgaggtcaaatccac
          gctcaccacaacgagaacctcaacatcaaggttgatgaggtcaaatccac
          gctcaccacaacgagaacctcaacgtcaaggttgatgaggtcaagtccac
          gctcaccacaacgagaacctcaacgtcaaggttgatgaggtcaaatccac
          gctcaccacaacgagaacctcaatgtcaaggttgatgaggtcaaatccac
          gctcaccacaacgagaacctcaatgtcaaggttgatgaggtcaaatccac
          gctcaccacaacgagaacctcaatgtcaaggttgatgaggtcaaatcccc
          gctcaccacaacgagaacctcaatgtcaaggttgatgaggtcaaatccac
          cctcaccacaacgagaatctcaacatcaaggttgatgaggttaagtccac
          gctcaccacaacgagaacctcaacgtcaaggttgatgaggtcaagtccac
          catcaagttctggcggtggcagtgggtcacgtgaagatgtctgaggaaga
          catcaagttctggcggtggcagtgggtcacgtgaagatgtctgaggaaga
          cctcaagttttgggggggggtgtgggccccgtcaagatgaccgggggggg
          catcaagttctggcggtggcagtgggtcacgtgaagatgtctgaggaaga
          catcaagttctggcggtggcagtgggtcacgtgaagatgtctgaggaaga
          catcaagttctggcagtggctgtgggtcacgtgaagatgtctgaggagga
          catcaagttctggcggtggctgtgggtcacgtaaagatgtctgaggagga
          catcaagttctggcagtggctgtgggtcacgtgaagatgtccgaggagga
          catcaagttctggcggtggctgtgggtcacgtgaagatgtcagaggagga
          cttgacattgaggttctcgttgtgggtcacgtgaagatgtctgaggaaga
          catcaagttctggcggtggcagtgggtcacgtgaagatgtttgaggaaga
          catcaagttctggcggtggctgtgggtcacgtgaagatgtcagaggagga
          catcaagttctggcggtggcagtgggtcacgtgaagatgtctgaggaaga
          catcaagttctggcggtggctgtgggtcacgtaaagatgtctgaggagga
          gctggtgtacaacatccacctggcggttaacttcctggtgtctctgctga
          gctggtgtacaacatccacctggcggttaacttcctggtgtctctgctga
          ggtggtttacaacatccccctggctgtcaacttcctggggtttttgctca
          gctggtgtacaacatccacctggcggttaacttcctggtgtctctgctga
          gctggtgtacaacatccacctggcggttaacttcctggtgtctctgctga
          gctggtctacaacatccacttggcagttaacttcctggtgtctctgctga
          gctggtctacaacatccgcctagcagttaacttcctggtgtctctgctga
          gctggtctacaacatccacttggcagttaacttcctggtgtctctgctga
          gctggtctacaacatccacttggcagttaacttcttggtgtctctgctga
          gctggtgtacaacatccacctggcggttaacttcctggtgtctctgctga
          gctggtgtacaacatccacctggcggttaacttcctggtgtttttgctga
          gctggtctacaacatccacttggcagttaacttcttggtgtctctgctga
          gctggtatacaacatccacctggcggttaacttcctggtgtctctactga
          gctggtctacaacatccacctagcagttaacttcctggtgtctctgctga
          agaaaaactggcagaacgtccgtgccctctacgtcaagagcaccatggga
          agaagaactggcagaacgtccgtgccctctacgtcaagagcaccatggga
          agaagaactggcagaacgtacgccctctttacgtgaagagccccctgggc
          agaaaaactggcagaacgtccgtgccctctacgtcaagagcaccatggga
          agaagaactggcagaacgtccgtgccctctacgtcaagagcaccatggga
          agaagaactggcagaatgtccgtgccctctacgtcaaaagcaccatggga
          agaagaactggcagaatgtccgtgccctctacgtcaagagcaccatggga
          agaagaactggcagaatgtccgtgccctctacgtcaaaagcaccatggga
          agaagaactggcagaacgtccgtgccctctacgtcaagagcaccatggga
          agaagaactggcagaacgtccgtgccctctacgtcaagagcaccatggga
          agaagaactggcagaacgtccgtgccctttacgtcaagagccccatggga
          agaagaactggcagaacgtccgtgccctctacgtcaagagcaccatggga
          agaagaactggcagaacgttcgtgccctctacgtcaagagcaccatggga
          agaagaactggcagaatgtccgtgccctctacgtcaagagcaccatggga
          aaaccccagcgcctctactag
          aagccccagcgtctctactag
          aagcccccgcccctgtactag
          aaaccccagcgcctctactag
          aagccccagcgtctctactag
          aagccccagcgcctctactag
          aagccccagcgcctctactag
          aagcctcagcgcctctactag
          aagccccaacgcctctactag
          aagccccagcgtctctactag
          aagccccagggtttttactag
          aagccccagcgcctctactag
          aagccccagcgcctctactag
          aagccccagcgcccctactag
