# Supplementary material for: A salmonid EST genomic study: genes, duplications, phylogeny and microarrays
Source: BMC Genomics. 2008 Nov 17;9:545. doi: 10.1186/1471-2164-9-545 (PMC2628678; doi:10.1186/1471-2164-9-545)
Supplement: Additional file 1 — 78 phylogenetic data sets and trees. The data provided represent the EST sequences, alignments, and trees used in the phylogenetic analyses. This file requires the "Tar" UNIX command to open it. [file 1471-2164-9-545-S1.tar › koop_salmonid_EST_trees_20080222/26/26-raw.tree]

((((ss.4054573:500.0,ss.4059282:500.0,ss.4034464:500.0,ss.4047917:500.0,
ss.4060966:500.0,ss.4037733:500.0,ss.4045387:500.0):448.0,oy.3296440:500.0,
(sf.4780451:500.0,sf.4780990:500.0):435.0):489.0,tt.5049016:500.0,cc.4237956:500.0):500.0,
or.4180588:500.0);
