# Supplementary material for: A salmonid EST genomic study: genes, duplications, phylogeny and microarrays
Source: BMC Genomics. 2008 Nov 17;9:545. doi: 10.1186/1471-2164-9-545 (PMC2628678; doi:10.1186/1471-2164-9-545)
Supplement: Additional file 1 — 78 phylogenetic data sets and trees. The data provided represent the EST sequences, alignments, and trees used in the phylogenetic analyses. This file requires the "Tar" UNIX command to open it. [file 1471-2164-9-545-S1.tar › koop_salmonid_EST_trees_20080222/26/26-cluster_info.csv]

CBR Database ID	Gene Name	Protein	Swissprot Accession	Swissprot ID	e-value	Bitscore	ESTs	Contig Sequence
4047917	REEP5	Receptor expression-enhancing protein 5	Q5RE33	REEP5_PONPY	1e-58	577	EG776477,EG776476,CA768668,DW535947,EG803342,CA064484,EG795884,DW556711,DY725533,EG765351,CK879946,AM041507,EG757757,DR695631,CA049880,CK880616,DY718383,DY725534,DY701172,DW554647,BG934326,DW556710,EG757769,DW007610,EG765350,EG795885,EG803343,DW007497,DY740409	gagggATTTACTCTGAACAGCGAGAAGAAGCAGGATAGAGTTGCATGGGTGTCGCAGTTCAATAGCCAACCAGCACCATACAACACGAACATCATGGCAGCCATGGTACAGGACATAAAAGAAAGATTCGACAAGTTTCTTCATGAAAAGAATATCATGACCGATGCATTGGCAAAGATCGAAGCTAAAACTGGAGTAAACAGGGCCTATATCGCAATCGTTGTCGTCATCATTCTCGCAATTTACCTGGTTATTGGGTATGGAGCCTCCCTACTGTGCAACCTCATCGGATTTGCTTATCCAGCCTACATATCGATCAAAGCCATTGAGAGTGTAACCAAAGATGATGACACAAAATGGCTGACCTACTGGGTGGTGTATGGGGTGTTCAGCGTGGCA…
4037733	REEP5	Receptor expression-enhancing protein 5	Q5RE33	REEP5_PONPY	4e-62	605	EG934195,EG825990,EG934196	gggtgagtgagcttctggccgtgcttccattCATTTACTCTGAACAGCGAGAAGAAGCAGGATAGAGTTGCATGGGTGTCGCAGTTCAATAGCCAACCAGCACCATACAACACGAACATCATGGCAGCCATGGTACAGGACATAAAAGAAAGATTCGACAAGTTTCTTCATGAAAAGAATATCATGACCGATGCATTGGCAAAGATCGAAGCTAAAACTGGAGTAAACAGGGCCTATATCGCAATCGCTGTCGTCATCATTCTCGCAATTTACCTGGTTATTGGGTATGGAGCCTCCCTACTGTGCAACTTCATCGGATTTGCTTATCCAGCCTACATATCGATCAAAGCCATTGAGAGTGTAACCAAAGATGATGACACAAAATGGCTGACCTACTGG…
4059282	REEP5	Receptor expression-enhancing protein 5	Q5RE33	REEP5_PONPY	7e-62	603	EG795769,DW588400,qa,EG795770,EG815416,EG853470,EG801312,EG842728,CK895774,EG815415,DW588402,EG890359,CK873742,EG890358,EG811304,EG913747,EG913746,DR695630	GAGAAATAACAGCAAGTTTATTTTTATTTTTATTTGGGTTCTTAAAGCGTAGCAGGAGGGGAAACAACATCACTGGCTCATTACAGCCTAAAGGTACGCAAACAAGTTAAAGGTTTCAAACGGTTTTACATCACTCTTGGATACGTGACCATCTAATCGCTGTGTTTTTTTGTTTTTTTTTACAGACAAACTGTGCAAGACCAAGATGCTATCCTTCAGATAATTTATAAAATAATAAACAATAAAAAAAATCCAAGGCAACATTGATTGAGCTGTGTAACACAGTCCACTCCAGAGATGACAATGCTGTTGAACTTTGGGAACTTTGTCCTCGTGGCGCCTTTAGGAGTCCTTCTTCATCCCCTCCTCCCACATTATGTTCGCCGTCGCTTTCTTCGC…
4780990	REEP5	Receptor expression-enhancing protein 5	Q5RE33	REEP5_PONPY	7e-62	603	EV386515,EV390699,EV390700,EV394472,EV394654,EV393811,EV394653,EV388337,EV388336,EV393810,EV391997,EV391998	GGGGGACTCTGAACAGCGAGAAGAAGCGGGATAGAGTTGCATGGGTGTCGCAGTTCAATAGCCAACCAGCACCATACAACACGAAAATCATGGCAGCAATGGTACAGGACATAAAAGAAAGATTCGACAAGTTTCTTCATGAAAAGAATTTCATGACCGATGCATTGGCAAAGATCGAAGCTAAAACTGGAGTAAACAGGGCCTATATCGCAATCGCTGTCGTCGTCATTCTCGCAATTTACCTGGTTATTGGGTATGGAGCCTCCCTACTGTGCAACCTCATCGGATTTGCTTATCCAGCCTACATATCGATCAAAGCCATTGAGAGTGTAACCAAAGATGATGACACAAAATGGCTGACCTACTGGGTGGTGTATGGAGTGTTCAGCGTGGCAGAGT…
4060966	REEP5	Receptor expression-enhancing protein 5	Q5RE33	REEP5_PONPY	1e-62	609	EG897109,EG897108,DW473402,EG802860,EG802859,CA046338,EG811303,CA768644,CA038047,CA039571,EG853471,DW575468,EG861713,ssal-ra-003-071.b1_331584,EG911040,EG785683,AM041709,CB504314,EG782311,EG889658,EG814830,CX282297,EG907604,EG863384,CB501051,AJ424359,EG850204,DW592088,EG794741,EG907605,CK881975,EG785684,DW472394,DW571890,AJ425642,DW575467,DW553635,DY739471,DW473870,CB506404,CK873767,EG814831,EG88…	gggggCATTTACTCTGAACAGCGAGAAGAAGCAGGATAGAGTTGCATGGGTGTCGCAGTTCAATAGCCAACCAGCACCATACAACACGAACATCATGGCAGCCATGGTACAGGACATAAAAGAAAGATTCGACAAGTTTCTTCATGAAAAGAATATCATGACCGATGCATTGGCAAAGATCGAAGCTAAAACTGGAGTAAACAGGGCCTATATCGCAATCGCTGTCGTCATCATTCTCGCAATTTACCTGGTTATTGGGTATGGAGCCTCCCTACTGTGCAACCTCATCGGATTTGCTTATCCAGCCTACATATCGATCAAAGCCATTGAGAGTGTAACCAAAGATGATGACACAAAATGGCTGACCTACTGGGTGGTGTATGGGGTGTTCAGCGTGGC…
3296440	REEP5	Receptor expression-enhancing protein 5	Q5RE33	REEP5_PONPY	2e-62	608	CX351271,CA351583,CX251397,CX259882,CX149923,CX137117,CX259883,CA341889,CX260861,CA370078,CA362083,CX251398,CA375220,DV191545,CX149924,DV195343,BX074457,BX074458,BX075777,BX075778,CA368980,CX137118,CA347322,CA363018,CA341706,CA341996,CB492356,CB492287,CB492176,CX260860,BX074956,BX074955	agcgagaagaagcaggatagagttgcatgggtgtcgcagttcaatagCCAACCAGCACCATACAACACGAAAATCATGGCAGCAATGGTACAGGACATAAAAGAGAGATTCGACAAGTTTCTTCATGAAAAGAATTTCATGACCGATGCATTGGCAAAGATAGAAGCTAAAACTGGAGTAAACAGGGCCTATATCGCAATCGTTGTCGTCGTCATTCTCGCAATTTACCTGGTTATTGGGTATGGAGCCTCCCTACTGTGCAACCTCATCGGATTTGTTTATCCAGCCTACATATCGATCAAAGCCATTGAGAGTGTAACCAAAGATGATGACACAAAATGGCTGACCTACTGGGTGGTGTATGGAGTGTTCAGCGTGGCAGAGTTCTTTGCTGACATC…
4054573	REEP5	Receptor expression-enhancing protein 5	Q5RE33	REEP5_PONPY	1e-60	593	EG785500,EG785489,EG863383,EG866683,EG927413,EG927412,qa	gggggACTCTGAACAGCGAGAAGAAGCAGGATAGAGTTGCATGGGTGTCGCAGTTCAATGGCCAACCAGCACCATACAACACGAACATCATGGCAGCCATGGTACAGGACATAAAAGAAAGATTCGACAAGTTTCTTCATGAAAAGAATATCATGACCGATGCATTGGCAAAGATCGAAGCTAAAACTGGAGTAAACAGGGCCTATACCGCAATCGCTGTCGTCATCATTCTCGCAATTTACCTGGTTATTGGGTATGGAGCCTCCCTACTGTGCAACCTCATCGGATTTGCTTATCCAGCCTACATATCGATCAAAGCCATTGAGAGTGTAACCAAAGATGATGACACAAAATGGCTGACCTACTGGGTGGTGTATGGGGTGTTCAGCGTGGCAGAGT…
4780451	REEP5	Receptor expression-enhancing protein 5	Q5RE33	REEP5_PONPY	2e-61	599	EV394126,EV394127	agggGAACAGCGAGAAGAAGCGGGATAGAGTTGCATGGGTGTCGCAGTTCAATAGCCAACCAGCACCATACAACACGAAAATCATGGCAGCAATGGTACAGGACATAAAAGAAAGATTCGACAAGTTTCTTCATGAAAAGAATTTCATGACCGATGCATTGGCAAAGATCGAAGCTAAAACTGGAGTAAACAGGGCCTATATCGCAATCGCTGTCGTCGTCATACTCGCAATTTACCTGGTTATTGGGTATGGAGCCTCCCTACTGTGCAACCTCATCGGATTTGCTTATCCAGCCTACATATCGATCAAAGCCATTGAGGGTGTAACCAAAGATGATGACACAAAATGGCTGACCTACTGGGTGGTGTATGGAGTGTTCAGTGTGGCAGAGTTCTTTG…
5049016	REEP5	Receptor expression-enhancing protein 5	Q5RE33	REEP5_PONPY	3e-67	649	tthy-evl-515-252.b0_877404,tthy-evl-515-252.g0_878940	GGGGGATCTGCTTGCTCTGTACAGCGAGAAGAAGCAGGATAGAGTTGCATGGGTGTCGCAGTTCAGTAGCCAACTTCATAGTCAACCAGCCCCATACAGCACGAAAATCATGGCAGCCATGGTACATGAAATAAAAGAAAGATTCGACAAGTTTCTTCATGAAAAGAATCTTATGACGGATACATTGGCAAAGATCGAAGCTAAAACTGGAGTAAGCAGGGCCTATATTGCAATCGCGGTCGTCGTCTTTCTCGCAATTTACCTGGTTATTAGGTATGGAGCCTCCCTACTGTGTAACCTCATCGGATTTGCTTATCCAGCCTACATATCGATCAAAGCCATAGAGAGTGCAACCAAAGATGACGACACAAAATGGCTGACCTACTGGGTGGTGTACGG…
4034464	REEP5	Receptor expression-enhancing protein 5	Q5RE33	REEP5_PONPY	1e-55	302	EG776606,EG776605	gggGGGTCGCAGTTCAATAGCCAACCAGCACCATACAACACGAACATCATGGCAGCCATGGTACAGGACATAAAAGAAAGATTcgaCAAGTTTCTTCATGAAAAGAATATCATGACCGATGCATTGGCAAAGATCGAAGCTAAAACTGGAGTAAACAGGGCCTATATCGCAATCGCTGTCGTCATCATTCTCGCAATTTACCTGGTTATTGGGTATGGAGCCTCCCTACTGTGCAACCTCATCGGATTTGCTTATCCAGCCTACATATCGATCAAAGCCATTGAGAGTGTAACCAAAGATGATGACACAAAATGGCTGACCTACTGAGAGTGTATGGGGTGTTCAGCGTGGCAGAGTTCTTTGCTGACATCTTCCTGTCCTGGTTCCCATTTTACTACA…
4237956	REEP5	Receptor expression-enhancing protein 5	Q5RE33	REEP5_PONPY	2e-67	651	EV368490,EV368489,EV251946,EV251945,EV253456	ggggagccaacttcatagtcaaccagcacgaacatgatggcagccatggtacaggaaataaaagaaagattcgacaagttTCTTCATGAAAAGAATCTTATGACCGATACATTGGCAAAGATCGAAGCTAAAACTGGAGTAAACAGGGCCTATATCGCAATTGCCGTCGTCGTCTTTCTCGCAATTTACCTGGTTATTGGGTATGGAGCCTCCCTACTGTGTAACCTCATCGGATTTGCTTATCCAGCCTACATATCGATCAAAGCCATTGAGAGTGAAACCAAAGATGACGACACAAAATGGCTGACCTACTGGGTGGTGTACGGAGTGTTCAGCGTGGCGGAGTTCTTTGCCGACATCTTCCTGTCCTGGTTCCCATTTTACTACATGGGAAAGTGT…
4045387	REEP5	Receptor expression-enhancing protein 5	Q5RE33	REEP5_PONPY	2e-62	608	EG938937,EG887381,EG887382,EG762804,EG762805	GAGAAATAACAGCAAGTTTATTTTTATTTTTATTTGGGTTCTTAAAGCGTAGCAGGAGGGGAAACAACATCACTGGCTCATTACAGCCTAAAGGTACGCAAACAAGTTAAAGGTTTCAAACGGTTTTACATCACTCTTGGATACGTGACCATCTAATCGCTGTGTTTTTTTGTTTTTTTTTTTACAGACAAACTGTGCAAGACCAAGATGCTATCCTTCAGATAATTTATAAAATAATAAACAATAAAAAAAATCCAAGGCAACATTGATTGAGCTGTGTAACACAGTCCACTCCAGAGATGACAATGCTGTTGAACTTTGGGAACTTTGTCCTCGTGGCGCCTTTAGGAGTCCTTCTTCATCCCCTCCTCCCACATTATGTTCGCCGTCGCTTTCTTC…
4180588	REEP5	Receptor expression-enhancing protein 5	Q5RE33	REEP5_PONPY	1e-52	481	EL525399,EL525400	ggggaagcttggagttgaatgggtgtcgcagttccgttgtcaacttcatattttaatagaattacataggacgaaacagcaaccatggcacatggattaaaagaaagatttgatacgtttttgcaggaaaagaatcttctgacagataccttggcaaagatcgagttatcattgccatcatcgcactttatctggttattggctatggagcctccctattgtgcaATCTTATTGGATTCGTCTATCCAGCTTACATATCGATCAAAGCCATCGAGAGTGCAACCAAAGAGGACGACACAAAATGGCTGACTTACTGGGTGGTGTATGGAGTCTTCAGTGTGTCCGAGTTTTTTGCTGACATCTTCCTGTCCTGGTTCCCCTTCTATTATATTGGAAAGA…
