# Supplementary material for: A salmonid EST genomic study: genes, duplications, phylogeny and microarrays
Source: BMC Genomics. 2008 Nov 17;9:545. doi: 10.1186/1471-2164-9-545 (PMC2628678; doi:10.1186/1471-2164-9-545)
Supplement: Additional file 1 — 78 phylogenetic data sets and trees. The data provided represent the EST sequences, alignments, and trees used in the phylogenetic analyses. This file requires the "Tar" UNIX command to open it. [file 1471-2164-9-545-S1.tar › koop_salmonid_EST_trees_20080222/26/26-alignment.phy]

13 409
ss.4047917gcagccatggtacaggacataaaagaaagattcgacaagtttcttcatga
ss.4037733gcagccatggtacaggacataaaagaaagattcgacaagtttcttcatga
ss.4059282gcagccatggtacaggacataaaagaaagattcgacaagtttcttcatga
sf.4780990gcagcaatggtacaggacataaaagaaagattcgacaagtttcttcatga
ss.4060966gcagccatggtacaggacataaaagaaagattcgacaagtttcttcatga
oy.3296440gcagcaatggtacaggacataaaagagagattcgacaagtttcttcatga
ss.4054573gcagccatggtacaggacataaaagaaagattcgacaagtttcttcatga
sf.4780451gcagcaatggtacaggacataaaagaaagattcgacaagtttcttcatga
tt.5049016gcagccatggtacatgaaataaaagaaagattcgacaagtttcttcatga
ss.4034464gcagccatggtacaggacataaaagaaagattcgacaagtttcttcatga
cc.4237956gcagccatggtacaggaaataaaagaaagattcgacaagtttcttcatga
ss.4045387gcagccatggtacaggacataaaagaaagattcgacaagtttcttcatga
or.4180588gcaaccatggcacatggattaaaagaaagatttgatacgtttttgcagga
          aaagaatatcatgaccgatgcattggcaaagatcgagttgtcgtcatcat
          aaagaatatcatgaccgatgcattggcaaagatcgagctgtcgtcatcat
          aaagaatatcatgaccgatgcattggcaaagatcgagctgtcgtcatcat
          aaagaatttcatgaccgatgcattggcaaagatcgagctgtcgtcgtcat
          aaagaatatcatgaccgatgcattggcaaagatcgagctgtcgtcatcat
          aaagaatttcatgaccgatgcattggcaaagatagagttgtcgtcgtcat
          aaagaatatcatgaccgatgcattggcaaagatcgagctgtcgtcatcat
          aaagaatttcatgaccgatgcattggcaaagatcgagctgtcgtcgtcat
          aaagaatcttatgacggatacattggcaaagatcgagcggtcgtcgtctt
          aaagaatatcatgaccgatgcattggcaaagatcgagctgtcgtcatcat
          aaagaatcttatgaccgatacattggcaaagatcgagccgtcgtcgtctt
          aaagaatatcatgaccgatgcattggcaaagatcgagttgtcgtcatcat
          aaagaatcttctgacagataccttggcaaagatcgagttatcattgccat
          tctcgcaatttacctggttattgggtatggagcctccctactgtgcaacc
          tctcgcaatttacctggttattgggtatggagcctccctactgtgcaact
          tctcgcaatttacctggttattgggtatggagcctccctactgtgcaacc
          tctcgcaatttacctggttattgggtatggagcctccctactgtgcaacc
          tctcgcaatttacctggttattgggtatggagcctccctactgtgcaacc
          tctcgcaatttacctggttattgggtatggagcctccctactgtgcaacc
          tctcgcaatttacctggttattgggtatggagcctccctactgtgcaacc
          actcgcaatttacctggttattgggtatggagcctccctactgtgcaacc
          tctcgcaatttacctggttattaggtatggagcctccctactgtgtaacc
          tctcgcaatttacctggttattgggtatggagcctccctactgtgcaacc
          tctcgcaatttacctggttattgggtatggagcctccctactgtgtaacc
          tctcgcaatttacctggttattgggtatggagcctccctactgtgcaacc
          catcgcactttatctggttattggctatggagcctccctattgtgcaatc
          tcatcggatttgcttatccagcctacatatcgatcaaagccattgagagt
          tcatcggatttgcttatccagcctacatatcgatcaaagccattgagagt
          tcatcggatttgcttatccagcctacatatcgatcaaagccattgagagt
          tcatcggatttgcttatccagcctacatatcgatcaaagccattgagagt
          tcatcggatttgcttatccagcctacatatcgatcaaagccattgagagt
          tcatcggatttgtttatccagcctacatatcgatcaaagccattgagagt
          tcatcggatttgcttatccagcctacatatcgatcaaagccattgagagt
          tcatcggatttgcttatccagcctacatatcgatcaaagccattgagggt
          tcatcggatttgcttatccagcctacatatcgatcaaagccatagagagt
          tcatcggatttgcttatccagcctacatatcgatcaaagccattgagagt
          tcatcggatttgcttatccagcctacatatcgatcaaagccattgagagt
          tcgtcggatttgcttatccagcctacatatcgatcaaagccattgagagt
          ttattggattcgtctatccagcttacatatcgatcaaagccatcgagagt
          gtaaccaaagatgatgacacaaaatggctgacctactgggggtgtatggg
          gtaaccaaagatgatgacacaaaatggctgacctactgggggtgtatggg
          gtaaccaaagatgatgacacaaaatggctgacctactgggggtgtatggg
          gtaaccaaagatgatgacacaaaatggctgacctactgggggtgtatgga
          gtaaccaaagatgatgacacaaaatggctgacctactgggggtgtatggg
          gtaaccaaagatgatgacacaaaatggctgacctactgggggtgtatgga
          gtaaccaaagatgatgacacaaaatggctgacctactgggggtgtatggg
          gtaaccaaagatgatgacacaaaatggctgacctactgggggtgtatgga
          gcaaccaaagatgacgacacaaaatggctgacctactgggggtgtacgga
          gtaaccaaagatgatgacacaaaatggctgacctactgagagtgtatggg
          gaaaccaaagatgacgacacaaaatggctgacctactgggggtgtacgga
          gtaaccaaagatgatgacacaaaatggctgacctactgggggtgtatggg
          gcaaccaaagaggacgacacaaaatggctgacttactgggggtgtatgga
          gtgttcagcgtggcagagttctttgctgacatcttcctgtcctggttccc
          gtgttcagcgtggcagagttctttgctgacatcttcctgtcctggttccc
          gtgttcagcgtggcagagttctttgctgacatcttcctgtcctggttccc
          gtgttcagcgtggcagagttctttgctgacatcttcctgtcctggttccc
          gtgttcagcgtggcagagttctttgctgacatcttcctgtcctggttccc
          gtgttcagcgtggcagagttctttgctgacatcttcctgtcctggttccc
          gtgttcagcgtggcagagttctttgctgacatcttcctgtcctggttccc
          gtgttcagtgtggcagagttctttgctgacatcttcctgtcctggttccc
          gtgttcagcgtggcagagttctttgccgacatcttcctgtcctggttccc
          gtgttcagcgtggcagagttctttgctgacatcttcctgtcctggttccc
          gtgttcagcgtggcggagttctttgccgacatcttcctgtcctggttccc
          gtgttcagcgtggcagagttctttgctgacatcttcctgtcctggttccc
          gtcttcagtgtgtccgagttttttgctgacatcttcctgtcctggttccc
          attttactacatgggaaagtgtgccttcttggtgtggtgcatggctccaa
          attttactacatgggaaagtgtgccttcttggtgtggtgcatggctccaa
          attttactacatgggaaagtgtgccttcttggtgtggtgcagggctccaa
          attttactacatgggaaagtgtgccttcttggtgtggtgcatggctccaa
          attttactacatgggaaagtgtgccttcttggtgtggtgcatggctccaa
          attttactacatgggaaagtgtgccttcttggtgtggtgcatggctccaa
          attttactacatgggaaagtgtgccttcttggtgtggtgcatggctccaa
          attttactacatgggaaagtgtgccttcttggtgtggtgcatggctccaa
          attttactacatgggaaagtgcgccttcttggtgtggtgcatggctccaa
          attttactacatgggaaagtgtgccttcttggtgtggtgcatggctccaa
          attttactacatgggaaagtgtgccttcttggtgtggtgcatggctccaa
          attttactacatgggaaagtgtgccttcttggtgtggtgcatggctccaa
          cttctattatattggaaagagcgctttcctggtttggtgtatggccccca
          ctccttctaacggttccatccagatatacacgcggatcatccgccccatc
          ctccttctaacggttccatccagatatacacgcggatcatccgccccatc
          ctccttctaacggttccatccagatatacacgcggatcatccgccccatc
          ctccttctaacggttccatccagatatacacgcggatcatccgccccatt
          ctccttctaacggttccatccagatatacacgcggatcatccgccccatc
          ctccttctaacggatccatccagatatacacgcggatcatccgccccatc
          ctccttctaacggttccatccagatatacacgcggatcatccgccccatc
          ctccttctaacggttccatccagatatacacgcggatcatccgccccatt
          ctcccgctaacggttccatccagatatacacgcggctcatccgccccatc
          ctccttctaacggttccatccagatatacacgcggatcatccgccccatc
          ctccctctaatggttccatacaaatatacacgcggatcatccgccccatc
          ctccttctaacggttccatccagatatacacgcggatcatccgccccatc
          ctccctccaatgggtccattcagatctacacacggatcatacgccctgtc
          ttcctcaag
          ttcctcaag
          ttcctcaag
          ttcctcaag
          ttcctcaag
          ttcctcaag
          ttcctcaag
          ttcctcaag
          ttcctcaag
          ttcctcaag
          ttcctcaag
          ttcctcaag
          ttcctcaag
