# Supplementary material for: A salmonid EST genomic study: genes, duplications, phylogeny and microarrays
Source: BMC Genomics. 2008 Nov 17;9:545. doi: 10.1186/1471-2164-9-545 (PMC2628678; doi:10.1186/1471-2164-9-545)
Supplement: Additional file 1 — 78 phylogenetic data sets and trees. The data provided represent the EST sequences, alignments, and trees used in the phylogenetic analyses. This file requires the "Tar" UNIX command to open it. [file 1471-2164-9-545-S1.tar › koop_salmonid_EST_trees_20080222/27/27-raw.tree]

(((((ss.4061384:500.0,ss.4043503:500.0,oy.3297109:500.0):460.0,(sf.4781850:500.0,
oy.3295099:500.0):394.0,tt.5045950:500.0,ss.4057914:500.0):500.0,or.4181844:500.0):500.0,
(oy.3291128:500.0,sf.4780135:500.0):494.0,(ss.4032957:500.0,ss.4061119:500.0):429.0,
cc.4243030:500.0):500.0,oy.3295261:500.0);
