# Supplementary material for: A salmonid EST genomic study: genes, duplications, phylogeny and microarrays
Source: BMC Genomics. 2008 Nov 17;9:545. doi: 10.1186/1471-2164-9-545 (PMC2628678; doi:10.1186/1471-2164-9-545)
Supplement: Additional file 1 — 78 phylogenetic data sets and trees. The data provided represent the EST sequences, alignments, and trees used in the phylogenetic analyses. This file requires the "Tar" UNIX command to open it. [file 1471-2164-9-545-S1.tar › koop_salmonid_EST_trees_20080222/27/27-cluster_info.csv]

CBR Database ID	Gene Name	Protein	Swissprot Accession	Swissprot ID	e-value	Bitscore	ESTs	Contig Sequence
4061119	GDI2	Rab GDP dissociation inhibitor beta	P50397	GDIB_BOVIN	0.0	1886	CK884975,BG936248,DW564386,EG917717,EG894405,EG864031,EG778902,EG825621,EG778903,CB514516,CA056227,EG917718,ssal-lksb-505-050.b0_94515,DY692761,EG825610,EG894404,EG861871,EG841885,DW532771,EG903484,EG841896,CA045839,DY692187,DY692186,DW532770,EG819700,DY692762,DN048016,ssal-lksb-505-098.b0_94527,EG864042,EG861870,CK876175,EG806550,qa,EG806549,EG903482,EG898005,EG898007,EG819711	gggggacgttcacgggtatcattACCTGCGCTGTGCAGCCGAACAACTTCTTAACTATCAAACAGCCATTCCATTTTCACTAACAAAAATATATATTTAGGGATAAAGTACAGAAGGACACTCAGTATGGATGAAGAATACGATGTTATTGTTCTCGGGACCGGCCTAACGGAATGCATTCTGTCTGGCATTATGTCAGTGAAGGGGAAGAAGGTGCTTCATATGGACAGGAACTCTTACTATGGAGCAGAGAGTGCGTCCATCACACCACTGGAAGATTTGTACAAGCGCTTCAGTCTTCCAGGCAAACCTCCAGAGTCCATGGGAAGAGGTCGGGACTGGAGCGTGGACCTCATCCCAAAGTTTCTGATGGCCAATGGTCAGCTTGTGCGAATGTTG…
4057914	GDI2	Rab GDP dissociation inhibitor beta	P50395	GDIB_HUMAN	0.0	1920	EG871760,EG851959,CK898299,EG871759,DW545472,DW552962,CK889735,DR696475,EG764048,EG764047,CA041099,CK882478,CK884264,CK882532,CB503310,CA049346,EG851960	cttcgggccaatattcaggaaaagaggagaaaatacttgggaaaATGAATGAAGAATACGACGTTATCGTGCTGGGTACTGGACTGACGGAATGCATCCTGTCAGGGATCATGTCGGTGAAGGGGAAGAAGGTCCTGCACATGGACCGGAACTCCTACTACGGGGCAGAGAGTGCCTCCATCACTCCCCTGGAGGATCTGTATAAACGCTTCAGTCTCCCAGGCGCCCCACCAGAGTCCATGGGAAAAGGCCGAGACTGGAATGTGGACCTCATCCCGAAGTTCCTCATGGCCAACGGTCAGTTGGTCCGCATGCTGCTGATCACACAGGTGACGCGCTACCTGGACTTCAAGGTGATTGAAGGCAGCTTCGTCTACAAGAAGGGCAGCATCTACAAAG…
4043503	GDI2	Rab GDP dissociation inhibitor beta	P50395	GDIB_HUMAN	0.0	1922	qa,DW539705,DY722276,CB512769,EG821046,CB503318,DY726328,EG821047,DY722275,EG878880,EG897121,CK875037,CK874177,DW006096,qa,DN162386,DW539706,CK884655,DW589477,DW555092,CK898140,CK898284	gcacgatgtccactattcaggaaaagaggagaaaatagtggggaaaATGAATGAAGAATACGACGTTATCGTGCTGGGTACCGGACTGACGGAATGCATCCTGTCAGGGATCATGTCAGTGAAGGGGAAGAAGGTCTTGCACATGGACCGGAACTCCTACTACGGGGCAGAGAGTGCCTCCATCACTCCCCTGGAGGATCTGTATAAACGCTTCAGTCTCCCAGGCGCCCCACCGGAGTCCATGGGAAAAGGCCGGGACTGGAATGTGGACCTCATCCCGAAGTTCCTCATGGCCAACGGTCAGTTGGTCCGCATGCTGCTGATCACACAGGTGACGCGCTACCTGGACTTCAAGGTGATCGAAGGCAGCTTCGTCTACAAGAAGGGCAGCATCTACAA…
3297109	Gdi2	Rab GDP dissociation inhibitor beta	Q61598	GDIB_MOUSE	1e-102	956	DV190789,DV194415,CB486450,CB496112,CB486307,BX887762,CR369252,CX259894,CR370833,CR371499,CA375191,BX078102,CB493875,BX078103	gcttagcgtggtcgcggccgaggtacctctaccccctctacggcctgggggagctgccccaagggttcgccagactaagtGCTATCTATGGAGGAACCTACATGCTGAACAAGCCCATCGAGGAGATCGTCATGGAGGATGGAAAAGTAGTGGGAGTCAAGTCTGAGGGAGAGATCGCCCGCTGTAAGCAGCTGATCTGCGATCCCAGCTATCTAATGGACCGCAGCACCAAGGTCGGTCAGGTGATCCGGGTCATCTGCATCATGAGTCACCCCATCAAGAACACCAGCGACGCTAACTCCTGCCAGATCATCATCCCCCAGAACCAGGTCAACAGGAAGCACGATATCTACGTGTGCATGATCTCCTATACTCATAATGTGGCAGCACAGGGGAAGT…
3295261	GDI2	Rab GDP dissociation inhibitor beta	P50397	GDIB_BOVIN	0.0	1889	CB491324,CA376980,CA369639,CR369661,CX723320,CX722532,CA364673,CA364705,CA375472,CA353323,CA358641,CA369892,CX031402,CX722533,CR369127,CX723321,CX722153,CA364622,CX722152	aacaacttcttaAACTATCAAACAGCCGTTCCATTTCCACTAACAAAAATTATATATTTAGGGATAAAGTACAGAAGGACACTCAGCTATGGATGAAGAATATGATGTTATCGTTCTCGGTACCGGGTTAACGGAATGCATTCTGTCTGGCATTATGTCAGTAAAGGGGAAGAAGGTGCTTCATATGGACAGGAACTCGTACTATGGAGCAGAGAGCGCTTCCATCACACCACTGGAAGACTTGTACAAGCGCTTCAGCCTTCCAGGTAAACCTCCGGAGTCCATGGGGAGAGGTCGGGACTGGAGCGTGGACCTCATCCCAAAGTTCCTGATGGCCAATGGTCAGCTGGTGAGGATGTTGCTGATCACTCAGGTGACCCGTTACCTGGACTTCAAGGT…
3295099	Gdi2	Rab GDP dissociation inhibitor beta	Q61598	GDIB_MOUSE	1e-74	414	CX152739,CX152740,BX881501,BX318518,BX318519,CR362436,CB486735,CA349552,CA349628,CX247029,BX912479	ATCGCCCGCTGTAAGCAGCTGATCTGCGATCCCAGCTATCTAATGGACCGCAGCACCAAGGTCGGTCAGGTGATCCGGGTCATCTGCATCATGAGCCACCCCATCAAGAACACCAGCGACGCTAACTCCTGCCAGATCATCATCCCCCAGAACCAGGTCAACAGGAAGCACGATATCTACGTGTGCATGATCTCCTATACTCATAATGTGGCAGCACAGGGGAAGTATGTGGCCATCGTCAGCACCACAGTGGAGACGGACAACCCTGAGATGGGAGGTCAAACCAGCCATGGACCTGCTGGAGCCTGTCGAGCAGAAGTTTGTGAGCATCAGTGACCAGTACGCACCAACTGACATGGGTGCTGAAAGCCAAATCTTCATGTCCCGTACCTACGATGC…
4780135	GDI2	Rab GDP dissociation inhibitor beta	P50397	GDIB_BOVIN	1e-161	1463	EV390836,EV390835	gggggaggatgttgctgatcactcaggtgacccgttacctggacttcaaggtgatcgagggcagcttcgtctacaagaagGGAGCCATCTACAAAGTGCCTGTCACTGAGACAGAGGCACTGGCCTCCAGTTTGATGGGGATTTTCGAGAAGAGGCGGTTTAGGAACTTCTTGATCTTCGTTGCCAACTACGACTTGAACGATCCCAAAACCATGGAGGGTGTCGACCCCAACAAGTCGACGATGCGTGACCTGTACAAGAAGTTCAGCCAGGGCCAGGATGTGATGGACTTCACTGGTCACGCCCTCGCTCTCTACAGGACGGACGACTACCTGGATCAGCCCTGCATCAACACTATCAATAGGATCAAACTATACAGTGAGTCTCTGGCCAGATACG…
5045950	Gdi2	Rab GDP dissociation inhibitor beta	P50399	GDIB_RAT	5e-52	520	tthy-evl-504-212.b0_884276,tthy-evl-504-212.g0_885044,tthy-evl-505-002.b0_876770,tthy-evl-505-002.g0_876002	cggtcaggtcaacaggaagcatgatatctacgtgtgcatgatctcctatactcataatgtggcagcacaggggaagtatgTGGCCATCGTCAGCACCACGGTGGAGACGGACAACCCTGAGATGGAGGTCAAACCAGCCATGGACCTGCTGGAGCCTGTCGAGCAGAAGTTTGTGAGCATCAGTGATCAGTACGCACCAACTGACATGGGTGCTGAAAGCCAGATCTTCATGTCTCGTACCTACGACGCTACCACCCACTTCGAGACCACCTGCGACGACATCAAGGACATCTACAAGCGGATGACGGGAACAGAATTTGACTTTGCCGAGATGGAGCGCAAGAAAAACGACATCTTCGGCGACGCAGCTGACCAGTAGAGAACAGAGAGAGTATGCAA…
4181844	GDI2	Rab GDP dissociation inhibitor beta	P50395	GDIB_HUMAN	0.0	1947	omor-okdh-001-045.b1_223765,omor-okdh-001-045.b0_223669,EL545411,EL549114,EL545412,EL535296,EL535295	ggaaaagaggagctaagactttgaaaaatgaatgaagaatacgacgttatcgttctggggactggactgacggaatgcatcctgtcggggatcatgtcagtgaaggggaagaaggttctgcacatggaccgtaactcctactacggggccgagagcgcctccatcacgcccctggaggacctctacaagcgcttcagcattccagggagcccgccagactccatggggaaaggccgtgactggaatgttgacctcatccccaagttcctcatggccaacggccagctggtccgcatgctgctgatcacacaggtcacacgctacctggacttcaaggtgattgagggcagctttgtctacaagaagggaagcatctacaaagtcccctccaccgagact…
4061384	Gdi2	Rab GDP dissociation inhibitor beta	Q61598	GDIB_MOUSE	1e-39	413	CA040813,EG822128,qa,CB501295,CB510743,CA038908,CB502777,CA046643,EG822127,CA046208,DW535459,EG764322,EG893063,EG867894,BQ035743,EG764433,EG867895,DW532392,DY692626,DY692625,DW532391,DR696112,DR696081,DW589816,EG890221,EG890220,EG767179,EG893064,DN140127,EG936350,EG878879,EG767190,CK880930,CK881014,EG936349	CACAAGTTAATTTTTACTTTGCAGTACAGAAATCATTTGAGCACCGTCTTTTTGTAATCTTTTTTTTTTTTT*ACATTGATGACATTTAAACAGGGCCCTTGTCATATCAATACTGCCAAAGTAGACATTTGGTCCTTTTAAAGCAATTAGTCAACCTCATCACAAATCCCCAACCTGCTTCAGTCTGCTTGGGACTGTTCATTTTTAATAGTAAAGGAAATAACAGTATTCTATTACATTATGGTTACTCAAGCTGCTGCAAACAGGTCCAGGTAGTTTGACTACACTTGCTCGTTCAGTGGCTTGGCCTAGGTACAGTAAGATGCCTTGCCCAGGGCTGGCTACTAGAGGCTGGAGATGAGCCGCTAGGACAAGGGAGCTGATAAATGAAGAAAACA…
3291128	GDI2	Rab GDP dissociation inhibitor beta	P50397	GDIB_BOVIN	1e-113	1048	CB497803,CR369352,BX868099,CX262367,CX262368	CCCTCGCTCTCTACAGGACAGACGACTACCTGGATCAGCCCTGCATCAACACTATCAATAGGATCAAATTGTACAGTGAGTCTCTGGCCAGATATGGCAAGAGTCCTTACCTCTACCCTCTCTACGGCCTGGGGGAGCTGCCACAAGGCTTTGCCAGGTTGAGCGCTATCTATGGTGGCACCTACATGCTGAACAAGCCCATAGAGGAGATTGTTATGGAGAATGGAAAGGTGGTGGGGGTAAAGTCAGAGGGAGAGATAGCCCGCTGTAAGCAGCTGATCTGTGACCCCAGTTACATCATGGACAGAGTCAGCAAAGTCGGCCAAGTGGTCCGTATCATCTGTGTCATGAGCCACCCCATCAAGAACACCGGCGACGTCAACTCCTGCCAGATCATCA…
4781850	Gdi2	Rab GDP dissociation inhibitor beta	P50399	GDIB_RAT	5e-86	811	EV388370,EV388371	GGGGGGAGGATGGAAAAGTAGTGGGAGTCAAGTCTGAGGGAGAGATCGCCCGCTGTAAGCAGCTGATCTGCGATCCCAGCTATCTAATGGACCGCAGCACCAAGGTCGGTCAGGTGATCCGGGTCATCTGCATCATGAACCACCCCATCAAGAACACCAGCGACGCCAACTCCTGCCAGATCATCATCCCCCAGAACCAGGTCAACAGGAAGCACGATATCTACGTGTGCATGATCTCCTATACTCATAATGTGGCAGCACAGGGGAAGTATGTGGCCATCGTCAGCACCACGGTGGAGGCGGACAACCCTGAGATGGAGGTCAAACCAGCCATGGACCTGCTGGAGCCTGTCGAGCAGAAGTTTGTGAGCATCAGTGACCAGTACGCACCATCTGACA…
4243030	GDI2	Rab GDP dissociation inhibitor beta	P50397	GDIB_BOVIN	4e-55	543	EV368622	GCAGATAAAATAAATCTTTATTTCACTTAAACACAGAATAGTGCCTTATGTAAAAATACAATTTATACCACAATTATAGACTACGTATAAACCCCTGAATAAAACTCTTTGGTGACATTCACATGTCTGAATTTGAAGAAACCATGATCGTACACAATGTGATCATTGCATGTTCTTAACAAACTGTCAAATTCATTATTAAAACGCAGCCACCCAAAATTATCCGCATGCCAGTAATAAACATATCTTTATTTTTTCTACAAATATATTTCCATTGTTTTAAAATGGTCATAGATACAGATTCCAACAATGCATTTGGATTATAAACCATTTTTTTAAGATTTGGAGCTGTCTGGACACTAACATGATACTATCACTGATCACCTGCATCTCCAAAGA…
4032957	GDI2	Rab GDP dissociation inhibitor beta	P50397	GDIB_BOVIN	2e-42	433	DY709802,DW564385	cccgattACaaaAAAAAAAATTGTTtaTTTcacTTTAACacaAAAAATTGCCTTATGTAAAAataCAATTTATATCACAATTATTgactacctatAAACCCCCGAAAAAAGCTCTTTGGGgacatTcccatgtcAAAATTTGAAAAAACCttcatgaggggacacaatgGgatcatTggatgttCTTAACCAActggcAAATtcattaTAAAAACCccccCCTCCAAAAAATTTCTTTATTTTTTTCTACAAACATATTTCCGTTGTTTTAAAGGGgcataAaaacAAATTCCAACAATGCCTTTGGATTAAAAACCAGTTTGTTAAAATTTGGAGCTGTCTGGACACTAACATGTTGCTTACActataCTATCACTGATcccCTGCgtCCCCAAAAAT…
