# Supplementary material for: A salmonid EST genomic study: genes, duplications, phylogeny and microarrays
Source: BMC Genomics. 2008 Nov 17;9:545. doi: 10.1186/1471-2164-9-545 (PMC2628678; doi:10.1186/1471-2164-9-545)
Supplement: Additional file 1 — 78 phylogenetic data sets and trees. The data provided represent the EST sequences, alignments, and trees used in the phylogenetic analyses. This file requires the "Tar" UNIX command to open it. [file 1471-2164-9-545-S1.tar › koop_salmonid_EST_trees_20080222/27/27-alignment.phy]

14 308
ss.4061119gggcaagtacattgccatcgccagcagcgtagtggagaccaatgacccag
ss.4057914ggggaagtatgtggccattgtcagcaccacggtggagacggacaaccctg
ss.4043503ggggaagtatgtggccatcgtcagcaccacagtggagacggacaaccctg
oy.3297109ggggaagtatgtggccatcgtcagcaccacagtggagacggacaaccctg
oy.3295261gggcaagtacattgccatcgccagcagcgtagtggagaccaatgacccag
oy.3295099ggggaagtatgtggccatcgtcagcaccacagtggagacggacaaccctg
sf.4780135gggcaagtacattgccatcgccagcagcgtagtggagactaaggacccag
tt.5045950ggggaagtatgtggccatcgtcagcaccacggtggagacggacaaccctg
or.4181844gggcaagtacgtggccatcgtgagcaccacggtggagaccgacgaccccg
ss.4061384ggggaagtatgtggccatcgtcagcaccccagtggagacggacaaccctg
oy.3291128gggcaagtacattgccatcgccagcagcgtagtggagactaacgacccag
sf.4781850ggggaagtatgtggccatcgtcagcaccacggtggaggcggacaaccctg
cc.4243030gggcaagtacattgccatcgccagcagcgtagtggagaccaacgacccag
ss.4032957gggcaagtacattgccatcgccagcagggtagtggggaccaatgaccccg
          agaaggagctcaaaccagccctggatctattggagcccattgaacagaag
          agatggaggtcaaaccagccatggacctgctggagcctgtcgagcagaag
          agatggaggtcaaaccagccatggacctgctggagcctgtcgagcagaag
          agatggaggtcaaaccagccatggacctgctggagcctgtcgagcagaag
          agaaggagctcaaaccggccctggatctattggagcccattgaacagaag
          agatggaggtcaaaccagccatggacctgctggagcctgtcgagcagaag
          agaaggaactcaagccagccctggatctcctggagcccattgaacagaag
          agatggaggtcaaaccagccatggacctgctggagcctgtcgagcagaag
          agaaggagatcaaaccagccctggacctgctggagcctgtcgagcagaag
          agatggaggtcaaaccagccatggacctgctggagcctgtcgagcagaag
          agaaggaactcaagccagccctggatctcctggagcccattgaacagaag
          agatggaggtcaaaccagccatggacctgctggagcctgtcgagcagaag
          agaaggagctcaaaccggccctggatctattggagcctattgaacagaag
          ggaaggagctcaaaccagccctggatttattggagcccattgaacagaag
          tttgtgagcatcagcgatcagtatgcaccaactgacatgggagaagacag
          tttgtgagcatcagtgaccagtacgcaccaactgacatgggtgctgaaag
          tttgtgagcatcagtgaccagtacgcaccaactgacatgggtgctgaaag
          tttgtgagcatcagtgaccagtacgcaccaactgacatgggtgctgaaag
          tttgtgagcatcagtgatcagtatgcaccaactgacatgggaaaagacag
          tttgtgagcatcagtgaccagtacgcaccaactgacatgggtgctgaaag
          tttgtgagcatcagtgatcaatatgcaccaactgacatgggaaaagacag
          tttgtgagcatcagtgatcagtacgcaccaactgacatgggtgctgaaag
          tttgtgagtatcagcgatcagtacgcaccaactgatcccggggctgacag
          tttgtgagcatcagtgaccagtacgcaccaactgacatgggtgctgaaag
          tttgtgagcgtcagtgatcaatatgcaccaactgacatgggaaaagacag
          tttgtgagcatcagtgaccagtacgcaccatctgacatgggtgctgaaag
          tttgttagcatcagcgatcagtatgcaccaactgacatgggaaaagacag
          tttgtgagcatcagcgatcagtatgccccaactgacatgggggaagacag
          ccagatatttatctcccgcacgtatgatgcaacgacccacttcgagacca
          ccagatcttcatgtcccgtacctacgacgctaccacccacttcgagacca
          ccagatcttcatgtcccgtacctacgacgctaccacccacttcgagacca
          ccagatcttcatgtcccgtacctacgacgctaccacccacttcgagacca
          ccagatatttatctcccgtacgtatgatgcaacaacccacttcgagacca
          ccaaatcttcatgtcccgtacctacgatgctaccacccacttcgagacca
          ccagatatttatttcacgtacatatgatgcaacgacccactttgagacca
          ccagatcttcatgtctcgtacctacgacgctaccacccacttcgagacca
          ccagattttcatctcccgtacctatgacgcaacaactcactttgagacca
          ccagatcttcatgtcccgtacctacgacgctaccacccacttcgagacca
          ccagatatttatttcacgcacgtatgacgcaacgacccactttgagacca
          ccagatcttcatgtcccgtacctacgatgctaccacccacttcgagacca
          ccagatatttatctcccgtacgtatgatgcaacgacccacttcgaaacca
          ccagatatttttttcccgcacgtatgatgcaacgacccccttcgggcccc
          cctgtgacgacatcaaggacatctacaagcgcgtgatgggcactgagttt
          cctgcgacgacatcaaggacatctacaagcggatgacgggaacagaattt
          cctgcgacgacatcaaggacatctacaagcggatgacgggaaccgaattt
          cctgcgacgacattaaggacatctacaagcggatgacgggaaccgaattt
          cctgtgacgacatcaaggacatttacaagcgcgtgatgggcacggagttt
          cttgcgacgacatcaaggacatctacaagaggatgacgggtacagaattt
          cctgtgacgacatcaaggacatctacgagcgtgcgatgggcactgagttt
          cctgcgacgacatcaaggacatctacaagcggatgacgggaacagaattt
          cctgcgacgacatcaaggacatctacaagcggatgacggggacagacttt
          cctgcgacgacatcaaggacatctacaagcggatgacgggaaccgaattt
          cctgtgacgacatcaaggacatttacgagcgcgcgatgggcacggagttt
          cctgcgacgacatcaaggacatctacaagcggatgacgggtacagaattt
          cctgtgatgacatcaaggacatctacaagcgcgtgatgggcaccgagttt
          cctgtgacgacatcaaggacatttacaagggggtgatgggccctgagttt
          gactttgcagagatggagcgcacgaagaatgacatctttggagacgcagg
          gactttgcagagatggagcgcaagaagaacgacatctttggcgacgcagc
          gactttgccgagatggagcgcaagaagaacgacatcttcggcgacgcagc
          gactttgccgagatggagcgcaagaagaacgacatcttcggcgacgcagc
          gactttgccgagatggagcgcacgaagaatgacatctttggagacgcagg
          gactttgcagagatggagcgcaagaagaacgacatcttcggtgacgcagc
          gactttgcagagatggagcgcacgaagaacgacatctttggagacgctgg
          gactttgccgagatggagcgcaagaaaaacgacatcttcggcgacgcagc
          gactttgccgagatggagcgcaagaagaacgacatcttcggcgacgctgc
          gactttgccgagatggagcgcaagaagaacgacatcttcggcgacgcagc
          gactttgcagagatggagcgcacgaagaacgacatctttggagacgctgg
          gactttgcagagatggagcgcaagaagaacgacatcttcggcgatgcagc
          gactttgcagagatggagcgcacaaagaacgacatctttggagatgcagg
          gactttgcagagatggggcgcacgaagaatgacatttttggggacgcagg
          tgatcagt
          tgaccagt
          tgaccagt
          tgaccagt
          tgatcagt
          tgaccagt
          tgatcagt
          tgaccagt
          tgaccagt
          tgaccagt
          tgatcagt
          tgaccagt
          tgatcagt
          ggatcagt
