# Supplementary material for: A salmonid EST genomic study: genes, duplications, phylogeny and microarrays
Source: BMC Genomics. 2008 Nov 17;9:545. doi: 10.1186/1471-2164-9-545 (PMC2628678; doi:10.1186/1471-2164-9-545)
Supplement: Additional file 1 — 78 phylogenetic data sets and trees. The data provided represent the EST sequences, alignments, and trees used in the phylogenetic analyses. This file requires the "Tar" UNIX command to open it. [file 1471-2164-9-545-S1.tar › koop_salmonid_EST_trees_20080222/28/28-raw.tree]

((((((((((oy.3290391:500.0,oy.3298134:500.0):490.0,ss.4043946:500.0,ss.4061756:500.0,
ss.4035640:500.0):378.0,tt.5045573:500.0):352.0,or.4182546:500.0):469.0,tt.5045913:500.0):430.0,
cc.4237990:500.0):496.0,oy.3296299:500.0):376.0,((ss.4030119:500.0,ss.4041862:500.0,
ss.4036408:500.0,ss.4058132:500.0,ss.4060493:500.0,ss.4040629:500.0):351.0,
ss.4040593:500.0):480.0):444.0,sf.4780265:500.0):500.0,sf.4780582:500.0);
