# Supplementary material for: A salmonid EST genomic study: genes, duplications, phylogeny and microarrays
Source: BMC Genomics. 2008 Nov 17;9:545. doi: 10.1186/1471-2164-9-545 (PMC2628678; doi:10.1186/1471-2164-9-545)
Supplement: Additional file 1 — 78 phylogenetic data sets and trees. The data provided represent the EST sequences, alignments, and trees used in the phylogenetic analyses. This file requires the "Tar" UNIX command to open it. [file 1471-2164-9-545-S1.tar › koop_salmonid_EST_trees_20080222/28/28-cluster_info.csv]

CBR Database ID	Gene Name	Protein	Swissprot Accession	Swissprot ID	e-value	Bitscore	ESTs	Contig Sequence
3296299	PRDX5	Peroxiredoxin-5, mitochondrial precursor	P30044	PRDX5_HUMAN	3e-61	599	CX256517,CA355022,CA359763,BX079742,CX719627,CX036205,BX079741,CB493814,CX152009,CB493194,CX256516,CX148520,CX145288,CX145287,CB496561,CX716310,CX144837,CX144838,CA379336,CA379169,CX038460,CA351531,CX038172,CX716311,CX141774,CX148519,CX716505,CX716504,CX719626	ctgtgttagagtttacaaaataagtattgcagtaaactagtattttctggattgtaaaattccgttgcaaacggacgcttGGGGCGGGGGTGGGGTAACAGTTGTGTAAACATTTTTTTTGTGACATCCGCACTGAACGTCGTCTGCTACCAATGAACGGCGTCAAAGGGGCTCGCCTCAACATAGGCCAATGATTTCCAGCTCAGCGATTCTCAAAGGGACCGGTTTTGTCCAGTGCATCAGACCACTACACACCACGATCATTGTCAACATGCCTATCAAGGTTGGGGATAAGCTTCCTGCGGTGGAGGTTCAGGAGAATGAGCCAGGCAATAAGGTGTCTATGGACCAACTCTTCAAGGGGAAGAAGGGAGTTCTCTTTGCTGTGCCAGGGGCCTT…
4061756	PRDX5	Peroxiredoxin-5, mitochondrial precursor	P30044	PRDX5_HUMAN	3e-63	616	EG862807,EG918077,EG774896,EG908376,EG788253,DW582494,EG812746,EG827980,EG818289,EG909240,DY733132,DW554112,EG931821,EG905324,EG807451,CK876160,DW554180,EG903618,DY732392,CA052519,CA055510,EG803758,EG843072,CA045338,EG814754,EG814743,EG776059,DW532228,EG905325,EG774895,EG889339,EG889350,EG810883,EG887136,EG864716,EG796085,EG903615,EG812745,EG909239,EG821736,EG836834,EG908377,EG778648,EG818504,EG8…	tgcgcgtgtgcaataacttaattcgcttttgcacttcttccaaacaacgcgattttttaaaacgttgacaAAGGGGAAAGTCTACAAAACTCAGTGCACTCTATTAATAACAGAATTCTCGTTTTGGGAACAGAAAATTGAGATCAAATATTTCATCGATGAGAACATTTGCAGAATATCGGCCAAAATCCATCTCCTTCCATATTCTCCCTCTGTCGGCAACTGGGCTTCCTCTACTACCATATTTGGTAGTGAGTGGAAACGCCAAGCGGATGATTCACATGTATACATCCGGTGAATATCTGTCTCATTGTTCTATCTGTGGTAACATTTGTAAGCCAATTTTTGTGACAGCCACACTGAATTTGCGGCAGCCAGCCAGTCTGTCCTCTGCTACCA…
4043946	PRDX5	Peroxiredoxin-5, mitochondrial precursor	P30044	PRDX5_HUMAN	5e-36	380	EG797855,EG797856,DY740084	gggggAGTCTGTCCTCTGCTACCACTCGAACAACGTTAAAGGGGCTCGTCTCAACATAGGCCAATGATTTCCAGCTCAGCATTTCTCAAAGGGACCCGTGCAGTCCAGTGCTTCAGACCGTTACACACCACACTCATTGCCAACATGCCTATCAAGGTTGGAGAAAAACTTCCAGCAGTGGAGGTTCATGAGAATGAGCCAGGCAATAAGGTGTCGATGGACCAACTCTTCAAGGGGAAGAAGGGAGTTCTCTTTGCTGTGCCAGGGGCTTTTACTCCTGGGTGCTCCAAGACTCACCTTCCAGGGTTTGTGGAGCAGGCAGCAGAGCTGAAGAGCAAGGGTGTGCAGGAGGTCGCCTGCATCTCCGTTAACGACGCATTCGTTATGGCTGCCTGGGGG…
5045913	PRDX5	Peroxiredoxin-5, mitochondrial precursor	P30044	PRDX5_HUMAN	1e-63	619	tthy-evl-504-041.b0_884105,tthy-evl-504-041.g0_884873,tthy-evl-511-361.g0_880969,tthy-evl-513-035.g0_875651,tthy-evl-513-035.b0_883715,tthy-evl-502-230.b0_881606,tthy-evl-502-230.g0_879302	gggggagactcaacataggccaatcatttccagctcagcgtttCGTACAGTGCTTCAGACCGCTACACACCACGCTCATTGCCAACATGCCTATCAAGGTTGGGGAAAAGCTTCCTGCTGTGGAGGTTCAGGAGAATGAGCCAGGCAATAAGGTGTCTATGGACCAGCTCTTCAAGGGGAAGAAGGGAGTTCTCTTTGCTGTGCCAGGGGCTTTCACTCCTGGGTGTTCCAAGACTCACCTTCCAGGGTTTGTGGAGCAGGCAGCAGTGCTGAAGAGCAAGGGTGTGCAGGAGGTCGCCTGCATCTCTGTTAACGACGCATTTGTTATGGCTGCCTGGGGAAAGGAACATGGAGCAGAAGGCAAGGTGCGAATGCTGGCTGATCCAACTGGAGAATTCA…
4237990	PRDX5	Peroxiredoxin-5, mitochondrial precursor	P30044	PRDX5_HUMAN	1e-63	618	EV369689,EV369688,EV369737,EV369736,EV368512,EV368511	ggggaaaAAAAGGGACCCGTTTCGTCCAGTGCATCAGACCGCTACACACCACGCTCATTGCCAACATGCCTATCAAGGTTGGGGAAAAGCTTCCTGCTGTGGAGGTTCATGAGAATGAGCCAGGCAATAAGGTGTCTATGGACCAGCTCTTCAAGGGGAAGAAGGGAGTTCTCTTTGCTGTGCCAGGGGCCTTCACTCCTGGGTGTTCCAAGACTCACCTTCCAGGGTTTGTGGAGCAGGCAGCAGAGCTGAAGAGCAAGGGTGTGCAGGAGGTCGCCTGCGTCTCCATTAACGACGCATTCGTTATGGCTGCCTGGGGAAAGGAACATGGAGCAGAAGGCAAGGTGCGAATGCTGGCTGATCCTACTGGAGAATTCACTAAGGCAGTGGACCTGTTGC…
4182546	PRDX5	Peroxiredoxin-5, mitochondrial precursor	P30044	PRDX5_HUMAN	2e-63	617	EL533449,EL533450,CX350610,EL526627,EL526628,EL521245,EL521246,EL519118,EL519117	gggggatttcctctgtTGTAATTCTGAAAGGGACCCGTGCAGTGCAGTTCATAAGACCGCTACACACCACGCTTTTCGCAACAATGCCGATTAAGGTTGGAGAAGCCCTCCCAGCAGTGGAAGTTCAGGAGGGGGAACCTGGAAACAAGGTGTCTATGGACCAACTGTTCAAGGGGAAGAAAGGAGTTCTCTTCGCTGTGCCAGGTGCCTTCACCCCAGGATGCTCCAAGACTCATCTTCCAGGGTTTGTGGAGCAGGCTGCGGTGCTGCGCAGTAAGGGGGTCCAGGAAGTGGCCTGCGTCTCTGTCAACGACGCGTTCGTCATGGCTGCCTGGGGGAAGGAACATGGGACCGACGGCAAGGTCCGCATGCTGGCAGACCCTACTGGGGCGTTCACCC…
4780582	PRDX5	Peroxiredoxin-5, mitochondrial precursor	P30044	PRDX5_HUMAN	7e-62	603	EV386405,EV386406,EV385900,EV385901	gaggggatttccagctcagcgattctcaaaGGGACCGGTTTTGTCCAGTGCATCAGACCACTACACACCACGATAATTGTCAACATGCCTATCAAGGTTGGGGATAAGCTTCCTGCTGTGGAGGTTCAGGAGAATGAGCCAGGCAATAAGGTGTCTATGGACCAGCTCTTCAAGGGGAAGAAGGGAGTTCTCTTTGCTGTGCCAGGGGCCTTCACTCCTGGGTGTTCCAAGACTCACCTTCCAAGCTTTGTGGAGCAGGCAGCAGAGCTGAAGAGCAAGGGTGTACAGGAGGTCGCCTGCGTCTCCGTTAACGACGCATTCGTTATGGCTGCCTGGGGAAAGGAACATGGAGCAGAAGGCAAGGTGCGAATGCTAGCTGATCCTACTGGAGAATTCACT…
4060493	PRDX5	Peroxiredoxin-5, mitochondrial precursor	P30044	PRDX5_HUMAN	8e-58	458	EG845827,EG858916,EG874855,DW591272,EG935563,EG874364,EG906277,EG794185,DW179720,DW007600,CA042486,EG852233,EG778069,EG880464,EG816263,EG935574,EG874352,EG825501,CA047665,DW568163,EG848357,EG852232,EG936821,EG860477,EG812668,EG903239,EG860458,EG830637,DW535569,EG778067,EG801132,EG801133,DY715199,DY715200,EG929956,DW550484,EG797690,EG843345,EG923318,EG931912,EG931911,EG848619,EG794184,qa,DW550485,…	ATTGCTCTGGCAGGACATTTTATTAGGTAACAGATTTGAAAGTATACAGAAAGGATAGGATTTAAGTGCCATTCAGCTTAATTGTGCGTTTAAATTCTGCTATATTTTTAGACAATCTCCCTGAGCAGCCAGTACTGACGTCAAGTAGGACTGCCCTGCCATCATCCATAAAGTCCCCAAGCCCGGTGGAAAAAAACAGCACACCTCTTTGCAGTCTTGAGCACATCAGAATCAGAATGATAGTGAGTAGTAAATAAAGTTAGACTTCTGTGGTTGGAGTGCTCTGGTCCCAATGGGCCTACACCAGCTCAGAGAGCATGTTGGAAGCCAGGCTGCAGCTGAGGCCGGTGCCGTCAGGCTCCACGTTGATCTTCTTCACAACTCCATCCTCCACCACCA…
3290391	PRDX5	Peroxiredoxin-5, mitochondrial precursor	P30044	PRDX5_HUMAN	1e-36	385	BX908835,CX250149,CX260434,CX260435,CX250148	tgtaagccaatttttgtgacagccacactgaatttgcggcagccagccagtctgtcctctgctaccacTCGAACAACGTTAAAGGGGCTCGTCTCAACATAGGCCAATGATTTCCAGCTCAGCATTCCTCAAAGGGACCCGTGCGGTCCAGTGCTTCAGACCGTTACACACCACACTCATTGCCAACATGCCTATCAAGGTTGGAGAAAAACTTCCGGCAGTGGAGGTTCATGAGAATGAGCCAGGCAATAAGGTGTCGATGGACCAACTCTTCAAGGGGAAGAAGGGAGTTCTCTTTGCTGTGCCAGGAGCTTTCACGCCTGGGTGCTCCAAGACTCACCTTCCAGGGTTTGTGGAGCAGGCAGCAGCGCTGAAGAGCAAGGGTGTGCAGGAGGTCGC…
3298134	PRDX5	Peroxiredoxin-5, mitochondrial precursor	P30044	PRDX5_HUMAN	8e-64	619	BX864284,CX143678,CX151614,CX716546,BX863460,BX868390,BX311063,CB496449,BX311062,CX139515,BX875895,BX870009,CX149390,CX139514,BX877516,BX301207,BX321752,BX858198,BX321751,CA375096,CB491801,CA386921,CA359482,CA365440,CA377644,CA374030,CA361993,CA372545,CA342370,BX872400,CR943292,BX863077,BX887752,CX719576,BX301206,CX151615,CX152121,CX716545,CX143679	aatttttgtgacagccacactgaatttgcggcagccagccagtctGTCCTCTGCTACCACTCGAACAACGTTAAAGGGGCTCGTCTCAACATAGGCCAATGATTTCCAGCTCAGCATTCCTCAAAGGGACCCGTGCGGTCCAGTGCTTCAGACCGTTACACACCACACTCATTGCCAACATGCCTATCAAGGTTGGAGAAAAACTTCCGGCAGTGGAGGTTCATGAGAATGAGCCAGGCAATAAGGTGTCAATGGACCAACTCTTCAAGGGGAAGAAGGGAGTTCTCTTTGCTGTGCCAGGAGCTTTCACGCCTGGGTGCTCCAAGACTCACCTTCCAGGGTTTGTGGAGCAGGCAGCAGCGCTGAAGAGCAAGGGTGTGCAGGAGGTTGCCTGCATCT…
4058132	PRDX5	Peroxiredoxin-5, mitochondrial precursor	P30044	PRDX5_HUMAN	5e-63	612	CK883126,EG906278,EG858915,EG810823,qa,DW578772,CA050306,EG797689,EG810211,EG803890,EG854396,EG911933,EG929957,EG829685,EG828059,DW568162,DY737948,DW578771,DW535568,CK883041,DW180095,DW591876,DY701829,EG869433,CK896818,EG816262,CK888505,EG847739,EG879824,EG860474,EG825502,EG880466,DW180050,EG812669,CK874634,EG829684,EG828060,EG903228,EG848358,EG830638,EG869434,EG901142,EG867691,EG884607,EG867690,…	acTGCTCTGGCAGGACATTTTATTAGGTAACAGATTTGAAAGTATACAGAAAGGATAGGATTTAAGTGCCATTCAGCTTAATTGTGCGTTTAAATTCTGCTATATTTTTAGACAATCTCCCTGAGCAGCCAGTACTGACGTCAAGTAGGACTGCCCTGCCATCATCCATAAAGTCCCCAAGCCCGGTGGAAAAAAACAGCACACCTCTTTGCAGTCTTGAGCACATCAGAATGATAGTGAGTAGTAAATAAAGTTAGACTTCTGTGGTTGGAGTGCTCTGGTCCCAATGGGCCTACACCAGCTCAGAGAGCATGTTGGAAGCCAGGCTGCAGCTGAGGCCGGTGCCGTCAGGCTCCACGTTGATCTTCTTCACAACTCCATCCTCCACCACCATAGCGT…
4030119	PRDX5	Peroxiredoxin-5, mitochondrial precursor	P30044	PRDX5_HUMAN	8e-61	593	EG851380,EG851381	gggggGATTTCCGGCTCAGCGATTCTCAAAGGGACCGGTTTTGTCCAGTGCATCAGACCACTACATATCACGATCATTGTCAACATGCCTATCAAGGTTGGGGATAAGCTTCCTGCTGTGGAGGTTCAGGAGAATGAGCCAGGCAATAAGGTGTCTATGGACCAGCTGTTCAAGGGGAAGAAGGGAGTTCTCTTTGCTGTGCCAGGGGCCTTCACTCCTGGGTGTTCCAAGACTCACCTTCCAGGCTTTGTGGAGCAGGCAGCAGAGCTGAAGTGCAAGGGTGTACAGGAGGTCGCCTGCGTCTCCGTTAACGACGCATTCGTTATGGCTGCCTAGGGAAAGGAACATGGAGCAGAAGGCAAGGTGCGAATGCTAGCTGATCCTACTGGAGAATTCACT…
4040593	PRDX5	Peroxiredoxin-5, mitochondrial precursor	Q9GLW7	PRDX5_CERAE	2e-62	607	EG879823,CX357605,EG759231,EG810222,EG803879	GGGGGATTCTCAAAGGGACCGGTTTTGTCCAGTGCATCAGACCACTACATACCACGATCATTGTCAACATGCCTATCAAGGTTGGGGATAAGCTTCCTGCTGTGGAGGTTCAGGAGAATGAGCCAGGCAATAAGGTGTCTATGGACCAGCTGTTCAAGGGGAAGAAGGGAGTTCTCTTTGCTGTGCCAGGGGCCTTCACTCCTGGGTGTTCCAAGACTCACCTTCCAGGCTTTGTGGAGCAGGCAGCAGAGCTGAAGTGCAAGGGTGTACAGGAGGTCGCCTGCGTCTCCGTTAACGACGCATTCGTTATGGCTGCCTGGGGAAAGGAACATGGAGCAGAAGGCAAGGTGCGAATGCTAGCTGATCCTACTGGAGAATTCACTAAGGCAGTGGACCTGT…
4036408	PRDX5	Peroxiredoxin-5, mitochondrial precursor	P30044	PRDX5_HUMAN	2e-62	607	EG839949,EG839948,EG854395	gggggaaAAAGGGACCGGTTTTGTCCAGTGCATCAGACCACTACATATCACGATCATTGTCAACATGCCTATCAAGGTTGGGGATAAGCTTCCTGCTGTGGAGGTTCAGGAGAATGAGCCAGGCAATAAGGTGTCTATGGACCAGCTGTTCAAGGGGAAGAAGGGAGTTCTCTTTGCTGTGCCAGGGGCCTTCACTCCTGGGTGTTCCAAGACTCACCTTCCAGGCTTTGTGGAGCAGGCAGCAGAGCTGAAGTGCAAGGGTGTACAGGAGGTCGCCTGCGTCTCCGTTAACGACGCATTCGTTATGGCTGCCTGGGGAAAGGAACATGGAGCAGAAGGCAAGGTGCGAATGCTAGCTGATCCTACTGGAGAATTCACTAAGGCAGTGGACCTGTTGCT…
4040629	PRDX5	Peroxiredoxin-5, mitochondrial precursor	P30044	PRDX5_HUMAN	5e-63	612	EG911932,EG870567,EG923319,EG870566,EG936822	GGGGGAGACCACTACATATCACGATCATTGTCAACATGCCTATCAAGGTTGGGGATAAGCTTCCTGCTGTGGAGGTTCAGGAGAATGAGCCAGGCAATAAGGTGTCTATGGACCAGCTGTTCAAGGGGAAGAAGGGAGTTCTCTTTGCTGTGCCAGGGGCCTTCACTCCTGGGTGTTCCAAGACTCACCTTCCAGGCTTTGTGGAGCAGGCAGCAGAGCTGAAGTGCAAGGGTGTACAGGAGGTCGCCTGCGTCTCCGTTAACGACGCATTCGTTATGGCTGCCTGGGGAAAGGAACATGGAGCAGAAGGCAAGGTGCGAATGCTAGCTGATCCTACTGGAGAATTCACTAAGGCAGTGGACCTGTTGCTAGACAACGATCAGATTGTGGCTGCGCTTG…
4035640	PRDX5	Peroxiredoxin-5, mitochondrial precursor	P30044	PRDX5_HUMAN	1e-61	600	EG922096,EG922095	ggggAGTCTGTCCTCTGCTACCACTCGAACAACGTTAAAGGGGCTCGTCTCAACATAGGCCAATGATTTCCAGCTCAGCATTTCTCAAAGGGACCCGTGCAGTCCAGTGCTTCAGACCGCTACACACCACACTCATTGCCAACATGCCTATCAAGGTTGGAGAAAAACTTCCAGCAGTGGAGGTTCATGAGAATGAGCCAGGCAATAAGGTGTCGATGGACCAACTCTTCAAGGGGAAGAAGGGAGTTCTCTTTGCTGTGCCAGGGGCTTTTACTCCTGGGTGCTCCAAGACTCACCTTCCAGGGTTTGTGGAGTAGGCAGCAGAGCTGAAGAGCAAGGGTGTACAGGAGGTCGCCTGCATCTCCGTTAACGACGCATTCGTTATGGCTGCCTGGGGGA…
5045573	PRDX5	Peroxiredoxin-5, mitochondrial precursor	P30044	PRDX5_HUMAN	6e-63	611	tthy-evl-514-240.g0_883536,tthy-evl-514-240.b0_882768	caacataggccaatgatttccagctcagcgattctcaaagggacccgtgcCGTCCAGTGCGTCAGACCGCTACACACCACACTTATTGCAAACATGCCTATCAAGGTTGGAGAAAAACTTCCGGCAGTGGAGGTTCATGAGAATGAGCCAGGCAATAAGGTGTCTATGGACCAGCTCTTCAAGGGGAAGAAGGGAGTTCTCTTTGCTGTGCCAGGTGCTTTCACTCCTGGGTGCTCCAAGACTCACCTTCCAGGGTTTGTGGAGCAGGCAGCAGAGCTGAAGAGGAAGGGTGTGCATGAGGTTGCCTGCATCTCCATTAACGACGCATTTGTTATGGCTGCCTGGGGAAAGGAGCATGGAGCAGACGGCAAGGTGCGAATGCTGGCTGATCCTACTGGA…
4041862	PRDX5	Peroxiredoxin-5, mitochondrial precursor	P30044	PRDX5_HUMAN	4e-54	535	EG873684,EG810657,DY701828,CB512550,CA768392,EG873683,CA768411	GCTCTGGCAGGACATTTTATTAGGTAACAGATTTGAAAGTATACAGAAAGGATAGGATTTAAGTGCCATTCAGCTTAATTGTGCGTTTAAATTCTGCTATATTTTTAGACAATCTCCCTGAGCAGCCAGTACTGACGTCAAGTAGGACTGCCCTGCCATCATCCATAAAGTCCCCAAGCCCGGTGGAAAAAAACAGCACACCTCTTTGCAGTCTTGAGCACATCAGAATCAGAATGATAGTGAGTAGTAAATAAAGTTAGACTTCTGTGGTTGGAGTGCTCTGGTCCCAATGGGCCTACACCAGCTCAGAGAGCATGTTGGAAGCCAGGCTGCAGCTGAGGCCGGTGCCGTCAGGCTCCACGTTGATCTTCTTCACAACTCCATCCTCCACCACCATAG…
4780265	PRDX5	Peroxiredoxin-5, mitochondrial precursor	P30044	PRDX5_HUMAN	6e-62	602	EV392175,EV392174	ggggGGGACCGGTTTTGTCCAGTGCATCAGACCACTACACACCACGATAATTGTCAACATGCCTATCAAGGTTGGGGATAAGCTTCCTGCTGTGGAGGTTCAGGAGAATGAGCCAGGCAATAAGGTGTCTATGGACCAGCTCTTCAAGGGGAAGAAGGGAGTTCTCTTTGCTGTGCCAGGGGCCTTCACTCCTGGGTGTCCCAAGACTCACCTTCCAAGCTTTGTGGAGCAGGCAGCAGAGCTGAAGAGCAAGGGTGTACAGGAGGTCGCCTGCGTCTCCGTTAACGACGCATTCGTTATGGCTGCCTGGGGAAAGGAACATGGAGCAGAAGGCAAGGTGCGAATGCTAGCTGATCCTACTGGAGAATTCACTAAGGCAGTGGACCTGTTGCTAGACAA…
