# Supplementary material for: A salmonid EST genomic study: genes, duplications, phylogeny and microarrays
Source: BMC Genomics. 2008 Nov 17;9:545. doi: 10.1186/1471-2164-9-545 (PMC2628678; doi:10.1186/1471-2164-9-545)
Supplement: Additional file 1 — 78 phylogenetic data sets and trees. The data provided represent the EST sequences, alignments, and trees used in the phylogenetic analyses. This file requires the "Tar" UNIX command to open it. [file 1471-2164-9-545-S1.tar › koop_salmonid_EST_trees_20080222/28/28-alignment.phy]

19 311
oy.3296299agaccactacacaccacgatcattgtcaacatgcctatcaaggttgggga
ss.4061756agaccgctacacaccacactcattgccagcatgcctatcaaggttggaga
ss.4043946agaccgttacacaccacactcattgccaacatgcctatcaaggttggaga
tt.5045913agaccgctacacaccacgctcattgccaacatgcctatcaaggttgggga
cc.4237990agaccgctacacaccacgctcattgccaacatgcctatcaaggttgggga
or.4182546agaccgctacacaccacgcttttcgcaacaatgccgattaaggttggaga
sf.4780582agaccactacacaccacgataattgtcaacatgcctatcaaggttgggga
ss.4060493agaccactacatatcacgatcattgtcaacatgcctatcaaggttgggga
oy.3290391agaccgttacacaccacactcattgccaacatgcctatcaaggttggaga
oy.3298134agaccgttacacaccacactcattgccaacatgcctatcaaggttggaga
ss.4058132agaccactacatatcacgatcattgtcaacatgcctatcaaggttgggga
ss.4030119agaccactacatatcacgatcattgtcaacatgcctatcaaggttgggga
ss.4040593agaccactacataccacgatcattgtcaacatgcctatcaaggttgggga
ss.4036408agaccactacatatcacgatcattgtcaacatgcctatcaaggttgggga
ss.4040629agaccactacatatcacgatcattgtcaacatgcctatcaaggttgggga
ss.4035640agaccgctacacaccacactcattgccaacatgcctatcaaggttggaga
tt.5045573agaccgctacacaccacacttattgcaaacatgcctatcaaggttggaga
ss.4041862agaccactacatatcacgatcattgtcaacatgcctatcaaggttgggga
sf.4780265agaccactacacaccacgataattgtcaacatgcctatcaaggttgggga
          taagcttcctgcggtggaggttcaggagaatgagccaggcaataaggtgt
          aaaacttccagcagtggaggttcatgagaatgagccaggcaataaggtgt
          aaaacttccagcagtggaggttcatgagaatgagccaggcaataaggtgt
          aaagcttcctgctgtggaggttcaggagaatgagccaggcaataaggtgt
          aaagcttcctgctgtggaggttcatgagaatgagccaggcaataaggtgt
          agccctcccagcagtggaagttcaggagggggaacctggaaacaaggtgt
          taagcttcctgctgtggaggttcaggagaatgagccaggcaataaggtgt
          taagcttcctgctgtggaggttcaggagaatgagccaggcaataaggtgt
          aaaacttccggcagtggaggttcatgagaatgagccaggcaataaggtgt
          aaaacttccggcagtggaggttcatgagaatgagccaggcaataaggtgt
          taagcttcctgctgtggaggttcaggagaatgagccaggcaataaggtgt
          taagcttcctgctgtggaggttcaggagaatgagccaggcaataaggtgt
          taagcttcctgctgtggaggttcaggagaatgagccaggcaataaggtgt
          taagcttcctgctgtggaggttcaggagaatgagccaggcaataaggtgt
          taagcttcctgctgtggaggttcaggagaatgagccaggcaataaggtgt
          aaaacttccagcagtggaggttcatgagaatgagccaggcaataaggtgt
          aaaacttccggcagtggaggttcatgagaatgagccaggcaataaggtgt
          taagcttcctgctgtggaggttcaggagaatgagccaggcaataaggtgt
          taagcttcctgctgtggaggttcaggagaatgagccaggcaataaggtgt
          ctatggaccaactcttcaaggggaagaagggagttctctttgctgtgcca
          cgatggaccaactcttcaaggggaagaagggagttctctttgctgtgcca
          cgatggaccaactcttcaaggggaagaagggagttctctttgctgtgcca
          ctatggaccagctcttcaaggggaagaagggagttctctttgctgtgcca
          ctatggaccagctcttcaaggggaagaagggagttctctttgctgtgcca
          ctatggaccaactgttcaaggggaagaaaggagttctcttcgctgtgcca
          ctatggaccagctcttcaaggggaagaagggagttctctttgctgtgcca
          ctatggaccagctgttcaaggggaagaagggagttctctttgctgtgcca
          cgatggaccaactcttcaaggggaagaagggagttctctttgctgtgcca
          caatggaccaactcttcaaggggaagaagggagttctctttgctgtgcca
          ctatggaccagctgttcaaggggaagaagggagttctctttgctgtgcca
          ctatggaccagctgttcaaggggaagaagggagttctctttgctgtgcca
          ctatggaccagctgttcaaggggaagaagggagttctctttgctgtgcca
          ctatggaccagctgttcaaggggaagaagggagttctctttgctgtgcca
          ctatggaccagctgttcaaggggaagaagggagttctctttgctgtgcca
          cgatggaccaactcttcaaggggaagaagggagttctctttgctgtgcca
          ctatggaccagctcttcaaggggaagaagggagttctctttgctgtgcca
          ctatggaccagctgttcaaggggaagaagggagttctctttgctgtgcca
          ctatggaccagctcttcaaggggaagaagggagttctctttgctgtgcca
          ggggcctttactcctgggtgttccaagactcaccttccaggctttgtggc
          ggggcttttactcctgggtgctccaagactcaccttccagggtttgtgga
          ggggcttttactcctgggtgctccaagactcaccttccagggtttgtgga
          ggggctttcactcctgggtgttccaagactcaccttccagggtttgtgga
          ggggccttcactcctgggtgttccaagactcaccttccagggtttgtgga
          ggtgccttcaccccaggatgctccaagactcatcttccagggtttgtgga
          ggggccttcactcctgggtgttccaagactcaccttccaagctttgtgga
          ggggccttcactcctgggtgttccaagactcaccttccaggctttgtgga
          ggagctttcacgcctgggtgctccaagactcaccttccagggtttgtgga
          ggagctttcacgcctgggtgctccaagactcaccttccagggtttgtgga
          ggggccttcactcctgggtgttccaagactcaccttccaggctttgtgga
          ggggccttcactcctgggtgttccaagactcaccttccaggctttgtgga
          ggggccttcactcctgggtgttccaagactcaccttccaggctttgtgga
          ggggccttcactcctgggtgttccaagactcaccttccaggctttgtgga
          ggggccttcactcctgggtgttccaagactcaccttccaggctttgtgga
          ggggcttttactcctgggtgctccaagactcaccttccagggtttgtgga
          ggtgctttcactcctgggtgctccaagactcaccttccagggtttgtgga
          ggggccttcactcctgggtgttccaagactcaccttccaggctttgtgga
          ggggccttcactcctgggtgtcccaagactcaccttccaagctttgtgga
          gcaggcagcagagctgaagagcaagggtgtacaggaggtcgcctgcgtct
          gcaggcagcagagctgaagagcaagggtgtgcaggaggtcgcctgcatct
          gcaggcagcagagctgaagagcaagggtgtgcaggaggtcgcctgcatct
          gcaggcagcagtgctgaagagcaagggtgtgcaggaggtcgcctgcatct
          gcaggcagcagagctgaagagcaagggtgtgcaggaggtcgcctgcgtct
          gcaggctgcggtgctgcgcagtaagggggtccaggaagtggcctgcgtct
          gcaggcagcagagctgaagagcaagggtgtacaggaggtcgcctgcgtct
          gcaggcagcagagctgaagtgcaagggtgtacaggaggtcgcctgcgtct
          gcaggcagcagcgctgaagagcaagggtgtgcaggaggtcgcctgcatct
          gcaggcagcagcgctgaagagcaagggtgtgcaggaggttgcctgcatct
          gcaggcagcagagctgaagtgcaagggtgtacaggaggtcgcctgcgtct
          gcaggcagcagagctgaagtgcaagggtgtacaggaggtcgcctgcgtct
          gcaggcagcagagctgaagtgcaagggtgtacaggaggtcgcctgcgtct
          gcaggcagcagagctgaagtgcaagggtgtacaggaggtcgcctgcgtct
          gcaggcagcagagctgaagtgcaagggtgtacaggaggtcgcctgcgtct
          gtaggcagcagagctgaagagcaagggtgtacaggaggtcgcctgcatct
          gcaggcagcagagctgaagaggaagggtgtgcatgaggttgcctgcatct
          gcaggcagcagagctgaagtgcaagggtgtacaggaggtcgcctgcgtct
          gcaggcagcagagctgaagagcaagggtgtacaggaggtcgcctgcgtct
          ccgttaatgacgcattcgttatggctgcctggggaaaggaacatggagca
          ccgttaacgacgcattcgttatggctgcctgggggaaggagcatggagca
          ccgttaacgacgcattcgttatggctgcctgggggaaggagcatggagca
          ctgttaacgacgcatttgttatggctgcctggggaaaggaacatggagca
          ccattaacgacgcattcgttatggctgcctggggaaaggaacatggagca
          ctgtcaacgacgcgttcgtcatggctgcctgggggaaggaacatgggacc
          ccgttaacgacgcattcgttatggctgcctggggaaaggaacatggagca
          ccgttaacgacgcattcgttatggctgcctggggaaaggaacatggagca
          ccattaacgacgcattcgttatggctgcctgggggaaggagcatggagca
          ccattaacgacgcattcgttatggctgcctgggggaaggagcatggagca
          ccgttaacgacgcattcgttatggctgcctggggaaaggaacatggagca
          ccgttaacgacgcattcgttatggctgcctagggaaaggaacatggagca
          ccgttaacgacgcattcgttatggctgcctggggaaaggaacatggagca
          ccgttaacgacgcattcgttatggctgcctggggaaaggaacatggagca
          ccgttaacgacgcattcgttatggctgcctggggaaaggaacatggagca
          ccgttaacgacgcattcgttatggctgcctgggggaaggagcatggagca
          ccattaacgacgcatttgttatggctgcctggggaaaggagcatggagca
          ccgttaacgacgcattcgttatggctgcctggggaaaggaacatggagca
          ccgttaacgacgcattcgttatggctgcctggggaaaggaacatggagca
          gaaggcaaggt
          ggcggcaaggt
          ggcggcaaggt
          gaaggcaaggt
          gaaggcaaggt
          gacggcaaggt
          gaaggcaaggt
          gaaggcaaggt
          ggcggcaaggt
          ggcggcaaggt
          gaaggcaaggt
          gaaggcaaggt
          gaaggcaaggt
          gaaggcaaggt
          gaaggcaaggt
          ggcggcaaggt
          gacggcaaggt
          aaaggcaaggt
          gaaggcaaggt
