# Supplementary material for: A salmonid EST genomic study: genes, duplications, phylogeny and microarrays
Source: BMC Genomics. 2008 Nov 17;9:545. doi: 10.1186/1471-2164-9-545 (PMC2628678; doi:10.1186/1471-2164-9-545)
Supplement: Additional file 1 — 78 phylogenetic data sets and trees. The data provided represent the EST sequences, alignments, and trees used in the phylogenetic analyses. This file requires the "Tar" UNIX command to open it. [file 1471-2164-9-545-S1.tar › koop_salmonid_EST_trees_20080222/29/29-cluster_info.csv]

CBR Database ID	Gene Name	Protein	Swissprot Accession	Swissprot ID	e-value	Bitscore	ESTs	Contig Sequence
4182820	None	Calcium-dependent serine proteinase precursor	P15156	CASP_MESAU	1e-115	1065	EL540888,EL551628,EL531089,EL534890,EL520976,EL531090,EL544718,EL534889,EL545157,EL551455,EL533657,EL533658,EL540887,EL520975,EL551627,EL532198,EL532197,EL545158,EL544719,EL551454	gtgacacaaaactacgattttattgaATTCAGGACAAGTTTAATCAAGCCCATTCATTTTACAAGCACAAACATTTGATAAAAACAGAACAGACTCGGCTTAAGCACAAAGATTGTTTACACACCCGAGTATCTAGCAGTGCTAAATCAGTATTTCTATAAAAGTTTTTACAATCATTCAGTAAAACATATTAGGACGGTAGCTAGAAATCAAAGGGATGAGATAATATCTGCTGAAGTTATGCGTGAGATCATATCTCCTGAAGTAATGCGTGAGATCATATCTGCTGAAGTGAAGAGTAACTCTTTGACTAACAGCTACAGTTGGTTTAGTCTTCGTCATTCTCCTCCTTCTCTATTGTCTCCTTGATCCAGCCTAAATACTTACTCACCTTGGTGT…
4056896	MASP2	Mannan-binding lectin serine protease 2 precursor	O00187	MASP2_HUMAN	7e-88	831	EG924917,DY715953,DW551174,EG841224,EG841223,EG924778,DW551173,EG903761,DY715952,CB514366,EG930795,EG930796,EG903772,CA061305,CA038254,EG924918,EG902292,EG926873,EG926874,EG902293,EG924172,EG924171,DW544778,EG924777,DY731597,DY739118,DY707725	cgagttttATAAATCATATTTTTATTTGGGTTTGTCAATCAGGGTTACA*TTGGGAAGCATTATTCACAACCATGAATAAAAGGCACGGCAATATGTGTTGTGATTTTGCCACAGAGTAGAGATTTTATTCAGACATGACAGGGTGGTATTGCCTGTATACTGAAGTTACATTTAACACTGAACTAAAAGAACACAAGTCATTTATAGAACCAGACTTATAAAAAGTAAAAGTACTGGAAATAATTAGCATACACTTATGATTATGGAGGTTAAGAGTTGACTAGTATGCTTTACTATTCTTAGTCTTCTTAACTGTTTTTAACCCTGATCTTCTCTCTCTATGGTCATCTTGATCCAGTCTAAGTAATTCTCCACTTTGGTATAGTAACCCTTTTTAG…
3293403	C1S	Complement C1s subcomponent precursor	P09871	C1S_HUMAN	3e-54	539	CA373548,CA373921,BX858281,CB491974,BX315401,BX315402,CA374832,BX313295,CA347073,CA365315	ctggtggacaaggatccaagcactctgtttcatgatgaggtccggttcaagtgtgaatctaaatactacacactggagggAGACGAGAAGTACATCTGTGATGCCAGTGGTACGTGGACATCGGTCAAGGGCCAAGAAAAGTTACCAAAGTGCATCGAAGTGTGTGGGAAGACAGAAACAGATATTTCCAGCTTTGGAAGAATTTTGGGGGGCAAACCGGCGAACATGGGAGAGATACCCTGGCAGCTTCTCACTAAACAGCCCAAAAGAGGAGGAGCATCCCTGATCAATGACCGGTGGGCCATCACAGCAGCTCATGTAGTGGATGGCTACGAAGAAAGCACGCTTACATTTTTCGGGGGGCTGATAGATGGGAAAAAAGCACAAGAAACTGATCCT…
5047844	C1s	Complement C1s subcomponent precursor	Q6P6T1	C1S_RAT	4e-25	286	tthy-evl-509-225.b0_885825,tthy-evl-509-225.g0_880065	GGGGCAACAACGACATAGCTCTCATCAGAATGTCTTCCAGGGTGACGTTAGGGCCCAATGTTCTCCCCATATGTCTGCCTGAGGCTGATGGAGGATTCAAAGAGGGTCAACAAGGCACTGTATCAGGGTGGGGTGCGACAGAGAATAAAGCTGAAACCAAAATGTTGCATAAAAGCCAGTTCCTGCGTCACACAGCTGTGGGAAGATACTCCCAAAATAAGTGTGAGGACACACCTGTGTTGTCTAGTAACAAGCCGATGGTTTTCACTGAGAACATGTTCTGTGCAGGAGGTGATGAGAGCGATAGCTGCAAGGGGGATAGTGGGGGTCCATTCTTTCTCCCTAAGCTGGGATCAGGGAACAAGGGCAACAGAGGGCCATATCGTCTGAGAGGCATTG…
4238637	C1s	Complement C1s subcomponent precursor	Q6P6T1	C1S_RAT	3e-28	313	EV367301,EV250122	GCCACTGAGACTTTATTCAGACATGACAGGAGGGTATTGTCTGTATACTGAAGTTACAATTAACACTGATTGAGGGAAAACTGAATTAAAAAACCACAAGTCATTTATAGAACCAGACTGGTTTAAAAAAAAAAGTGAAAGTACTGTAAATCATGAGCATAAAATGGTGATTATGGAGGTTAAGAGTTGACTAGTATGTTTTTACTCTTCTTACTGTTTGTACTCCTGCTCTTCTCTCTCTATGGTCTTCTTGATCCAGTCTAAGTAATTCTCCACTTTGGTGTAGTAACCCTTTTTAGAATATTTTTCCTTTTCACAAAGGGCACCCCAGGACACAATGCCTCTCAGACGATATGGCCCTCTGTTATCCTTGTTCCCTGATCCCAGCTTAGGGAGAAA…
4783337	C1s	Complement C1s subcomponent precursor	Q6P6T1	C1S_RAT	3e-19	234	EV394148,EV394149	GGGTGAAGTTAGGGCCCAATGTTCTCCCCATATGCCTGCCTGAGGCTGATGGAGGATTCAAAGAGCATCAACAAGGCACTGTTTCAGGGTGGGGTGGGACAGAGAATAAAAATGAAACCAAAATTTTGGATAAAAGCAAATTCTTGCTTCACACATTTGCGGGAAGATACCCCAAAATTATTTGTGAGGATACACCTGTGTTGTCTATTACCAAGCCAATGGTTTTCACTGAGAACATGTTCTGTGCAGGGGGTGATGGGACAGATAGCTGCAAGGGGGATAGTGGGGGTCCATTATTTCTCCCTATGCTGGGATTAGGGAACAAGGACAACAGAGGGCCATATCGTCTGAGAGGCATTGTGTCCTGGGGTTCCCTTTGTGAACTGGGAAAGGATTCTA…
