# Supplementary material for: A salmonid EST genomic study: genes, duplications, phylogeny and microarrays
Source: BMC Genomics. 2008 Nov 17;9:545. doi: 10.1186/1471-2164-9-545 (PMC2628678; doi:10.1186/1471-2164-9-545)
Supplement: Additional file 1 — 78 phylogenetic data sets and trees. The data provided represent the EST sequences, alignments, and trees used in the phylogenetic analyses. This file requires the "Tar" UNIX command to open it. [file 1471-2164-9-545-S1.tar › koop_salmonid_EST_trees_20080222/29/29-alignment.phy]

6 428
or.4182820gtgacgcttgggcccactctcctgcctatctgcctgcctgagcccgatga
ss.4056896gtgaagttagggcccaatgttctccccatatgcctgcctgaggctgatgg
oy.3293403gtgaagttagggcccaatgttctacccatatgcctgcctgaggctgatgg
tt.5047844gtgacgttagggcccaatgttctccccatatgtctgcctgaggctgatgg
cc.4238637gtgaagttaggacccaatgttctccccatatgcctggctgaggctgatgg
sf.4783337gtgaagttagggcccaatgttctccccatatgcctgcctgaggctgatgg
          agagctggaggccgatactttaggcactgtttcagggtggggagcaactg
          aagattcaaagagggtcaacagagcactgtttcagggtggggtgggacag
          aggattcaaagagtttcagcacggcactgtttcagggtggggtgggactg
          aggattcaaagagggtcaacaaggcactgtatcagggtggggtgcgacag
          aggattcaaagagggtcaacaaggcactgtttcagggtttggtgcgacag
          aggattcaaagagcatcaacaaggcactgtttcagggtggggtgggacag
          aaaaaagggagcaaagcaaaatgttacgtcatactgatgtggctgtatac
          agaataaagataaaagccgctacttgctttacacatccgtgggaagatac
          agaagaaagataaaagcagattcttgctttacgcatctgtgggaagacac
          agaataaagctaaaagccagttcctgcgtcacacagctgtgggaagatac
          agaatacatttaaaagccgctacttgcttcacacagctgtgggaagatac
          agaataaaaataaaagcaaattcttgcttcacacatttgcgggaagatac
          actactagtaagtgtgaagacacacctcgtattgaagaaaagcccttggt
          ccccaaagtgtgtgtgaggatacacctttgcctattaacaagccaatggt
          ccccaaatgaattgtgaggaaacacctttgtctattaacaagccaatggt
          tcccaaaataagtgtgaggacacacctttgtctagtaacaagccgatggt
          ccccaaagtatgtgtgaagacacacctttgtctattaacaagccaatggt
          cccaaaattatttgtgaggatacacctttgtctattaccaagccaatggt
          cttcactggcaacatgttctgcgctggaaaggatgggcatgatagctgta
          tttcactgagaacatgttctgtgcagggggtggtgggacagatagctgca
          tttcactgagaacatgttctgtgcagggggtgatgggttagatagctgca
          tttcactgagaacatgttctgtgcaggaggtgatgagagcgatagctgca
          tttcactgagaacatgttctgtgcaggtggtgatgggaaagatagctgca
          tttcactgagaacatgttctgtgcagggggtgatgggacagatagctgca
          gaggagatagcggaggtccatttgtcgtacccagattagggaaccacaac
          agggggatagtgggggtccattatttctccctatgctgggggacaacaga
          agggggatagtgggggtccattatttctccctaagctgggggacaacaga
          agggggatagtgggggtccattctttctccctaagctggggggcaacaga
          agggggatagtgggggtccattctttctccctaagctgggggataacaga
          agggggatagtgggggtccattatttctccctatgctgggggacaacaga
          aaaccgcaccgtctaatgggggtcgtgtcgtggggctcccactgtaaaga
          gggccatatcatctgagaggcattgtgtcctggggttccccttgtgaact
          gggccatatcatctgagaggcattgtgtcctggggttccctttgtgaact
          gggccatatcgtctgagaggcattgtgtcctggggttccctttgtgaact
          gggccatatcgtctgagaggcattgtgtcctggggtgccctttgtgaaaa
          gggccatatcgtctgagaggcattgtgtcctggggttccctttgtgaact
          ggatggagacttcaaggggtattacaccaaggtgagtaagtatttaggct
          gggaaaggattctaagggttactataccaaagtggagaattacttagact
          gggaaaggaatctaagggttactacaccaaagtggagaattacttagact
          gggaaaggattctaagggttactacacaaaagtggagaattacttagact
          ggaaaaatattctaagggttactacaccaaagtggagaattacttagact
          gggaaaggattctaagggttactacaccaaagtggagaattacttagact
          ggatcaaggagacaatagagaaggagga
          ggatcaagatgaccatagagagagaaga
          ggatcaagatgacaatagagagagaaga
          ggatcaagaagaccatagagattgagga
          ggatcaagaagaccatagagagagaaga
          ggatcaagaagaccatagagagagaaga
