# Supplementary material for: A salmonid EST genomic study: genes, duplications, phylogeny and microarrays
Source: BMC Genomics. 2008 Nov 17;9:545. doi: 10.1186/1471-2164-9-545 (PMC2628678; doi:10.1186/1471-2164-9-545)
Supplement: Additional file 1 — 78 phylogenetic data sets and trees. The data provided represent the EST sequences, alignments, and trees used in the phylogenetic analyses. This file requires the "Tar" UNIX command to open it. [file 1471-2164-9-545-S1.tar › koop_salmonid_EST_trees_20080222/3/3-raw.tree]

(((((tt.5047695:500.0,(ss.4032878:500.0,ss.4057016:500.0,(sf.4781173:500.0,
(oy.3289474:500.0,oy.3293521:500.0):497.0):496.0,ss.4034718:500.0):379.0,
cc.4237766:500.0):483.0,or.4181809:500.0):495.0,cc.4237578:500.0):458.0,ss.4032293:500.0,
ss.4043845:500.0,sf.4781412:500.0,(oy.3294136:500.0,oy.3292438:500.0):499.0,
ss.4061281:500.0,ss.4057262:500.0):500.0,ss.4044345:500.0);
