# Supplementary material for: A salmonid EST genomic study: genes, duplications, phylogeny and microarrays
Source: BMC Genomics. 2008 Nov 17;9:545. doi: 10.1186/1471-2164-9-545 (PMC2628678; doi:10.1186/1471-2164-9-545)
Supplement: Additional file 1 — 78 phylogenetic data sets and trees. The data provided represent the EST sequences, alignments, and trees used in the phylogenetic analyses. This file requires the "Tar" UNIX command to open it. [file 1471-2164-9-545-S1.tar › koop_salmonid_EST_trees_20080222/3/3-cluster_info.csv]

CBR Database ID	Gene Name	Protein	Swissprot Accession	Swissprot ID	e-value	Bitscore	ESTs	Contig Sequence
4057262	ID1	DNA-binding protein inhibitor ID-1	P41134	ID1_HUMAN	3e-27	306	EG854335,DW575309,DY730097,DY730098,DW575308,DY738220,DY738221,EG805109,qa,EG775156	cccctggGGGTTGAGAACTGTCAACATTACTGAGACAATATTCCCTAGACTGCTAAAAATACTTTTGGAGCCTTTGCTAATCTCTATAGCTTTTACGCACAATCTTTTCCTTATCTTTGGAAACTACAGCTACACCATCAGCCAATATGAAGGTTGTCGGACCTACTTGCGCACTGAAGAGTAAGGTTGGCGGCGAGGACATGGTGCGGTGCCTCGCAGACCAGAGCCTGTCCATCTCCAAATGCAAGATCCCGCTGCTGGACGAGCAGATGACCGTCTTTCTGCAAGACATGAACAGCTGCTACAGCAAGCTGAAGGAGCTGGTACCTACTCTGCCTACCAACAAGAAGGCCAGCAAGGTGGAGATCCTCCAGCACGTCATTGACTACATCTGGGATC…
4781412	ID1	DNA-binding protein inhibitor ID-1	P41134	ID1_HUMAN	2e-26	299	EV386528,EV386529	GGGGGGAGAACTGTCAACATTACTGAGACAATATTCCCAAGACTACTACAAATACTTGTGGAGCCTCTGGTAATCTCTATAGCTTTTACGCACCATCTTTTCATTATCTTTGGAAACTACAGCTACACCATCAGCCAATATGAAGGTTGTCGGACCTACCTGCGCACTGAAGAGTAAGGTTGGCGGCGAGGACATGGTGCGGTGCCTCGCGGACCAAAGCCTGTCCATCTCCAAATGCAAGATCCCGCTGCTGGACGAGCAGATGACCGTCTTTCTGCAAGACATGAACAGCTGCTACAGCAAGCTGAAGGAGCTGGTACCTACTCTGCCTACCAACAAGAAGGCCAGCAAGGTGGAGATCCTCCAGCACGTCATTGACTACATCTGGGACCTGCAGGT…
4034718	ID1	DNA-binding protein inhibitor ID-1	P41134	ID1_HUMAN	4e-26	296	EG860745,EG860746	GGGGGGTTGAGAACTGTCAACATCACTGAGACAACATTCACAAGACTACTAACAATACTTTTGGAGCCTTCGCTAATCTTTTTACGCACCATCTTTTCATTATCCTTGGAAACTACAACATCAGCCAATATGAAGGTTGTCGGACCTACCTGCGCACTGAAGAGCAAGGTTGGAGGCAAGGACATGGTGCGGTGCCTATCCGACCAGAGCCTTTCCATCTCCAAATGTAAGATCCCGCTGCTGGACGAGCAGATGGCCGTGTTTCTGCAGGACATGAACAGCTGTTATAGCAAACTGAAGGAGCTGGTCCCCACTCTGCCTACCAACAAGAAGGCCAGCAAGGTGGAGATCCTCCAACACGTCATTGACTACATATGGGACCTGCAGGTCGAACTGGAC…
3292438	Id1	DNA-binding protein inhibitor ID-1	P20067	ID1_MOUSE	2e-16	161	CX261168,CX261169,CA344349,BX084671,CA380532	AATATTCCCATTACTACTAAAAATACTTTTGGAGCCTTTGCTAATCTCTATAGCTTTTACACACCATATTTTTATTATCTTTGGAAACTACAGCTACACCTTCACCACAATATGAAGGTTGATGGACCTACCTGCGCACTGAAGAGTAAGGTTGGCAGCAAGGACATGGTGCGGTGCCTCGAGGACCACAGCCTGTCCATCTCCAAATGCAATATCCCGCTGGTGGACTATCACATGACCGCATTTGTGCAAGACATGAACAGCTGTTACAGCAAGCTGAAAGGAGCTGGTACCTACTCTGCCCACCAACAAGAAGGCCAGCATGGTGGAGATCCTCCAGCACGTCATTGACTACATCTGGGACCTGCAAGTCGAGCTGGATGAACCGGAGAAGACTCG…
3289474	ID1	DNA-binding protein inhibitor ID-1	P41134	ID1_HUMAN	2e-26	299	BX082222,CX033794,BX082223	AACATTCACAAGACTACTAACAAGACTTTTGGAGCCTTCGCTAATCTATTTACGCACCATATTTTCATTATCCTTGGAAACTACAACATCAGCCAATATGAAGGTTGTCGGACCTACTTGCGCACTGAAGAGCAAGGTTGGAGGCAAGGACATGGTGCGGTGCCTATCCGACCAGAGCCTTTCCATCTCCAAATGTAAGATCCCGCTGCTGGACGAGCAGATGACCGTGTTTCTGCAGGACATGAACAGCTGTTATAGCAAGCTGAAGGAGCTGGTCCCCACTCTGCCTACCAACAAGAAGGCCAGCAAGGTGGAGATCCTCCAACACGTCATTGACTACATATGGGACCTGCAGGTTGAACTGGACGAGCCGGAAAAGAACCGTCAGCAGAGCAGCGT…
3294136	ID1	DNA-binding protein inhibitor ID-1	P41134	ID1_HUMAN	1e-30	333	CB493567,CX145536,CB492655,CX144343,CA345750,BX869721,CA372740,CA381301,CX144342,BX085138,CX145535,CA380800,CA373394,CA360279,CA387368,DV194878,DV197624,CT572231,DV191198,DV195103,BX084670	TTTTTTTTTTTTTTTTTTTTTTTTTTTTAAAATAATTGCCTTATTTTAATAAAAACACCATGAAGGTACATTGTAAAAAAACAACAATATTTTTCACATAGTGTGGCATTGTAATATACAATACATTTTGTCGCTCAGGATACTGAGAAAATGGAATACATTTTATTTTACAAAATTTTGAATTTCATACATGATTTACAAAACGTAAGAGAAACGTTGTCTTTCTTGAGAAAGTCAACACAACAACAGGCGAAGCTGTTAGCAGTAACTGCCATGGTCCCATGACTAACACAGTCTATTACGACCCACTAGTCTCCATGAGATCAGAGACCTCGGGATGGATCGAATGCCTTGAGTGACAGTTCCCCTCTTCTTGAGAATGTCCATCAAAAGTATTTT…
4237766	ID1	DNA-binding protein inhibitor ID-1	P41134	ID1_HUMAN	4e-30	329	EV369184,EV369185,EV367824,EV367823	gggggttGTTGAGAACTGTCAACATCACTGAGACAACATTAATATATAATATTCCCAAGACTACTAACAAGACTTTTGGAGCCTTTGCTAATCTCCAAAGATTTTACGCACCATCTTTTCATTATCCTTGGAAACTACAACATCAGCCAATATGAAGGTTCTCGGACCTACCTGCACACTGAAGAGCAAGGAAGGAGGCAAGGACATGGTGCGGTGCCTATCCGACCAGAGCCTTTCCATCTCCAAATGTAAGATCCCGCTGCTGGACGAGCAGATGACCGTGTTTCTGCAGGACATGAACAGTTGTTATAGCAAGCTGAAGGAGCTGGTCCCCACTCTGCCTACCAACAAGAAGGC*CAGCAAGGTGGAGATCCTCCAACACGTCATTGACTACATAT…
4061281	ID1	DNA-binding protein inhibitor ID-1	P41134	ID1_HUMAN	4e-31	338	EG775167,DY720212,EG812073,qa,DW557761,EG858043,DY710769,EG777752,EG769497,EG806745,DW592019,DY710768,CB505247,DW557760,DY720211,EG815494,DW179961,EG812074,EG771992,EG769498,EG777751,EG806743,EG854334,EG840310,EG813109,EG813110,EG800249,CA770376,CA044675,CA051051,EG903356,EG799783,EG820436,EG881194,EG835098,EG827004,CK878486,EG799782,DN166023,DN166168,EG881193,EG800248,EG858054,EG835096,EG827005,…	GGGGGGTTGAGAACTGTCAACATTACTGAGACAATATTCCCTAGACTGCTAAAAATACTTTTGGAGCCTTTGCTAATCTCTATAGCTTTTACGCACAATCTTTTCCTTATCTTTGGAAACTACAGCTACACCATCAGCCAATATGAAGGTTGTCGGACCTACTTGCGCACTGAAGAGTAAGGTTGGCGGCGAGGACATGGTGCGGTGCCTCGCAGACCAGAGCCTGTCCATCTCCAAATGCAAGATCCCGCTGCTGGACGAGCAGATGACCGTCTTTCTGCAAGACATGAACAGCTGCTACAGCAAGCTGAAGGAGCTGGTACCTACTCTGCCTACCAACAAGAAGGCCAGCAAGGTGGAGATCCTCCAGCACGTCATTGACTACATCTGGGATCTACA…
4044345	ID1	DNA-binding protein inhibitor ID-1	P41134	ID1_HUMAN	3e-30	330	EG815853,EG815855,EG853568,EG805110	GGGGGGTTGAGAACTGTCAACATTACTGAGACAATATTCCCTAGACTGCTAAAAATACTTTTGGAGCCTTTGCTAATCTCTATAGCTTTTACGCACAATCTTTTCCTTATCTTTGGAAACTACAGCTACACCATCAGCCAATATGAAGGTTGTCGGACCTACTTGCGCACTGAAGAGTAAGGTTGGCGGCGAGGACATGGTGCGGTGCCTCGCAGACCAGAGCCTGTCCATCTCCAAATGCAAGATCCCGCTGCTGGACGAGCAGATGACCGTCTTTCTGCAAGACATGAACAGCTGCTACAGCAAGCTGAAGGAGCTGGTACCTACTCTGCCTACCAACAAGAAGGCCAGTAAGGTGGAGATCCTCCAGCGCGTCATTGACTACATCTGGGATCTACA…
4032293	ID1	DNA-binding protein inhibitor ID-1	P41134	ID1_HUMAN	1e-29	326	EG866182,EG866183	GGGGGGTTGAGAACTGTCAACATTACTGAGACAATATTCCCTAGACTGCTAAAAATACTTTTGGAGCCTTTGCTAATCTCTATAGCTTTTACACACAATCTTTTCCTTATCTTTGGAAACTACAGCTACACCATCAGCCAATATGAAGGTTGTCGGACCTACTTGCGCACTGAAGAGTAAGGTTGGCGGCGAGGACATGGTGCGGTGCCTCGCAGACCAGAGCCTGTCCATCTCCAAATGCAAGATCCCGCTGCTGGACGAGCAGATGACCGTCTTTCTGCAAGACATGAACAGCTGCTACAGCAAGCTGAAGGAGCTGGTACCTACTCTGCCTACCAACAAGAAGGCCAGTAAGGTGGAGATCCTCCAGCACGTCATTGACTACATCTGGAATCTACA…
4237578	ID1	DNA-binding protein inhibitor ID-1	P41134	ID1_HUMAN	6e-30	328	EV368895,CB483833,EV368896,CX349422,CX349412	aaAAAAAGTATTGCCTTGTTTTAATAAAAACACCATTAAGGTACATTGTAAAAAAAACAATATTTTTCACATAGTGTGGCATTGTAATATACAATACATTTTGTCGCTCAGGATACTGAGAAAATTAATACATCTTATTTTACACAATTTTGAATTTTCTACATGTTTTACAAGATACAAAAACGTTGTATTTCTTGAGAAACTCCACACAACAACAGGCGAAGCTGTTTGCAGTAACTGCCATGGTCCCATGACTAACACAGTCTATTCGGACCCACTAGTCTCCATGAGATCAGAGACCTCGGGATGGATCGAAGGCCTTGAGTGACAGTTCCTTTCTTCTTCAGAATGTCAATCAAAAGTATTTTCTAGCATGGGAGTTTGCAACTTCCCTACTTG…
4181809	ID1	DNA-binding protein inhibitor ID-1	P41134	ID1_HUMAN	1e-30	333	EL518671,EL522672,CX350354,EL518672,EL522673,EL533563,EL533562	gggggttgaggaactgtcaacattccgctgcaagcaacttaaaaaaatcagcgaagacaactaagagacaaccttaagtctatattttacgcacaacaatctttttcgttggaaactacatcttcagcatcaaaatgaaagtggtcggatctacctgcgcattgaagagcaaggttggcggcgaggacatggtgcgatgcctgtctgaccagagcctagccatctctaagtgcaagatcccgctgctggacgaacagatgacagtcttcctgcaagatatgaatagCTGCTACAGCAAACTGAAAGAGCTTGTACCCACATTGCCCACGAACAAAAAGGCAAGCAAGGtggagaTTCTCCAGCACGTCATAGACTACATCTGGGATCTGCAGGTTGAGT…
5047695	ID1	DNA-binding protein inhibitor ID-1	P41134	ID1_HUMAN	3e-20	244	tthy-evl-508-295.b0_887047,tthy-evl-508-295.g0_886663	GGGGGGTTGAGAACTGTAAACATCACGGAGACAACATTCCCAAGCCTACTAGCAAGACTTTTGGAGCCTTTGCTATTCTCCAAAGTTTTTACGCACCATATTTTCGTTATCCTACGAAACTACAGGGTCAGCGAATATGAAGGTTGTCGGAGCTACCTGCACACTGAAGAGCAAGGTTGGGGGCAAGGACATGGTAGCGGCGCATATCCGACCAGAGCCTTTCCATCTCCAAGTGGAACATCCCGCTGCTGGACGAGCAAATGACCGTGTGTCCGCAGGACATGAACAGCTGTGAGAGCAAGTTGAAGGAGCTGGTCCCCACTCTGCCTACGAACAAGAAGGCCAGCAAGGTGGAGATCCTCCAACACGTCATTGACTATATATGGGACCTACAGGTCG…
4057016	ID1	DNA-binding protein inhibitor ID-1	P41134	ID1_HUMAN	3e-30	330	EG904865,EG830916,EG830917,EG811006,EG808728,EG811005,EG789080,EG845170,EG774551,EG845171,DY738541,EG847382,CB509856,EG849434,EG857118,EG828735,EG797434,EG875347,DY738540,DW179685,DW340060,EG872751,EG849433,EG847383,EG828736,EG808727,EG797433,EG789079,EG875348,EG857117,EG801694	GGGGGGTTGAGAACTGTCAACATCACTGAGACAACATTCACAAGACTACTAACAATACTTTTGGAGCCTTCGCTAATCTTTTTACGCACCATCTTTTCATTATCCTTGGAAACTACAACATCAGCCAATATGAAGGTTGTCGGACCTACCTGCGCACTGAAGAGCAAGGTTGGAGGCAAGGACATGGTGCGGTGCCTATCCGACCAGAGCCTTTCCATCTCCAAATGTAAGATCCCGCTGCTGGACGAGCAGATGACCGTGTTTCTGCAGGACATGAACAGCTGTTATAGCAAGCTGAAGGAGCTGGTCCCCACTCTGCCTACCAACAAGAAGGCCAGCAAGGTGGAGATCCTCCAACACGTCATTGACTACATATGGGACCTGCAGGTCGAACTGGAC…
4781173	ID1	DNA-binding protein inhibitor ID-1	P41134	ID1_HUMAN	5e-30	328	EV385544,EV385545	GGGGGGTTGAGAACTGTCAACATCACCGAGACAACATTCACAAGACTACTAATAAGACGTTTGGAGCCTTCGCTTATCTTTTTACGCACCATCTTTTCATTATCATTGGAAACTACAATATCAGCCAATATGAAGGTTGTCGGACCTACCTGCGCACTGAAGGGCAAGGTTGGAGGCAAGGACATGGTGCGGTGCCTATCCGACCAGAGCCTTTCCATCTCCAAATGTAAGATCCCGCTGCTGGACGAGCAGATGACCGTGTTTCTGCAGGACATGAACAGCTGTTATAGCAAGCTGAAGGAGCTGGTCCCCACTCTGCCTACCAACAAGAAGGCCAGCAAGGTGGAGATCCTCCAACACGTCATTGACTACATCTGGGTCCTGCAGGTCGAACTGGAC…
3293521	ID1	DNA-binding protein inhibitor ID-1	P41134	ID1_HUMAN	3e-29	322	CX259599,BX074849,BX074850,CX259600,CX248537,BX084392,BX084393,CX248538,CA354047	gttgagaactgTCAACATCACTGAGACAACATTCACAAGACTACTAACAAGACTTTTGGAGCCTTCGCTAATCTATTTACGCACCATATTTTCATTATCCTTGGAAACTACAACATCAGCCACTATGAAGGTTGTCGGACCTACCTGCGCACTGAAGAGCAAGGTTGGAGGCAAGGACATGGTGCGGTGCCTATCCGACCAGAGCCTTTCCATCTCCAAATGTAAGATCCCGCTGCTGGACGAGCAGATGACCGTGTTTCTGCAGGACATGAACAGCTGTTATAGCAAGCTGAAGGAGCTGGTCCCCACTCTGCCTACCAACAAGAAGGCCAGCAAGGTGGAGATCCTCCAACACGTCATTGACTACATATGGGACCTGCAGGTTGAACTGGACGAGCC…
4043845							EG769493,EG769494	ggggaagcagtggtatcaacgcagagtggccattacggccggggggttgagaactgtcaacattactgagacaatattccCTAGACTGCTAAAAATACTTTTGGAGCCTTTGCTAATCTCTATAGCTTTTACGCACAATCTTTTCCTTATCTTTGGAAACTACAGCTACACCATCAGCCAATATGAAGGTTGTCGGACCTACTTGCGCACTGAAGAGTAAGGTTGGCGGCGAGGACATGGTGCGGTGCCTCGCAGACCAGAGCCGTCAGCAGATCAGCGTGCCCCGCACACCTCCCACCACCCTGAATGCAGAGTTGGCCAGCATCACTGTCGAGAATGGATGCTCGGATGACAGAATCATGTGCCGCTAGAGCTCTCGGAGCATCGCCCCATGTATCG…
4032878							EG801695,EG872753	AAAAAAAATTGTCTTGTTTTAATAAAAACCCCCTTTAAGGTacATTGTATAAAAAAAATAAACTATTTTTTTCCCATAGGGGGACAtTGTAATATACAATACAGTTTgtcCCTCAGGAATCTGAAAAAATTAATTACTTTTCTTTATAAAATGTTGAATTTCTacatGTTTCACAAAAAACTTTCTTGAGCAACTACCCAACAGGcgAAGCTGATTGCAGTAACTGCCATGGTCCCCTGGCTAACACAGTcTATTCGGACCCAATcctcTCTATGAAATCCgaaaTctcgAAATGGATCGAATGCCTTGaGTGACAGTtCCCCCCTTCTTGAAAATGTCCATcGAAAGTATTTTCTAGCATGGGAGTTTGCAAcTTCCCTACTTGGCTCAAGGTTTGGT…
