# Supplementary material for: A salmonid EST genomic study: genes, duplications, phylogeny and microarrays
Source: BMC Genomics. 2008 Nov 17;9:545. doi: 10.1186/1471-2164-9-545 (PMC2628678; doi:10.1186/1471-2164-9-545)
Supplement: Additional file 1 — 78 phylogenetic data sets and trees. The data provided represent the EST sequences, alignments, and trees used in the phylogenetic analyses. This file requires the "Tar" UNIX command to open it. [file 1471-2164-9-545-S1.tar › koop_salmonid_EST_trees_20080222/3/3-alignment.phy]

18 455
ss.4057262gaatggatgctcggatgacagaatcatgtgccgctagagctctcggagca
sf.4781412gaatggatgctcggatgacagaatcatgtgccgctagacctctcggagca
ss.4034718gaatggatgctcggatgacagaatcatgtgccgctagagctctcggagta
oy.3292438gaatggatgctcggatgacagaatcatgtgccgctagacctctccgagca
oy.3289474gaatggattctcggatgacagaatcatgtgccgctagacctctcggagta
oy.3294136gaatggatgctcggatgacagaatcatgtgccgctagacctctccgagca
cc.4237766gaatggatgctcggatgacagaatcatgtgccgctagacctctcggagta
ss.4061281gaatggatgctcggatgacagaatcatgtgccgctagagctctcggagca
ss.4044345gaatggatgctcggatgacagaatcatgtgccgctagagctctcggagca
ss.4032293gaatggatgctcggatgacagaatcatgtgccgctagagctctcggagca
cc.4237578gaatggatgctcggatgacagaatcatgtgccgctagacctctcagagca
or.4181809gagtggatgttcggatgacagaataatgtgccgttaaaccaagggaacat
tt.5047695gaattgatgctcggatgacagaatcatgtgtcgctagacctctcggagta
ss.4057016gaatggatgctcggatgacagaatcatgtgccgctagagctctcggagta
sf.4781173gaatgggtgctcggatgacagaatcatgtgccgctagacctctcggagta
oy.3293521gaatggattctcggatgacagaatcatgtgccgctagacctctcggagta
ss.4043845gaatggatgctcggatgacagaatcatgtgccgctagagctctcggagca
ss.4032878gaatggatgctcggatgccagaatcaggggccgctagagctttcggagta
          tcgccccatcgttccagagcgagcaccagaacaaggttacattatgtgac
          tcgccacatcgttccagagcgagcaccggaacaaggttacattatgtgac
          tcgcaccatcattccagagcgaccaccagaacaaggttacattatgtgac
          tcgccccatcgttccagagcgagcaccggaacaaggttacattatgtgac
          ttgccccatcattccagagcgaccaccagaacaagggtacattatgtgac
          tcgccccatcgttccagagcgagcaccggaacaaggttacattatgtgac
          tcgccccatcattccagagcgaccaccagaacaaggttacattatgtgac
          tcgccccatcgttccagagcgagcaccagaacaaggttacattatgtgac
          tcgccccatcgttccagagcgagcaccagaacaaggttacattatgtgac
          tcgccccatcgttccagagcgagcaccagaacaaggttacattatgtgac
          tcgccccatcgttccagagcgagcaccagaacaaggttatattatgtgac
          ctcccccatcattccatagcgagcaccaacttcaggttacctgatgggcc
          tcgccccatcattccagcgcgaccaccagaacaaggttacattatgtgac
          tcgcaccatcattccagagcgaccaccagaacaaggttacattatgtgac
          tcgacccatcattccagagcgaccaccagaacacggttacattatgtgac
          ttgccccatcattccagagcgaccaccagaacaaggttacattatgtgac
          tcgccccatcgttccagagcgagcaccagaacaaggttacattatgtgac
          tcgccccatcattccagggggaccccccgaacaaggttacattatgtgac
          attagatcacaaacaaaccttgagccaagtagggagttgcaaactcccat
          attagatcacaaacaaaccttgagccaagtagggagtttcaaactcccat
          atttgatcactaccaaaccttgagccaagtagggagttgcaaactcccat
          attcgatcacaaacaaaccttgagccaagtagggagttgcaaactcccat
          attttatcactaccaaaccttgagccaagtaggaagttgcaaactcccat
          attcgatcacaaacaaaccttgagccaagtagggagttgcaaactcccat
          atttgatcacgaccaaaccttgagccaagtagggagttgcaaactcccat
          attagatcacaaacaaaccttgagccaagtagggagttgcaaactcccat
          attagatcacaaacaaaccttgagccaagtagggagttgcaaactcccat
          attagatcacaaacaaaccttgagccaagtagggagttgcaaactcccat
          attagatcacaaacaaaccttgaggcaagtagggagttgcaaactcccat
          attcgaccacgtcaaaaccttgaactgagtagggagttgcagactcccat
          atttgatcaagaccaaaccttgagccaagtagggagttgcaaactcccat
          atttgatcactaccaaaccttgagccaagtagggagttgcaaactcccat
          attttatcactaccaaaccttgagccaagtagggagttgcaaactcccat
          attttatcactaccaaaccttgagccaagtaggaagttgcaaactcccat
          attagatcacaaacaaaccttgagccaagtggggagttgcaaactcccat
          atttgatcactaccaaaccttgagccaagtagggagttgcaaactcccat
          gctagaaaatacttttatggacattctcaagaagagaggaactgtcactc
          gctagaaaatacttttatggacattctcaagaagagaggaactgtcactc
          gctagaaaatactttcatggacattctcaagaagcgaggaactgtcactc
          gctagaaaatacttttatggacattctcaagaagaggggaactgtcactc
          gctagaaaatactttcatggacattctaaagaagcgaggaactgtcactc
          gctagaaaatacttttatggacattctcaagaagaggggaactgtcactc
          gctagaaaatactttcatggacattctaaagaagcgaggaactgtcactc
          gctagaaaatacttttatggacattctcaagaagagaggaactgtcactc
          gctagaaaatacttttatggacattctcaagaagagaggaactgccactc
          gctagaaaatacttttatggacattctcaagaagagaggaactgtcactc
          gctagaaaatacttttattgacattctgaagaagaaaggaactgtcactc
          actagaaaatgcattcatggacatgctctggtgaagaggaactgtcattc
          gttagaaaatactttcatggacattctcaagaaccgaggaactgtcattc
          gctagaaaatactttcatggacattctcaagaagcgaggaactgtcactc
          gctagaaaatactttcatggacattctaaagaagcgaggaactgtcactc
          gctagaaaatactttcatggacattctaaagaagcgaggaactgtcactc
          gctagaaaatacttttatggacattctcaagaagagaggaactgtcactc
          gctagaaaatactttcatggacattttcaagaaggggggaactgtcactc
          aaggcattcgatcgatctcggagactagtgggtcctaatagactgtgtta
          aaggcattcgatcgatctcggagactagtgggtcctaatagactgtgtta
          aaggcattcgatcgatctcagagacgattgggtccgaatagactgtgtta
          aaggcattcgatcgatctcggagactagtgggtcgtaatagactgtgtta
          aaggcattcgatcgatctcagagacgattgggtctgaatagactgtgtta
          aaggcattcgatcgatctcggagactagtgggtcgtaatagactgtgtta
          aaggcattcgatcgatctcggagacgagtgggtccgaatagactgtgtta
          aaggcattcgatcgatctcggagactagtgggtcctaatagactgtgtta
          aaggcattcgatcgatctcggagactagtgggtcctaatagactgtgtta
          aaggcattcgatcgatctcggaaactagtgggtcctaatagactgtgtta
          aaggccttcgatcgatctcggagactagtgggtccgaatagactgtgtta
          caggccttcgattggtggcggagacgagtggtccaaaatagactgggtta
          aaggcattcaatcgatctcggagacgagtgggtccgaatagactgtgtta
          aaggcattcgatcgatctcagagacgattgggtccgaatagactgtgtta
          aaggcattcgatcgatctcagagacgattgggtccgaatagactgtgtta
          aaggcattcgatcgatctcagagacgattgggtctgaatagactgtgtta
          aaggcattcgatcgatctcggagactagtgggtcctaatagactgtgtta
          aaggcattcgatcgatttcagagaggattgggtccgaatagactgtgtta
          gtctgggaccatggcagttactgcaaacagcttcgcctgttgttggttgc
          gtctgggaccatggcagttactgcaaacagcttcgcctgttgttggttgc
          gccggggaccatggcagttactgcaaacagcttcgcctgttgtgtgttgc
          gtctgggaccatggcagttactgctaacagcttcgcctgttgttggttgc
          gccggggaccatggcagttactgcaaacagctttgcctgttgtgtgttgc
          gtctgggaccatggcagttactgctaacagcttcgcctgttgttggttgc
          accggcgaccatggcagttagtgcaaacagcttcgcctgttgtgtgttgc
          gtctgggaccatggcagttactgcaaacagcttcgcctgttgttggttgc
          gtctgggaccatggcagttactgcaaacagcttcgcctgttgttggttgc
          gtctgggaccatggcagttactgcaaacagcttcgcctgttgttggttgc
          gtctgggaccatggcagttactgcaaacagcttcgcctgttgttggtggc
          gccggggaccatggcagccagtgcaaccagctttgcttgttgcttgtagc
          gccggggaccatggcagttattgcaatcagtttagcatgttgtgtgttgc
          gccggggaccatggcagttactgcaaacagcttcgcctgttgtgtgttgc
          gccggggaccatgacagttactgcaaacagctttgcctgttgtgtgttgc
          gccggggaccatggcagttactgcaaacagctttgcctgttgtgtgttgc
          gtctgggaccatggcagttactgcaaacagcttcgcctgttgttggttgc
          gccggggaccatggcagttactgcaatcagcttcgcctgttgggtgttgc
          tcaagaaattttgtaaaacatgtagaaattcaaaattttgtaaaaaaaat
          tcaagaaattttgtaaaacatgtagaaattcaaaattttgtaaaaaaaat
          tcaagaaatcttgtgaaacatgtagaaattcaacattttataaagaaaat
          tcaagaaattttgtaaatcatgtagaaattcaaaattttgtaaaaaaaat
          tcaagaagttttgtgaaacatgtagaaattcaacattttataaagaaaat
          tcaagaaattttgtaaatcatgtagaaattcaaaattttgtaaaaaaaat
          tcaagaaatcttgtgaaacatgtagaaattccacattttgtaaaaaaaat
          tcaagaaattttgtaaaacatgtagaaattcaaaattttgtaaaaaaaat
          tcaagaaattttgtaaaacatgtagaaattcaaaattttgtaaaaaaaat
          tcaagaaattttgtaaaacatgtagaaattcaaaattttgtaaaaaaaat
          tcaagaaatcttgtaaaacatgtaaaaattcaaaattgtgtaaaaaagat
          ttaagaaattctgtaaaacatgtaaaatttcgaaattttgttaaaaaaaa
          tcaagaaatcttgtgaaacatgtagaaattcaacattttgtaaaaaaaat
          tcaagaaatcttgtgaaacatgtagaaattcaacattttataaagaaaat
          tcaataagtcttgtgaaacatgtcgaaattcaacattttataaagaaaat
          tcaagaagttttgtgaaacatgtagaaattcaacattttataaagaaaat
          tcaagaaattttgtaaaacatgtagaaattcaaaattttgtaaaaaaaat
          tcaagaaattttgtgaaacatgtagaaattcaacattttataaagaaaat
          tcattttctcagtatcctgagcgacaaaatgtattgtatattacaatgcc
          tcattttctcagtatcctgagcgacaaaatgtattgtatattacaatgcc
          taattttttcagattcctgagcgacaaactgtattgtatattacaatgtc
          tcattttctcagtatcctgagcgacaaaatgtattgtatattacaatgcc
          taattttctcagattcctgagcgacaaactgtattgtatattacaatgtc
          tcattttctcagtatcctgagcgacaaaatgtattgtatattacaatgcc
          tcattttctcagattcctgagcgacaaactgtattgtatattacaatgtc
          tcattttctcagtatcctgagcgacaaaatgtattgtatattacaatgcc
          tcattttctcagtatcctgagcgacaaaatgtattgtatattacaatgcc
          tcattttctcagtatcctgagcgacaaaatgtattgtatattacaatgcc
          taattttctcagtatcctgagcgacaaaatgtattgtatattacaatgcc
          tacatttctcagattcctgagcgacaaactgtattgtatattacaatgcc
          tcattttttcagattcttgagggacaaattgtattgtatattacaatgtc
          taattttctcagattcctgagcgacaaactgtattgtatattacaatgtc
          taattttctcagattcctgagcgacaaactgtattgtatattacaatgtc
          taattttctcagattcctgagcgacaaactgtattgtatattacaatgtc
          tcattttctcagtatcctgagcgacaaaatgtattgtatattacaatgcc
          taattttttcagattcctgagggacaaactgtattgtatattacaatgtc
          acactatgtgaaaaatttttttttacaatgtaccttcatggtgtttttat
          acactatgtgaaaaatttttttttacaatgtaccttcatggtgtttttta
          acactatgtgaaaaaattttttatacaatgtaccttaatggtgtttttat
          acactatgtgaaaaatttttttttacaatgtaccttcatggtgtttttat
          acactatgtgaaaaaaatttgtatacaatgtaccttaatggtgtttttat
          acactatgtgaaaaatttttttttacaatgtaccttcatggtgtttttat
          acactatgtgaaaaaatgttttttacaatgtaccttaatggtgtttttat
          acactatgtgaaaaatttttttttacaatgtaccttcatggtgtttttat
          acactatgtgaaaaatttttttttacaatgtaccttcatggtgtttttat
          acactatgtgaaaaatttttttttacaatgtaccttcatggtgtttttat
          acactatgtgaaaaatttttttttacaatgtaccttaatggtgtttttat
          acattatgtgaaagattttttcttacaatgtactttattggtgtttttat
          actttatttgaaaacagtttttttacaatgtaccttaatggggtttttat
          acactatgtgaaaaaattttttatacaatgtaccttaatggtgtttttat
          acactatgtgaaaaaaatttttatacaatgtaccttaatggtgtttttat
          acactatgtgaaaaaaatttgtatacaatgtaccttaatggtgtttttat
          acactatgtgaaaaatttttttttacaatgtaccttcatggtgtttttat
          cccctatgggaaaaaattttttatacaatgtaccttaagggggtttttat
          taaaa
          ttaaa
          taaaa
          taaaa
          taaaa
          taaaa
          taaaa
          taaaa
          taaaa
          taaaa
          taaaa
          taaaa
          taaaa
          taaaa
          taaaa
          taaaa
          taaaa
          taaaa
