# Supplementary material for: A salmonid EST genomic study: genes, duplications, phylogeny and microarrays
Source: BMC Genomics. 2008 Nov 17;9:545. doi: 10.1186/1471-2164-9-545 (PMC2628678; doi:10.1186/1471-2164-9-545)
Supplement: Additional file 1 — 78 phylogenetic data sets and trees. The data provided represent the EST sequences, alignments, and trees used in the phylogenetic analyses. This file requires the "Tar" UNIX command to open it. [file 1471-2164-9-545-S1.tar › koop_salmonid_EST_trees_20080222/30/30-raw.tree]

((((cc.4237592:500.0,((tt.5045961:500.0,tt.5045821:500.0):500.0,(ss.4048036:500.0,
or.4182287:500.0):473.0):426.0,cc.4237518:500.0):427.0,ss.4055352:500.0,oy.3316264:500.0):452.0,
sf.4779957:500.0):500.0,sf.4780602:500.0);
