# Supplementary material for: A salmonid EST genomic study: genes, duplications, phylogeny and microarrays
Source: BMC Genomics. 2008 Nov 17;9:545. doi: 10.1186/1471-2164-9-545 (PMC2628678; doi:10.1186/1471-2164-9-545)
Supplement: Additional file 1 — 78 phylogenetic data sets and trees. The data provided represent the EST sequences, alignments, and trees used in the phylogenetic analyses. This file requires the "Tar" UNIX command to open it. [file 1471-2164-9-545-S1.tar › koop_salmonid_EST_trees_20080222/30/30-cluster_info.csv]

CBR Database ID	Gene Name	Protein	Swissprot Accession	Swissprot ID	e-value	Bitscore	ESTs	Contig Sequence
3316264							CK991338,CR943977,BX084544,BX912527	CGCAAACATGCTTTTATCATGGTATTTACCTTCTAGGTTTGCACACATGCACATATCACCTCCCCCCATTGTAAATGTTGTTATGTGTATTGTCTGTCTCGCTTTTTCAATGATTGTCCTCGTAAACAAAAGTATTTCTTATACTCCGTATCATTCTTTCCAAAGGTTGTATATAGTGCTGACTCGATGGCTCTAGCTCACTTGTGAAGTTTTTATTCTCTTTATCAAATATATATAAATATATATATGATGTATATATTATATATATATCATATATATGTATAAAGGTACACTGCTGGATAACAAGTATAATAGGAATGCTATACAAGCTGTTTTTCCTTTTCAGTGTATCAGTATTGTCTTAGTAAAACTGTGTCATTCCATCAGCTGCTGTCATGC…
4779957							EV388951,EV388950	ggggaaatgttgttatgtgtattgtctgtccggctttttcaatgattgtcctcgtaaacaaaagtatttcttatactctgTATCATTCCATCAGCTGCTGTCATGCTCCTTATTTTGATGTTGTCATGACGAATGAAGAAGAGGAAAAAATAAGATGATAACAAACGATAGTAAATTCAAAAAGCACTTACGTACAATCACTGTCTTTGGTTCCTTTCCCTCACCGCAGTTATCATGAGTTACTGTTTAGACAATGTGCAACTAGATTTGCTGTAATAGACATTGCATTCCAAGTGATGTGAATTGTGAGTTCTGCATGACAAATGGTAGATTTTAGAGTCATATACATAAAACCTGTCTTAAAAATATATAAAAACAATAACATGGCAGTAGCAAAGT…
4182287							EL528191,EL528190,EL529287,EL518003,EL517915,EL518068,EL517970,EL521716,EL521717,EL529286,EL517961,EL518175	agGCTTTATTACTTTTAATCAATTCAGCTAGCTACAAAATGTCCACCACTTCACAAACTGACAGAATACAGAGGGAGTTTTAATATTACATGCGTTGAGGACATCAATCTCACAGTTTAACCTATGTGTCATTCAGGTATTTAGTCCTACAATTCTAACTACTCAACATTTCGGCGATTTGgtatgCATAGCTCTAAAGTACAGAAGCAACAAAAAACCTTTTGTAATGTAatTTTTT*GTTTCAGAGTATAATTATTATCATGATTATTATTATTTTACCGATAATAAACAACACGTGGGGAGAGTAAACTAACAGGAATACAGTCTTCTTATAAAAGTAAGGTTTCTCAGAAATATGTGTCTTTTGCTTTACATTGCAAACGTTTATTTTTTTCAGA…
4780602							EV391602,EV388732,EV385062,EV388733,EV391603	ACAGAGAATAGGGTTTATTACTTTTAATCAATTCAGCTAGCTACAAAATGTTCCACGACTTCACAAACTGACAGGATACAGAGGGAGTTTGAATATCACATGCGTTTTGAGGACATCAATCTCACAGTTTAATCTATTGTGTCATTCAGAGAAGGTATTTGTTCATCATATTATTCTAACTACTCAACATCTTGGTGATTTGGTGTGCATAGCTCTAAAAGTACAGAAGCAAACAAAACTTTTGTATGTCATTTTTTGTTTCAAAACTTGTTATTATTATGATATTCATATTATTTAGTTATCATTATTATTTTACCAATAACAAACCACACGGGGAGATTAAACTAACAGGATACAGTCTTCTTATAAAAGTAAGGTCTCTCAGAAATACGCGTCTTT…
4055352							CB499900,CK990257,qa,CO470187,CK873454,CK874067,CA047721,DW550799,CB499881,CA047836,CO470369,BF228626,DW588572	AGGGTTTATTACTTTTAATCAATTCAGCTAGCTACAAAATGTTCCACGACTTCACAAACTGACAGGATACAGAGGGAGTTTGAATATCACATGCGTTTTGAGGACATCAATCTCAGTTTAATCTATTGTGTCATTCAGAGAAGGTATTTCTTCATCTTATTATTCTAACTACTCAACATCTTGGCGATTTGGTGTGCATAGCTCTAAAAGTACAGAAGCAAACAAAACTTTTGTATGTCATTTTTTGTTTCAAAACATTATTATTATTATGATATTCATATTATTTAGTTATCATTATTATTTGACCAATAACAAACCACACGGGGAGATTAAACTAACAGGATACAGTCTTCTTATAAAAGTAAGGTCTCTCAGAAATACGCGTCTTTGCTTTACATT…
5045821							tthy-evl-509-366.b0_885966,tthy-evl-509-366.g0_880206	gggggatgtgaactgtgcattctgcatgacaaacagtagattttagagtcatatacataaaacctgtcttaaaaatatctAAAAACAATAACATGGCAGTAGCAAAGTTGTCAAAAGCATGCTCAGTATTAGGACACAGTTGAACGTTCCATACTCTCCTGCAAGTTTGCAATAGTGCCACTATTTCTGTCAAAAATATATTTACAGACTGTGACCATCGTTGTAAAATAATGCAAAATGATCTTGACGTGAAGAGATTATGATGAAAAAAATGAGGACGTGGCTGTAACAACAAAAAATATGATTTTTTTCTAAATGAATATGCAGTTCAGTGAAGATATTGAATACGTGCTGAAGGGTGGGGTACTGGTTGTGTATTGTATCATAGATTTTGGATGC…
5045961							tthy-evl-514-243.g0_883539,tthy-evl-514-243.b0_882771,tthy-evl-505-025.b0_876793,tthy-evl-505-025.g0_876025	tatacataaaacctgtcttaaaaaatatctAAAAACAATAACATGGCAGTAGCAAAGTTGTCAAAAGCATGCTCAGTATTAGGACACAGTTGAACGTTCCATACTCTCCTGCAAGTTTGCAATAGTGCCACTATTTCTGTCAAAAATATATTTACAGACTGTGACCATCGTTGTAAAATAATGCAAAATGATCTTGACGTGAAGAGATTATGATGAAAAAATGAGGACGTGGCTGTAACAGCAAAAAAATATGATTTTTTTCTAAATGAATATGCAGTTCAGTGAAGATATTGAATACGTGCTGAAGGGTGGGGTACTGGTTGTGTATTGTATCATAGATTTTGGATGCTCTGAAAAAAATGAACAAATTACACATTGTTTGCAATGTAAAGCAAAGAG…
4237592							CB484532,CB483637,CB484242,CB484161,CB483670,CB483929,CX349466,CB484411,CB484136	cacagagaatAGGGTTTATTACTTTTAATCAATTCAGCTAGCTACAAAATGTTCCACGACTTCACAAACTGACAGGATACAGAGGGAGTTTGAATATTACATGCGTTTTGAGGACATCAATCTCACAGTTTAATCTATTGTGTCATTCAGAGAAGGTATTTCTTTATTCATCTTATCATTCTAACTACTCAACATCTCGGCGATTTGGTGTGCATAGCTCTAAAAGTACAGAAGCAAACAAAAAAACTTTTGTATGTCATTTTTTGTTTCAGAACATTATTATTATGATGATATTCATTTTATTTAGTTATCATTATTATTTTACCAATAACAAACCACACGGGGAGATTAAACTAACAGGATACAGTCTTATAAAAGTAAGGTCTCTCAGAAATACGG…
4237518							qa,qa,qa	AGGGGTTATTACTTTTAATCAATTCAGCTAGCTACAAAATGTTCcacGACTTCCCAAACTGACAGGATACAGAGGGAGTTTGAATATTACATGCGTTTTGAGGACATCAATCTcaCAGTTTAATCTATTGGggcATTCAAAAAAGGGATTTCTTTATTCATCTTATCATTCTAACTACTCAACATCTCGGGGATTTGGGGGGCATAGCTCTAAAAGTACAGAAGCAAACAAAAAAACTTTTGGATGGCATTTTTTGTTTcAAAACATTATTATTATGaTGATATTCATTTTATTTAGTTATCATTATTATTTTACCAATAACAAACCCCCCGGGGAGATTAAACTAACAGGATACAGTCTTATAAAAGTAAGgtcTCTCAAAAATACGGGTCTTTGCTT…
4048036							ssal-ra-003-040.b1_331592,qa,ssal-ra-003-040.g1_331688	ctgggtATCGTTTGtctGGCTTTTTCaatgatTGTCCtcgTAAAaagAAatattTTTTATCCtctgTATCATAGGTTTTGGATGCTCTGGGAAAAAAAAAAATGTAAAGCAAAAACTCGTATTTTTGAGAGACCTTACTTTTATAAGAAGATTGTATTGTGTTTGTTTAATCTCCCTGTGTGGTTCATTAATGGTAAAATAATAATGATACAAATGTGAATATGATAATAATAACACTCTGAAACAAAAAATGACATACAAATGTTTTTTGTTTGCTTCTGTATTTTTACAGCCGATGCACACCAAATCGCTGAAATTAATTAATAAATACCTTCTCTGAACGACACAATAGATTCAATTGTGAGATTGACGTCCTCAAAACGCATGTAGTATTAAAAC…
