# Supplementary material for: A salmonid EST genomic study: genes, duplications, phylogeny and microarrays
Source: BMC Genomics. 2008 Nov 17;9:545. doi: 10.1186/1471-2164-9-545 (PMC2628678; doi:10.1186/1471-2164-9-545)
Supplement: Additional file 1 — 78 phylogenetic data sets and trees. The data provided represent the EST sequences, alignments, and trees used in the phylogenetic analyses. This file requires the "Tar" UNIX command to open it. [file 1471-2164-9-545-S1.tar › koop_salmonid_EST_trees_20080222/30/30-alignment.phy]

10 355
oy.3316264tgtatcatagattttggatgctctgaaaaaatgaacaatgtaaagcaaag
sf.4779957tgtatcatagattttggatgctctgaaaaaatgaacaatgtaaagcaaag
or.4182287tgtaacataggatttggatgctctgaaaaaaataacaatgtaaagcaaag
sf.4780602tgtatcatagattttggatgctctgaaaaaatgaacaatgtaaagcaaag
ss.4055352tgtatcatagattttggatgctctgaaaaaatgaacaatgtaaagcaaag
tt.5045821tgtatcatagattttggatgctctgaaaaaatgaacaatgtaaagcaaag
tt.5045961tgtatcatagattttggatgctctgaaaaaatgaacaatgtaaagcaaag
cc.4237592tgtatcatagattttggatgctctgaaaaaatgaacaatgtaaagcaaag
cc.4237518tgtatcatagattttggatgctttgaaaaaatgaacaatgtaaagcaaag
ss.4048036tgtatcataggttttggatgctctgggaaaaaaaaaaatgtaaagcaaaa
          acgcgtatttttgagagaccttacttttataagactgtatcctgttagtt
          acgcgtatttctgagagaccttacttttataagactgtatcctgttagtt
          acacatatttctgagaaaccttacttttataagactgtatcctgttagtt
          acgcgtatttctgagagaccttacttttataagactgtatcctgttagtt
          acgcgtatttctgagagaccttacttttataagactgtatcctgttagtt
          aggcgtatttctgagagaccttacttttataagactgtatcctgttagtt
          aggcgtatttctgagagaccttacttttataagactgtatcctgttagtt
          acccgtatttctgagagaccttacttttataagactgtatcctgttagtt
          acccgtatttttgagagaccttacttttataagactgtatcctgttagtt
          actcgtatttttgagagaccttacttttataagattgtattgtgtttgtt
          taatctccccgtgtggtttgttattggtcaaataataatgataataataa
          taatctccccgtgtggtttgttattggtaaaataataatgataataataa
          tactctccccacgtggtttattatcggtaaaataataataatcatgataa
          taatctccccgtgtggtttgttattggtaaaataataatgataataataa
          taatctccccgtgtggtttgttattggtcaaataataatgataataataa
          taatctcccagtgtggtttgttattggtaaaataataatgataataataa
          taatctcccagtgtggtttgttattggtaaaataataatgataataataa
          taatctccccgtgtggtttgttattggtaaaataataatgataatcataa
          taatctccccggggggtttgttattggtaaaataataatgataatcataa
          taatctccctgtgtggttcattaatggtaaaataataatgataatgataa
          taatatgttttgaaacaaaaaatgacatacaaaagttttgtttgcttctg
          taacaagttttgaaacaaaaaatgacatacaaaagttttgtttgcttctg
          taattaactctgaaacaaaaaattacattacaaaatttttgttgcttctg
          taacaagttttgaaacaaaaaatgacatacaaaagttttgtttgcttctg
          taataagttttgaaacaaaaaatgacatacaaaagttttgtttgcttctg
          taataagttctgaaacaaaaaattacatacaaaagttctgtttgcttctg
          taataagttctgaaacaaaaaattacatacaaaagttctgtttgcttctg
          taataagttctgaaacaaaaaatgacatacaaaagttttgtttgcttctg
          taataagttttgaaacaaaaaatgccatccaaaagttttgtttgcttctg
          taataaactctgaaacaaaaaatgacatacaaatgttttgtttgcttctg
          tactttagagctatgcacaccaaatcaccaagatgttctctgaatgacac
          tactttagagctatgcacaccaaatcaccaagatgttctctgaatgacac
          tactttagagctatgcataccaaatcgccgaaattatacctgaatgacac
          tactttagagctatgcacaccaaatcaccaagatgttctctgaatgacac
          tactttagagctatgcacaccaaatcgccaagatgttctctgaatgacac
          tactttacagctatgcacaccaaattgccgagatgttctctgaacgacac
          tactttacagctatgcacaccaaattgccgagatgttctctgaacgacac
          tactttagagctatgcacaccaaatcgccgagatgttctctgaatgacac
          tactttagagctatgccccccaaatccccgagatgttttttgaatgcccc
          tattttacagccatgcacaccaaatcgctgaaattttctctgaacgacac
          atagattcaactgagattgatgtcctcaacgcatgtgatattcaaactcc
          atagattaaactgagattgatgtcctcaacgcatgtgatattcaaactcc
          ataggttaaactgagattgatgtcctcaacgcatgtaatattaaaactcc
          atagattaaactgagattgatgtcctcaacgcatgtgatattcaaactcc
          atagattaaactgagattgatgtcctcaacgcatgtgatattcaaactcc
          atagattaaactgaggtcgacgtcctcaacgcatgtaatattcaaactcc
          atagattaaactgagattgacgtcctcaacgcatgtaatattcaaactcc
          atagattaaactgagattgatgtcctcaacgcatgtaatattcaaactcc
          atagattaaactgagattgatgtcctcaacgcatgtaatattcaaactcc
          atagattcaattgagattgacgtcctcaacgcatgtagtattaaaactcc
          ctctgtatcctgtcagtttgtgaagtcgtggacattttgtagctagctga
          ctctgtatcctgtcagtttgtgaagtcgtggacattttgtagctagctga
          ctctgtattctgtcagtttgtgaagtggtggacattttgtagctagctga
          ctctgtatcctgtcagtttgtgaagtcgtggacattttgtagctagctga
          ctctgtatcctgtcagtttgtgaagtcgtggacattttgtagctagctga
          ctctgtatcctgtcagtttgtgaagtcgtggacattttgtagctagctga
          ctctgtatcctgtcagtttgtgaagtcgtggacattttgtagctagctga
          ctctgtatcctgtcagtttgtgaagtcgtggacattttgtagctagctga
          ctctgtatcctgtcagtttgggaagtcgtggacattttgtagctagctga
          ctttgtattctgtcagtttctgaagtggtggacattttgtagctagctga
          attga
          attga
          attga
          attga
          attga
          attga
          attga
          attga
          attga
          attga
