# Supplementary material for: A salmonid EST genomic study: genes, duplications, phylogeny and microarrays
Source: BMC Genomics. 2008 Nov 17;9:545. doi: 10.1186/1471-2164-9-545 (PMC2628678; doi:10.1186/1471-2164-9-545)
Supplement: Additional file 1 — 78 phylogenetic data sets and trees. The data provided represent the EST sequences, alignments, and trees used in the phylogenetic analyses. This file requires the "Tar" UNIX command to open it. [file 1471-2164-9-545-S1.tar › koop_salmonid_EST_trees_20080222/31/31-raw.tree]

(((or.4182805:500.0,((ss.4047080:500.0,ss.4029985:500.0):391.0,ss.4061372:500.0,
ss.4046528:500.0):456.0,tt.5049977:500.0,(sf.4780875:500.0,sf.4780076:500.0):479.0,
oy.3295693:500.0):457.0,((ss.4038538:500.0,ss.4061945:500.0,ss.4054511:500.0,
ss.4049371:500.0):483.0,oy.3294858:500.0):499.0):500.0,cc.4237626:500.0);
