# Supplementary material for: A salmonid EST genomic study: genes, duplications, phylogeny and microarrays
Source: BMC Genomics. 2008 Nov 17;9:545. doi: 10.1186/1471-2164-9-545 (PMC2628678; doi:10.1186/1471-2164-9-545)
Supplement: Additional file 1 — 78 phylogenetic data sets and trees. The data provided represent the EST sequences, alignments, and trees used in the phylogenetic analyses. This file requires the "Tar" UNIX command to open it. [file 1471-2164-9-545-S1.tar › koop_salmonid_EST_trees_20080222/31/31-cluster_info.csv]

CBR Database ID	Gene Name	Protein	Swissprot Accession	Swissprot ID	e-value	Bitscore	ESTs	Contig Sequence
3294858	TMEM50A	Transmembrane protein 50A	O95807	TM50A_HUMAN	3e-77	737	CB496199,CX245134,CA386420,BX877766,CA366097,BX873498,CX245135,CA352664,BX876066,BX307419,BX080183,BX307418,CA372238,BX315570,CA361469	tctggacctccgcgccgttgtaatgccacacctccgtgatttatcggcaagttcagtatgctagcacattaggtgtattaGACCCGGTACTATCTCGTCTTTGGGATGCCGTTACATTCACCAGATAGTATGACTGTTCGATTATCACTACCATTGGACTTGCCCTCAGCCCAGATTCGCTCTAATTGGCCACCGGAACCTAGTCTAACCGCTCTGTGGGCCACTCGACATGCAATATAGCTCCTTTTCCCTTCACAGCTCAGAACCATGTCAGGGTTTTTGGACAGCATCCGGTGCGGAGAATGCGAATGCAATGTGGACTGGGGAGAGAGGAGAAACACCATTGCATCTATAGCTGCTGGAGTCCTGTTTTTCACTGGTTGGTGGATAATCATTGAT…
4780875	Tmem50a	Transmembrane protein 50A	Q9CXL1	TM50A_MOUSE	5e-76	727	EV390085,EV390084,EV390603,EV390604	gggggagtttgctagagacactgcgcatattctacgctctttccacaggacggcgaagtgagctgaacagacttctgcagCTGTGCTGGGAGCAATCTAGGTCACCAGCAGGTTCTCCTATGCCTGGGGTTACTACACTGGAGCTCAGAACCATGTCAGGGTTTTTGGACAGCGTCCGGTGCGGAGACTGCGAGTGCAATGTGGACTGGGGAGAGAGGCGAAACACCATGGCATCTATAGCTGCTGGAGTCTTGTTTTTCACTGGTTGGTGGATAATCATTGATGCAGCTGTGAAATATCCAGATGAGGCGGTCTTCCATCATGCCTATCACACCTGTGGAGTCATCGCTACTGTGGCTTTTCTCATGATCAATGCTGTCTCGAATGGCCAGGTGAGAG…
4049371	TMEM50A	Transmembrane protein 50A	O95807	TM50A_HUMAN	1e-62	612	EG815919,EG909416,EG864699,EG890055,EG843985,DW006634,DW006360,EG922788,EG909417,EG760460,DW577879	gggtTGGACATTTTGTGTTTAATGCTGCCATGGGGGTTCAGGATCAAAAAAGTGACCTCCTGGTTAGGTTAATATACAagtACTGTAAATGTATAAACATTACAGTCAAATACAGTcAAAAAATAAACCCATTGAAACCTTGAATCAAACCACACAAACTACAGCTTGAGTTAAAAACCTTCAAATGATGGTTCagTaTAACTACCCAATTAAAAACTCCCCATCTAGACAAatTATTGTAAAACTTTTGTTTGCCCCCATTGAAGGGTCAATTATTTTCAGTAAATgGaCAGTAAGTAAATCTACTTACAACATTAACCCTCCGAGATATATACATATATATGTCCTATATTTTCCCCCTCAGATGTTTGTACCTTAATAATGAACATTTCCTCATCA…
4061372	Tmem50a	Transmembrane protein 50A	Q9CXL1	TM50A_MOUSE	5e-76	727	EG784915,EG784914,DW566741,EG781114,DY708419,EG774831,CA056951,EG769578,CB511990,EG798901,EG839732,DY723222,DY723671,DY708420,DW565174,DW566742,DY719861,CX353132,EG839730,EG769580,EG882394,EG899072,EG878775,EG899074,EG769944,EG769943,EG798912,EG854707,EG774832,EG781115,EG808327,EG808326,EG832409,CA062882,EG832398,EG865095,CA054407	gtggggaccgagcaggcgcgtgtctcagctctctcagaagcAAAGCATAGGCTAATAAACGGCGTCTAGGGGTTCCATAACGAACCCCAAAAAGAAAAGCTCAGAACCATGTCAGGGTTTTTGGACAGCGTCCGGTGCGGAGACTGCGAGTGCAATGTGGACTGGGGAGAGAGGCGAAACACTATGGCATCTATAGCTGCTGGAGTCCTGTTTTTCACTGGTTGGTGGATAATCATTGATGCAGCTGTGAAATATCCAGATGAGGCAGTCTTCCATCATGCCTATCACACCTGTGGAGTCATCGCTACTGTGGCTTTTCTCATGATCAATGCTGTCTCGAATGGCCAGGTGAGAGGGGACAGCTACAGTGAAGGTTGCATTGGGCAGACAGGAGCTCGT…
3295693	Tmem50a	Transmembrane protein 50A	Q9CXL1	TM50A_MOUSE	5e-76	727	CA370965,BX300970,BX297466,CA342040,CA353518,CX039478,BX297465,CA381383,CX033989,CX030220,CA386475,CA382282,CA382251,CX037290,CX066916,CA370993,CB486911,CB489042,CB488650,CB496835,CX148576,CA341601,CA362498,CX148575,CA364757,CA367248	cgtgtctcaactctctcagaagcaaagtataggctaaTAAACGGCGTCTAGGGGTTCCATAACGGACCCCAAAAAGAAAAGCTCAGTACCATGTCAGGGTTTTTGGACAGTGTCCGGTGCGGAGACTGCGAGTGCAATGTGGACTGGGGAGAGAGGCGAAACACCATGGCATCTATAGCTGCTGGAGTCCTGTTTTTCACTGGTTGGTGGATAATCATTGATGCAGCTGTGAAATATCCAGATGAGGCGGTCTTCCATCATGCCTATCACACATGTGGAGTCATCGCTACTGTGGCTTTTCTCATGATCAATGCTGTCTCGAATGGCCAGGTGAGAGGGGACAGCTACAGTGAAGGTTGCATTGGGCAGACCGGAGCTCGTGTGTGGCTCTTCATTGGC…
4047080	Tmem50a	Transmembrane protein 50A	Q9CXL1	TM50A_MOUSE	3e-75	720	EG756676,EG756677,EG797215,DY723670,DW565173,EG797212	gggggcgtgtctcagctctctcagaagcAAAGTATAGGCTAATAAACGGCGTCTAGGGGTTCCATAACGAACCCCAAAAAGAAAAGCTCAGAACCATGTCAGGGTTTTTGGACAGCGTCCGGTGCGGAGACTGCGAGTGCAATGTGGACTGGGGAGAGAGGCGAAACACTATGGCATCTATAGCTGCTGGAGTCCTGTTTTTCACTGGTTGGTGGATAATCGTTGATGCAGCTGTGAAATATCCAGATGAGGCAGTCTTCCATCATGCCTATCACACCTGTGGAGTCATCGCTACTGTGGCTTTTCTCATGATCAATGCTGTCTCGAATGGCCAGGTGAGAGGGGACAGCTACAGTGAAGGTTGCATTGGGCAGACAGGAGCTCGTGTGTGGCTCTTCA…
4061945	TMEM50A	Transmembrane protein 50A	O95807	TM50A_HUMAN	3e-77	737	DY713972,EG815918,EG794030,EG817034,EG888479,EG796821,EG874946,EG843330,EG826932,EG796832,EG871188,EG869997,EG841792,EG880824,EG904811,EG857897,DY738641,EG909786,EG892961,CO470735,DY737260,EG904812,CK889762,DY737272,EG794031,EG848389,EG874944,DW178862,EG842644,DW180714,EG827527,EG862866,EG826943,EG876270,EG842483,EG817022,EG843974,EG880825,EG778896,EG843319,EG893180,EG862179,AM041469,CA060647,EG8…	gggggattggcatctctaacatcaaagaggcgtggaaagtgaactgagcaggcgTGTGATTGAGCTCACTCGGAAGCAAAGTAATAAACGGCGTCTGGGTGGGTCCATAACGAACATAACAAATAAAAGCTCAGAACCATGTCAGGGTTTTTGGACAGCATCCGGTGCGGAGAATGCGAGTGCAATGTGGACTGGGGAGAGAGGCGAAACACCATTGCATCTATAGCTGCTGGAGTCCTGTTTTTCACTGGTTGGTGGATAATCATTGATGCAGCTGTGAACTATCCAGATGAGGCGACTTTCCATCACGCCTATCACGCCTGTGGTGTCATCGCTACTGTGGCCTTTCTCATGATCAATGCTGTCTCAAATGGCCAAGTGAGAGGGGACAGCTACAGT…
4237626	Tmem50a	Transmembrane protein 50A	Q9CXL1	TM50A_MOUSE	4e-74	710	EV252951,EV370530,EV367969,EV250457,EV252950,EV370529,EV250458	GTACATTTTCTGTTTAATGCTGCCATGGTTGTTCAGGATCAGAAAAGTGACCTCATGGTTAGGTTATTATACAAGTACTGTAAAATGCATAAGCATTACAGTCAAATACATAGTCAAAGAACAGAGATGGGTGCCAAAACATTGAAACCTTGAGGAATCAAACCACACTAAAACTACAGCTTGATTTACGAACCTTCAAATTATGGTTCAGTATAACTACTCAATTATAGACCCCACACCCCACATTATTGTACAACTTTTTTTTTTTGCCCACATTCAAGGTTAAATTCTTATCAGTAAATGTACAGTAAGTAAGTCTACTTACAAGATTAACACTCCCATATATCTCCTGTCTTTTCCCCCTCAGATGTTTGTACCTTAATGACATTTTCCTCATCA…
4054511	TMEM50A	Transmembrane protein 50A	O95807	TM50A_HUMAN	2e-68	629	EG890054,EG882382,EG882137,EG777873,EG775656,EG777872,EG775644	gggggaggcgTGTGATTGAGCTCACTCGGAAGCAAAGTAATAAACGGCGTCTGGGTGGGTCCATAACGAACATAACAAATAAAAGCTCAGAACCATGTCAGGGTTTTTGGACAGCATCCGGCGCGGAGAATGCGAGTGCAATGTGGACTGGGGAGAGAGGCGAAACACCATTGCATCTATAGCTGCTGGAGTCCTGTTTTTCACTGGTTGGTGGATAATCATTGATGCAGCTGTGAACTATCCAGATGAGGCGACTTTCCATCACGCCTATCACGCCTGTGGTGTCATCGCTACTGTGGCCTTTCTCATGATCAATGCTGTCTCAAATGGCCAAGTGAGAGGGGACAGCTACAGTGAAGGTTGCATTGGACAGACAGGAGCTCGTGTGTGGCTCTTCAT…
4182805	Tmem50a	Transmembrane protein 50A	Q9CXL1	TM50A_MOUSE	8e-78	742	EL532914,EL527113,EL525185,EL526860,EL532915,EL522620,omor-okdl-001-040.b0_224280,CX350752,EL531983,EL519444,EL534104,EL526861,EL525186,EL525150,EL525149,EL534103,EL527112,EL522621	ggggagtgcgcaTGCTTGTGTGTGAGCGCTTTGACGGAAGCTAAGAATCTAGCTGCGTCTGGGGGGTCCACTTCAAAAAACTAAAAAATAAgggtcttcaaagTCATGTCAGGATTTTTAGACGGCATCCGGTGTGGAGACTGTGAGTGCAATGTTGACTGGGGGGAGAGAAGAAATACCATAGCATCTATAGCAGCTGGAGTCTTGTTTTTCACTGGATGGTGGATCATCATTGATGCAGCTGTGAAATATCCAGATGAGGCAGTATTTCATCATGCCTACCACACATGTGGTGTCATTGCTACTGTGGCTTTTCTCATGATCAATGCCGTGTCAAATGGCCAGGTACGAGGAGACAGCTACAGCGAAGGCTGCATGGGACAGACAGGTGCTCGAGTG…
4038538	TMEM50A	Transmembrane protein 50A	O95807	TM50A_HUMAN	2e-76	730	EG758856,EG758845,EG760459	GTGTTGTACATTTTGTGTTTAGTGCTGCCATGGTGGTTCAGGATCAGAAAAGTGACCTCCTGGTTAGGTTAATATACAAGTACTGTAAATGTATAAGCATTACAGTCAAATACAGTCAAAGAATAGACGCATTGAAACCTTGAATCAAACCACACAAACTACAGCTTGAGTTAAGAACCTTCAAATGATGGTTCAGTATAACTACTCAATTAGAGACTCCACATCTAGACAAGTTATTGTAAAACTTTTGTTTGCCCACATTGAAGGTTCAATTATTTTCAGTAAATGTACAGTAAGTAAATCTACTTACAACATTAACCCTCCGAGATATATACATATATATGTCCTATATTTTCCCCCTCAGaTGTTTGTACCTTAATAATGAACATTTCCTCATCA…
4780076	Tmem50a	Transmembrane protein 50A	Q9CXL1	TM50A_MOUSE	6e-76	724	EV390330,EV390329	ggggggcaggcgcgtgtctcagctctctcagaatcaaagtataggcttataaacggcgtctaggggttccataacgaaccCCAAAAAGAAAAGCTCAGAGCCATGTCAGGGTTTTTGGACAGCGTCCGGTGCGGAGACTGCGAGTGCAATGTGGACTGGGGAGAGAGGCGAAACACCATGGCATCTATGGCTGCTGGAGTCTTGTTTTTCACTGGTTGGTGGATAATCATTGATGCAGCTGTGAAATATCCAGATGAGGCGGTCTTCCATCATGCCTATCACACCTGTGGAGTCATCGCTACTGTGGCTTTTCTCATGATCAATGCTGTCTCGAATGGCCAGGTGAGAGGGGACAGCTACAGTGAAGGTTGCATTGGGCAGACAGGAGCTCGTGTGTGG…
4029985	Tmem50a	Transmembrane protein 50A	Q9CXL1	TM50A_MOUSE	2e-75	719	EG787299,EG787301	gggggaggcgcgtgtctcagctctctcagaagcAAAGTATAGGCTAATAAACGGCGTCTAGGGGTTCCATAACGAACCCCAAAAAGAAAAGCTCAGAACCATGTCAGGGTTTTTGGACAGCGTCCGGTGCGGAGACTGCGGGTGCAATGTGGACTGGGGAGAGAGGCGAAACACTATGGCATCTATAGCTGCTGGAGTCCTGTTTTTCACTGGTTGGTGGATAATCATTGATGCAGCTGTGAAATATCCAGATGAGGCAGTCTTCCATCATGCCTATCACACCTGTGGAGTCATCGCTACTGTGGCTTTTCTCATGATCAATGCTGTCTCGAATGGCCAGGTGAGAGGGGACAGCTACAGTGAAGGTTGCATTGGGCAGACAGGAGCTCGTGTGTGGCT…
5049977	TMEM50A	Transmembrane protein 50A	O95807	TM50A_HUMAN	7e-75	715	tthy-evl-515-003.b0_877155	GGGGGGCTCTATCAGAAGCAAAGTAGCCTAATAAACGGCGTCTAGGGGGTCCACAACAAACCCCAAAAAGAAAAGTTCAGAACCATGTCAGGTTTTTTGGACAGCATACGGTGCGGAGACTGCGAGTGCAATGTGGACTGGGGAGAGAGGCGAAACACTATTGCATCTATAGCTGCTGGAGTCATGTTTTTCACTGGTTGGTGGATAATCATTGATGCAGCTGTGAAATATCCAGATGAGACAACCTTCCATCATGCCTATCACACCTGTGGAGTCATCGCTACTGTGGCTTTTCTCATGATCAATGCTGTCTCGAATGGCCAAGTGAGAGGGGACAGCTACAGTGAAGGTTGCATTGGGCAGATAGGAGCTCGTGCGTGGCTCTTCATTGGCTTCATG…
4046528	Tmem50a	Transmembrane protein 50A	Q9CXL1	TM50A_MOUSE	2e-76	727	EG767580,EG767581,EG854709,EG882393,EG796310,EG878776	aataataatctgctcatttattattttgcaaggcttccaagataaataatggaaggaggtaaattattgtaacagaaTGGCTCCACACATTTGGAGTGAAGACACCAGAAACCATTACTGCCACAAGTCTTCAGTGCGTCCAAACTTAAACACCAAGCCCCCAAAGAAAATGAATGCATTTTGGAAGAAAACCGCAATACCAGGATACACAACAGGTTTCTTGGGCACTACGAAGCCTCCAAACAGGATCCACATGGAAGCGATGAGAGAGCCGAACGCCAGCATGAAGCCAATGAAGAGCCACACACGAGCTCCTGTCTGCCCAATGCAACCTTCACTGTAGCTGTCCCCTCTCACCTGGCCATTCGAGACAGCATTGATCATGAGAAAAGCCACAGT…
