# Supplementary material for: A salmonid EST genomic study: genes, duplications, phylogeny and microarrays
Source: BMC Genomics. 2008 Nov 17;9:545. doi: 10.1186/1471-2164-9-545 (PMC2628678; doi:10.1186/1471-2164-9-545)
Supplement: Additional file 1 — 78 phylogenetic data sets and trees. The data provided represent the EST sequences, alignments, and trees used in the phylogenetic analyses. This file requires the "Tar" UNIX command to open it. [file 1471-2164-9-545-S1.tar › koop_salmonid_EST_trees_20080222/31/31-alignment.phy]

15 486
oy.3294858catgtcagggtttttggacagcatccggtgcggagaatgcgaatgcaatg
sf.4780875catgtcagggtttttggacagcgtccggtgcggagactgcgagtgcaatg
ss.4049371catgtcagggtttttggacagcatccggtgcggagaatgcgagtgcaatg
ss.4061372catgtcagggtttttggacagcgtccggtgcggagactgcgagtgcaatg
oy.3295693catgtcagggtttttggacagtgtccggtgcggagactgcgagtgcaatg
ss.4047080catgtcagggtttttggacagcgtccggtgcggagactgcgagtgcaatg
ss.4061945catgtcagggtttttggacagcatccggtgcggagaatgcgagtgcaatg
cc.4237626catgtcagggtttttggacagcatccgctgcggagactgcgagtgcaatg
ss.4054511catgtcagggtttttggacagcatccggcgcggagaatgcgagtgcaatg
or.4182805catgtcaggatttttagacggcatccggtgtggagactgtgagtgcaatg
ss.4038538catgtcagggtttttggacagcatccggtgcggagaatgcgagtgcaatg
sf.4780076catgtcagggtttttggacagcgtccggtgcggagactgcgagtgcaatg
ss.4029985catgtcagggtttttggacagcgtccggtgcggagactgcgggtgcaatg
tt.5049977catgtcaggttttttggacagcatacggtgcggagactgcgagtgcaatg
ss.4046528catgtcagggtttttggacagcgtccggtgcggagactgcgagtgcaatg
          tggactggggagagaggagaaacaccattgcatctatagctgctggagtc
          tggactggggagagaggcgaaacaccatggcatctatagctgctggagtc
          tggactggggagagaggcgaaacaccattgcatctatagctgctggagtc
          tggactggggagagaggcgaaacactatggcatctatagctgctggagtc
          tggactggggagagaggcgaaacaccatggcatctatagctgctggagtc
          tggactggggagagaggcgaaacactatggcatctatagctgctggagtc
          tggactggggagagaggcgaaacaccattgcatctatagctgctggagtc
          tggactggggagagaggcgaaacaccattgcatctatagctgctggagtc
          tggactggggagagaggcgaaacaccattgcatctatagctgctggagtc
          ttgactggggggagagaagaaataccatagcatctatagcagctggagtc
          tggactggggagagaggcgaaacaccattgcatctatagctgctggagtc
          tggactggggagagaggcgaaacaccatggcatctatggctgctggagtc
          tggactggggagagaggcgaaacactatggcatctatagctgctggagtc
          tggactggggagagaggcgaaacactattgcatctatagctgctggagtc
          tggactggggagagaggcgaaacactatggcatctatagctgctggagtc
          ctgtttttcactggttggtggataatcattgatgcagctgtgaactatcc
          ttgtttttcactggttggtggataatcattgatgcagctgtgaaatatcc
          ctgtttttcactggttggtggataatcattgatgcaactgtgaactatcc
          ctgtttttcactggttggtggataatcattgatgcagctgtgaaatatcc
          ctgtttttcactggttggtggataatcattgatgcagctgtgaaatatcc
          ctgtttttcactggttggtggataatcgttgatgcagctgtgaaatatcc
          ctgtttttcactggttggtggataatcattgatgcagctgtgaactatcc
          ctgttcttcactggttggtggataatcattgatgcagctgtgaactatcc
          ctgtttttcactggttggtggataatcattgatgcagctgtgaactatcc
          ttgtttttcactggatggtggatcatcattgatgcagctgtgaaatatcc
          ctgtttttcactggttggtggataatcattgatgcagctgtgaactatcc
          ttgtttttcactggttggtggataatcattgatgcagctgtgaaatatcc
          ctgtttttcactggttggtggataatcattgatgcagctgtgaaatatcc
          atgtttttcactggttggtggataatcattgatgcagctgtgaaatatcc
          ctgtttttcactggttggtggataatcattgatgcagctgtgaaatatcc
          agatgaggcgactttccatcatgcctatcatgcctgtggtgtcatcgcta
          agatgaggcggtcttccatcatgcctatcacacctgtggagtcatcgcta
          agatgaggcgactttccatcacgcctatcacgcctgtggtgtcatcgcta
          agatgaggcagtcttccatcatgcctatcacacctgtggagtcatcgcta
          agatgaggcggtcttccatcatgcctatcacacatgtggagtcatcgcta
          agatgaggcagtcttccatcatgcctatcacacctgtggagtcatcgcta
          agatgaggcgactttccatcacgcctatcacgcctgtggtgtcatcgcta
          cgatgaggcaactttccatcacgcctatcacacctgtggagtcatcgcta
          agatgaggcgactttccatcacgcctatcacgcctgtggtgtcatcgcta
          agatgaggcagtatttcatcatgcctaccacacatgtggtgtcattgcta
          agatgaggcgactttccatcacgcctatcacgcctgtggtgtcatcgcta
          agatgaggcggtcttccatcatgcctatcacacctgtggagtcatcgcta
          agatgaggcagtcttccatcatgcctatcacacctgtggagtcatcgcta
          agatgagacaaccttccatcatgcctatcacacctgtggagtcatcgcta
          agatgaggcagtcttccatcatgcctatcacacctgtggagtcatcgcta
          ctgtggcctttctcatgatcaatgctgtctcgaatggccaagtgagaggg
          ctgtggcttttctcatgatcaatgctgtctcgaatggccaggtgagaggg
          ctgtggcctttctcatgatcaatgctgtctcaaatggccaagtgagaggg
          ctgtggcttttctcatgatcaatgctgtctcgaatggccaggtgagaggg
          ctgtggcttttctcatgatcaatgctgtctcgaatggccaggtgagaggg
          ctgtggcttttctcatgatcaatgctgtctcgaatggccaggtgagaggg
          ctgtggcctttctcatgatcaatgctgtctcaaatggccaagtgagaggg
          ctgtggcctttctcatgatcaatgctgtctcgaatggccaggtgagaggg
          ctgtggcctttctcatgatcaatgctgtctcaaatggccaagtgagaggg
          ctgtggcttttctcatgatcaatgccgtgtcaaatggccaggtacgagga
          ctgtggcctttctcatgatcaatgctgtctcaaatgaccaagtgagaggg
          ctgtggcttttctcatgatcaatgctgtctcgaatggccaggtgagaggg
          ctgtggcttttctcatgatcaatgctgtctcgaatggccaggtgagaggg
          ctgtggcttttctcatgatcaatgctgtctcgaatggccaagtgagaggg
          ctgtggcttttctcatgatcaatgctgtctcgaatggccaggtgagaggg
          gacagctacagtgaaggttgcattggacagacaggagctcgtgtgtggct
          gacagctacagtgaaggttgcattgggcagacaggagctcgtgtgtggct
          gacagctacagtgaaggttgcattggacagacaggagctcgtgtgtggct
          gacagctacagtgaaggttgcattgggcagacaggagctcgtgtgtggct
          gacagctacagtgaaggttgcattgggcagaccggagctcgtgtgtggct
          gacagctacagtgaaggttgcattgggcagacaggagctcgtgtgtggct
          gacagctacagtgaaggttgcattggacagacaggagctcgtgtgtggct
          gacagctacagtgaaggttgcattggacagacaggagctcgtgtgtggct
          gacagctacagtgaaggttgcattggacagacaggagctcgtgtgtggct
          gacagctacagcgaaggctgcatgggacagacaggtgctcgagtgtggct
          gacagctacagtgaaggttgcattggacagacaggagctcgtgtgtggct
          gacagctacagtgaaggttgcattgggcagacaggagctcgtgtgtggct
          gacagctacagtgaaggttgcattgggcagacaggagctcgtgtgtggct
          gacagctacagtgaaggttgcattgggcagataggagctcgtgcgtggct
          gacagctacagtgaaggttgcattgggcagacaggagctcgtgtgtggct
          cttcattggcttcatgctggcgtttggatctcttattgcttccatgtgga
          cttcattggcttcatgctggcgttcggctcactcatcgcttccatgtgga
          cttcattggcttcatgctggcgtttggatctcttattgcttccatgtgga
          cttcattggcttcatgctggcgttcggctctctcatcgcttccatgtgga
          cttcattggcttcatgctggcgttcggctctctcatcgcttccatgtgga
          cttcattggcttcatgctggcgttcggctctctcatcgcttccatgtgga
          cttcattggcttcatgctggcgtttggatctcttattgcttccatgtgga
          cttcattggcttcatgctggcgttcggctcgctcatcgcttccatgtgga
          cttcattggcttcatgctggcgtttggatctcttattgcttccatgtgga
          cttcattggcttcatgctggcgttcggctcgctcattgcctctatgtgga
          cttcattggcttcatgctggcgtttggatctcttattgcttccatgtgga
          cttcattggcttcatgctggcgttcggctcactcatcgcttccatgtgga
          cttcattggcttcatgctggcgttcggctctctcatcgcttccatgtgga
          cttcattggcttcatgctggcgttcggctctttcatcgcttccatgtgga
          cttcattggcttcatgctggcgttcggctctctcatcgcttccatgtgga
          tcctgttcggaggcttcgtagtgcctaagaaacctgttgtgtatcctggt
          tcctgtttggaggcttcgtagtgcccaagaaacctgttgtatatcctggt
          tcctgttcggaggcttcgtagtgcccaagaaacctgttgtgtatcctggt
          tcctgtttggaggcttcgtagtgcccaagaaacctgttgtgtatcctggt
          tcctgtttggaggcttcgtagtgcccaagaaacctgttgtgtatcctggt
          tcctgtttggaggcttcgtagtgcccaagaaacctgttgtgtatcctggt
          tcctgttcggaggcttcgtagtgcccaagaaacctgttgtgtatcctggt
          tcttgtttggaggcttcgtagtgcccaagaaacctgttgtgtatcctggt
          tcctgttcggaggcttcgtagtgcccaagaaacctgttgtgtatcctggt
          ttctttttggaggctttgttgtaccccacaaggatgtggtgtatcctgga
          tcctgttcggaggcttcgtagtgcccaagaaacctgttgtgtatcctggt
          tcctgtttggaggcttcgtagtgcccaagaaacctgttgtatatcctggt
          tcctgtttggaggcttcgtagtgcccaagaaacctgttgtgtatcctggt
          tcctgtttggaggcttcgtagtgcccaagaaacctattgtgtatcctggt
          tcctgtttggaggcttcgtagtgcccaagaaacctgttgtgtatcctggt
          attgcagttttctttcaaaatgcattcattttctttgggggcttggtgtt
          attgcggttttcttccaaaatgcattcattttctttgggggcttggtgtt
          attgccgttttctttcaaaatgcattcattttctttgggggcttggtgtt
          attgcggttttcttccaaaatgcattcattttctttgggggcttggtgtt
          attgcggttttcttccaaaatgcattcattttctttgggggcttggtgtt
          attgcggttttcatccaaaatgcattcattttctttgggggcttggtgtt
          attgccgttttctttcaaaatgcattcattttctttgggggcttggtgtt
          attgcggttttctttcaaaatgcattcattttctttgggggcttggtgtt
          attgccgttttctttcaaaatgcattcattttctttgggggcttggtgtt
          atagcagtttttttccaaaatgctttcatattctttgggggcttggtctt
          attgccgttttctttcaaaatgcattcattttctttgggggcttggtgtt
          attgcggttttcttccaaaatgcattcattttctttgggggcttggtgtt
          attgcggttttcttccaaaatgcatccattttctttgggggcttggtgtt
          attgctgttttcttccaaaatgcattcattttctttgggggcttggtgtt
          attgcggttttcttccaaaatgcattcattttctttgggggcttggtgtt
          taaatttggacgcactgaagacttgtggcaataatg
          taagtttggacgcactgaagacttgtggcagtaatg
          taaatttggacgcactgaagacttgtggcaataatg
          taagtttggacgcactgaagacttgtggcagtaatg
          taagtttggacgcactgaagacttgtggcagtaatg
          taagtttggacgcactgaagacttgtggcagtaatg
          taaatttggacgcactgaagacttgtggcaataatg
          taaatttggacgcactgaagacttgtggcaataatg
          taaatttggacgcactgaagacttgtggcaataatg
          caagtttggccgcactgaggacctgtggcaatagtg
          taaatttggacgcactgaagacttgtggcaataatg
          taagtttggacgcactgaagacttgtggcagtaatg
          taagtttggacgcactgaagacttgtggcagtaatg
          taagtttggacgcactgaagacttgtggcagtaatg
          taagtttggacgcactgaagacttgtggcagtaatg
