# Supplementary material for: A salmonid EST genomic study: genes, duplications, phylogeny and microarrays
Source: BMC Genomics. 2008 Nov 17;9:545. doi: 10.1186/1471-2164-9-545 (PMC2628678; doi:10.1186/1471-2164-9-545)
Supplement: Additional file 1 — 78 phylogenetic data sets and trees. The data provided represent the EST sequences, alignments, and trees used in the phylogenetic analyses. This file requires the "Tar" UNIX command to open it. [file 1471-2164-9-545-S1.tar › koop_salmonid_EST_trees_20080222/32/32-raw.tree]

((((((sf.4781211:500.0,oy.3300830:500.0,tt.5048337:500.0):500.0,or.4187538:500.0):500.0,
((oy.3290509:500.0,(ss.4024011:500.0,ss.4061080:500.0):422.0):419.0,cc.4237974:500.0):406.0):490.0,
oy.3294328:500.0):500.0,ss.4059980:500.0):500.0,ss.4038490:500.0);
