# Supplementary material for: A salmonid EST genomic study: genes, duplications, phylogeny and microarrays
Source: BMC Genomics. 2008 Nov 17;9:545. doi: 10.1186/1471-2164-9-545 (PMC2628678; doi:10.1186/1471-2164-9-545)
Supplement: Additional file 1 — 78 phylogenetic data sets and trees. The data provided represent the EST sequences, alignments, and trees used in the phylogenetic analyses. This file requires the "Tar" UNIX command to open it. [file 1471-2164-9-545-S1.tar › koop_salmonid_EST_trees_20080222/32/32-cluster_info.csv]

CBR Database ID	Gene Name	Protein	Swissprot Accession	Swissprot ID	e-value	Bitscore	ESTs	Contig Sequence
4059980	Rap1b	Ras-related protein Rap-1b precursor	Q99JI6	RAP1B_MOUSE	1e-80	767	EG759668,EG846484,EG897400,EG897401,EG853219,DR696079,DW473838,DW565053,CA038996,EG909023,DW340296,DW565573,EG812582,EG788398,EG887646,DY737022,CA060093,EG812583,EG914204,CX282326,EG909022,CK891351,DW340004,DW544074,DW565052,DW579648,DW576303,DY737023,DW565574,EG853208,EG850571,EG931615,EG897260,EG850572	gggggtctttggatatacacggactggcggagtggagcgagaaacGGATTACAGTTTTCGCATGGCTCATGAGGACTACGATGTGTGGAACAGAAACTCCACTGACGGGTAGACTGTTTCTTCTCAGAAGAGCGTAGACTGTTGGGCTGTCCCGTGAAGAGATACCGCCATGCGTGAATACAAGCTAGTGGTGCTAGGCTCGGGAGGCGTGGGCAAGTCCGCTCTGACAGTCCAGTTTGTGCAGGGAATCTTTGTGGAAAAGTACGACCCAACAATAGAAGACTCCTACAGAAAGCAAGTGGAAGTAGATGGACAGCAGTGCATGCTTGAAATCCTTGACACAGCTGGCACAGAGCAGTTCACTGCCATGAGAGATCTGTACATGAAGAACGGACAGGG…
4061080	Rap1b	Ras-related protein Rap-1b precursor	Q99JI6	RAP1B_MOUSE	2e-81	774	CK886287,CA058045,EG915186,DW339002,CX356628,CA042045,EG918206,CA769892,CB517209,EG926592,EG926591,CB510054,CA768635,DY702377,CX154096,EG796721,DW537791,CB504391,CA063259,DY709915,EG872221,DW556975,EG918207,EG892957,CK898633,EG879832,DY702376,DW531780,DW537790,CK890813,DW556974,EG872220,EG904997,EG905008,EG796710,DW531779,EG915185,EG892956	gttggggagataggcacagacagtggcggagtggagcgagcgagaaACGACTGTTGGGCTGTCCCGTGAAGAGATCCTGCCATGCGTGAATACAAGCTAGTGGTGCTAGGCTCGGGAGGCGTGGGCAAGTCCGCTCTGACAGTCCAGTTTGTACAGGGAATCTTTGTGGAAAAATATGACCCAACAATAGAAGACTCCTACAGAAAGCAAGTGGAGGTAGATGGACAGCAATGCATGCTTGAAATCCTCGACACAGCCGGCACAGAGCAGTTCACTGCAATGAGAGATCTGTACATGAAGAACGGTCAGGGCTTTGCCCTGGTGTACTCCATCACAGCACAGTCCACGTTCAACGACCTGCAGGACCTGAGGGAACAGATCCTGAGAGTGAAGGACACA…
3290509	Rap1b	Ras-related protein Rap-1b precursor	Q99JI6	RAP1B_MOUSE	2e-81	774	CB493425,CX036694,CA382170,CA354595,CX029530,BX860884,BX866644	accgtggcggagtggagcgagcgagaaactactgttgggctgtcccgtgaagagatcctgCCATGCGTGAATACAAGCTAGTGGTGCTAGGCTCGGGAGGCGTGGGCAAATCCGCTCTGACAGTCCAGTTTGTACAGGGAATCTTTGTGGAAAAATATGACCCAACAATAGAAGACTCCTACAGAAAGCAAGTTGAGGTAGATGGACAGCAATGCATGCTTGAAATCCTCGACACAGCCGGCACAGAGCAGTTCACTGCAATGAGAGATCTGTACATGAAGAATGGTCAGGGCTTTGCCCTGGTGTACTCCATCACAGCACAGTCCACGTTCAACGACCTGCAGGACCTGAGGGAACAGATCCTCAGAGTGAAGGACACCGAAGATGTGCCGATGATCC…
3294328	Rap1b	Ras-related protein Rap-1b precursor	Q99JI6	RAP1B_MOUSE	9e-81	768	CX030506,CB497427,BX314629,CX261890,CX016222,BX299046,CX150967,BX299047,CX032552,CX039342,BX314630,CX016076,CX150966,CX261891,CA352827	ttttttttttttttttttttatAATGTACTAAATTTAATAATCCATAAAAGCTGGAACATCATTTGACAAAAACACAAGAAGCATTATTAAAGTTGGTTTAGTATATATTTCAGCTTCAAGAGACAGAAATCAACCCCCCCCCCATATTTCTTCTATAAAATACCTTTTCTCAAGCATTATTATGCAAAAAATGTCATTAGAATATATTACGGGAACTATGAAA*TCCCAGTGACGGAGTATAAAATTAAGTCACAGAGATATTTGCAGAAGAGAAAGTCCATGGAGTTAAGAGAAACCAAAAAACATATGGTCCACCATTGAC*ATGACTGGCACGAGGAAATGTGTGTATGGCTATACAAAAGTTGTTACTT*CCACTTGAACGTTCTTACTGCACT…
4237974	Rap1b	Ras-related protein Rap-1b precursor	Q99JI6	RAP1B_MOUSE	2e-81	774	EV369104,EV368168,EV369105,EV370333,EV368167,EV370334	gggacagaggccggagggatatagacagacagtggcggagtggagcgagcgaagaaACGACTGTTGGGCTGTCCCGTGAAGAGATCCTGCCATGCGTGAATACAAGCTAGTGGTACTAGGCTCGGGAGGCGTGGGCAAGTCCGCTCTGACAGTCCAGTTTGTACAGGGAATCTTTGTGGAAAAATATGACCCAACAATAGAAGACTCCTACAGAAAGCAAGTGGAGGTAGATGGACAGCAATGCATGCTTGAAATCCTCGACACAGCCGGCACAGAGCAGTTCACAGCAATGAGAGATCTGTATATGAAGAACGGTCAGGGCTTTGCCCTGGTATACTCCATCACAGCACAGTCCACGTTCAACGACCTGCAGGACCTGAGGGAACAGATCCTGAGAGT…
4038490	Rap1a	Ras-related protein Rap-1A precursor	P62836	RAP1A_RAT	3e-60	583	qa,EG788399,EG759679	AAAATGTACTAAATTTAATAATCCATAAAAGCTGGAACATCATTTGACAAAAACACAAGAAGCATTATTAAAGTTGGTTTAGTATATATTTCAGCTTCAAGAGACAGAAATTAATCCTTCCCCCCCATATTTCTTCTATAAAATACCCTTTCTCAAGCATTATTATGCAAAAAATGGCATTAGAATATATTACGGGAACTATGAAATCCCAGTGACTGAGTATAAAATTAAGTCACAGAGATATTTGCAGAAGAGAAAGTCCATGGACTTAAGCGAAACCAAAATACATATGGTCCACCATTGACATGACTGGCACGGGGAAATGGGTGTACGGCTATAAAAAAGTTGTTACTTCCACTTGAAAGTTCTTACTACACTTAATACCAGATGTGATCATGC…
5048337	Rap1b	Ras-related protein Rap-1b precursor	Q62636	RAP1B_RAT	2e-90	851	tthy-evl-512-028.g0_884476,tthy-evl-512-028.b0_881788	GGGGGAGAGGGAAGCGACAGACCGAGCGACTAGAGGTGCTAACAGATTGGAGCTACGGAGGATAACTGGTGACACCAGACACAGTGCATGATGCGTGAATACAAGTTAGTAGTCCTCGGCTCTGGAGGTGTGGGCAAGTCTGCTCTGACTGTACAGTTTGTTCAGGGGATTTTCGTGGAGAAATATGACCCGACAATAGAAGACTCGTACCGAAAGCAAGTGGAGGTGGACGGGCAGCAGTGTATGCTGGAGATTCTGGACACTGCAGGGACGGAACAATTTACAGCCATGAGAGATCTGTACATGAAGAACGGCCAGGGCTTTGCGTTAGTATACTCCATCACAGCCCAGTCCACGTTCAACGATCTGCAAGACCTACGAGAACAGATCCTCCGAGTC…
4187538	Rap1b	Ras-related protein Rap-1b precursor	Q99JI6	RAP1B_MOUSE	1e-88	833	EL550487,EL549652,EL537578,EL542765,EL543488	AACGGAGCGACAGGCAGATAACTGGTAACAGAGGAACGACAGGATGCGTGAATACAAACTGGTGGTCCTGGGATCAGGAGGAGTGGGCAAGTCTGCCCTGACAGTTCAGTTTGTTCAGGGGATTTTTGTGGAGAAATACGACCCAACAATAGAAGACTCCTACAGAAAGCAAGTGGAGGTGGACGGGCAGCAGTGCATGCTGGAGATCCTGGACACTGCAGGAACGGAACAATTCACAGCAATGAGAGACCTGTACATGAAGAACGGTCAGGGCTTCGCTCTGGTCTACTCCATCACGGCTCAGTCCACCTTCAACGACCTGCAGGACCTCCGAGAGCAGATCCTCAGAGTCAAGGACACAGACGACGTGCCGATGATCCTGGTGGGGAACAAGTGTGA…
4781211	Rap1b	Ras-related protein Rap-1b precursor	Q99JI6	RAP1B_MOUSE	1e-84	494	EV391399,EV385755	GGGGGAGCGACAGACCGAGCGACTAGAGGTGCTAACAGATTGGAGCTACGGAGGATAACTGGTGACACCAGACACAGTGAACGATGCGTGAATACAAGTTAGTAGTCCTCGGCTCTGGAGGTGTGGGCAAGTCTGCTCTGACTGTACAGTTTGTTCAGGGGATTTTCGTGGAGAAATATGACCCAACAATAGAAGACTCGTACAGAAAGCAAGTGGAGGTGGACGGGCAGCAGTGTATGCTGGAGATTCTGGACACTGCAGGGACGGAACAATTCACAGCCATGAGAGATCTGTACATGAAGAATGGCCAGGGCTTTGCGTTAGTGTACTCCATCACAGCCCAGTCCACCTTCAACGACCTGCAAGACCTACGAGAACAGATCCTCAGAGTCAAAGACA…
4024011	Rap1b	Ras-related protein Rap-1b precursor	Q99JI6	RAP1B_MOUSE	1e-81	773	EG879844	ggtggaggcacagacagtggcggagtggagcgagcgagaaACGACTGTTGGGCTGTCCCGTGAAGAGATCCTGCCATGCGTGAATACAAGCTAGTGGTGCTAGGCTCGGGAGGCGTGGGCAAGTCCGCTCTGACAGTCCAGTTTGTACAGGGAATCTTTGTGGAAAAATATGACCCAACAATAGAAGACTCCTACAGAAAGCAAGTGGAGGTAGATGGACAGCAATGCATGCTTGAAATCCTCGACACAGCCGGCACAGAGCAGTTCACTGCAATGAGAGATCTGTACATGAAGAACGGTCAGGGCTTTGCCCTGGTGTACTCCATCACAGCACAGTCCACGTTCAACGACCTGCAGGACCTGAGGGAACAGATCCTGAGAGTGAAGGACACAGAAGAT…
3300830	Rap1b	Ras-related protein Rap-1b precursor	Q99JI6	RAP1B_MOUSE	4e-48	477	CA387279	ACTAGAGGCGCTAACAGATTGGAGCTACGGAGGATAACTGGTGACACCAGACACAGCGAATGATGCGTGAATACAAGTTAGTCGTCCTGGGCTCTGGAGGCGTGGGCAAGTCTGCTCTGACTGTACAGTTTGTTCAGGGGATTTTCGTGGAGAAATATGACCCGACAATAGAAGACTCGTACAGAAAGCAAGTGGAGGTGGACGGGCAGCAGTGTATGCTGGAAATTCTGGACACTGCAGGGACGGAACAATTCACAGCCATGAGAGATCTGTACATGAAGAATGGCCAGGGCTTTGCGCTAGTGTACTCCATCACAGCCCAGTCCACCTTCAACGATCTGCAAGACCTACGAGAACAGATCCTCCGAGTCAAAGACACTGACGATGTTCCGAT
