# Supplementary material for: A salmonid EST genomic study: genes, duplications, phylogeny and microarrays
Source: BMC Genomics. 2008 Nov 17;9:545. doi: 10.1186/1471-2164-9-545 (PMC2628678; doi:10.1186/1471-2164-9-545)
Supplement: Additional file 1 — 78 phylogenetic data sets and trees. The data provided represent the EST sequences, alignments, and trees used in the phylogenetic analyses. This file requires the "Tar" UNIX command to open it. [file 1471-2164-9-545-S1.tar › koop_salmonid_EST_trees_20080222/32/32-alignment.phy]

11 332
ss.4059980atgcgtgaatacaagctagtggtgctaggctcgggaggcgtgggcaagtc
ss.4061080atgcgtgaatacaagctagtggtgctaggctcgggaggcgtgggcaagtc
oy.3290509atgcgtgaatacaagctagtggtgctaggctcgggaggcgtgggcaaatc
oy.3294328atgcgtgaatacaagctagtggtgctaggctcgggaggcgtgggcaagtc
cc.4237974atgcgtgaatacaagctagtggtactaggctcgggaggcgtgggcaagtc
ss.4038490atgcgtgaatacaagctagtggtgctaggctcgggaggcgtgggcaagtc
tt.5048337atgcgtgaatacaagttagtagtcctcggctctggaggtgtgggcaagtc
or.4187538atgcgtgaatacaaactggtggtcctgggatcaggaggagtgggcaagtc
sf.4781211atgcgtgaatacaagttagtagtcctcggctctggaggtgtgggcaagtc
ss.4024011atgcgtgaatacaagctagtggtgctaggctcgggaggcgtgggcaagtc
oy.3300830atgcgtgaatacaagttagtcgtcctgggctctggaggcgtgggcaagtc
          cgctctgacagtccagtttgtgcagggaatctttgtggaaaagtacgacc
          cgctctgacagtccagtttgtacagggaatctttgtggaaaaatatgacc
          cgctctgacagtccagtttgtacagggaatctttgtggaaaaatatgacc
          cgctctgacagtccagtttgtgcagggaatctttgtggaaaagtatgacc
          cgctctgacagtccagtttgtacagggaatctttgtggaaaaatatgacc
          cgctctgacagtccagtttgtgcagggaatctttgtggaaaagtacgacc
          tgctctgactgtacagtttgttcaggggattttcgtggagaaatatgacc
          tgccctgacagttcagtttgttcaggggatttttgtggagaaatacgacc
          tgctctgactgtacagtttgttcaggggattttcgtggagaaatatgacc
          cgctctgacagtccagtttgtacagggaatctttgtggaaaaatatgacc
          tgctctgactgtacagtttgttcaggggattttcgtggagaaatatgacc
          caacaatagaagactcctacagaaagcaagtggaagtagatggacagcag
          caacaatagaagactcctacagaaagcaagtggaggtagatggacagcaa
          caacaatagaagactcctacagaaagcaagttgaggtagatggacagcaa
          caacaatagaagactcctacagaaagcaagtggaggtagatggacagcag
          caacaatagaagactcctacagaaagcaagtggaggtagatggacagcaa
          caacaatagaagactcctacagaaagcaagtggaagtagatggacagcag
          cgacaatagaagactcgtaccgaaagcaagtggaggtggacgggcagcag
          caacaatagaagactcctacagaaagcaagtggaggtggacgggcagcag
          caacaatagaagactcgtacagaaagcaagtggaggtggacgggcagcag
          caacaatagaagactcctacagaaagcaagtggaggtagatggacagcaa
          cgacaatagaagactcgtacagaaagcaagtggaggtggacgggcagcag
          tgcatgcttgaaatccttgacacagctggcacagagcagttcactgccat
          tgcatgcttgaaatcctcgacacagccggcacagagcagttcactgcaat
          tgcatgcttgaaatcctcgacacagccggcacagagcagttcactgcaat
          tgcatgcttgaaatccttgacacagccggcacagagcagttcactgccat
          tgcatgcttgaaatcctcgacacagccggcacagagcagttcacagcaat
          tgcatgcttgaaatccttgacacagctggcacagagcagttcactgccat
          tgtatgctggagattctggacactgcagggacggaacaatttacagccat
          tgcatgctggagatcctggacactgcaggaacggaacaattcacagcaat
          tgtatgctggagattctggacactgcagggacggaacaattcacagccat
          tgcatgcttgaaatcctcgacacagccggcacagagcagttcactgcaat
          tgtatgctggaaattctggacactgcagggacggaacaattcacagccat
          gagagatctgtacatgaagaacggacagggttttgcactggtatactcca
          gagagatctgtacatgaagaacggtcagggctttgccctggtgtactcca
          gagagatctgtacatgaagaatggtcagggctttgccctggtgtactcca
          gagagatctgtacatgaagaacggtcagggctttgccctggtatactcca
          gagagatctgtatatgaagaacggtcagggctttgccctggtatactcca
          gagagatctgtacatgaagaacggacagggttttgcactggtatactcca
          gagagatctgtacatgaagaacggccagggctttgcgttagtatactcca
          gagagacctgtacatgaagaacggtcagggcttcgctctggtctactcca
          gagagatctgtacatgaagaatggccagggctttgcgttagtgtactcca
          gagagatctgtacatgaagaacggtcagggctttgccctggtgtactcca
          gagagatctgtacatgaagaatggccagggctttgcgctagtgtactcca
          tcacagcacagtccacgttcaatgacctgcaggacctgagggaacagatc
          tcacagcacagtccacgttcaacgacctgcaggacctgagggaacagatc
          tcacagcacagtccacgttcaacgacctgcaggacctgagggaacagatc
          tcacagcacagtccacgttcaacgacctgcaggacctgagggaacagatc
          tcacagcacagtccacgttcaacgacctgcaggacctgagggaacagatc
          tcacagcacagtccacgttcaatgacctgcaggacctgagggaacagatc
          tcacagcccagtccacgttcaacgatctgcaagacctacgagaacagatc
          tcacggctcagtccaccttcaacgacctgcaggacctccgagagcagatc
          tcacagcccagtccaccttcaacgacctgcaagacctacgagaacagatc
          tcacagcacagtccacgttcaacgacctgcaggacctgagggaacagatc
          tcacagcccagtccaccttcaacgatctgcaagacctacgagaacagatc
          ttgagagtcaaggacacagaagatgtgcctat
          ctgagagtgaaggacacagaagatgtgccgat
          ctcagagtgaaggacaccgaagatgtgccgat
          ttgagagtcaaggacactgaagatgtgcctat
          ctgagagtaaaggacacagaagatgtgccgat
          ttgagagtcaaggacacagaagatgtgcctat
          ctccgagtcaaagacactgacgatgttccgat
          ctcagagtcaaggacacagacgacgtgccgat
          ctcagagtcaaagacactgacgatgttccgat
          ctgagagtgaaggacacagaagatgtgccgat
          ctccgagtcaaagacactgacgatgttccgat
