# Supplementary material for: A salmonid EST genomic study: genes, duplications, phylogeny and microarrays
Source: BMC Genomics. 2008 Nov 17;9:545. doi: 10.1186/1471-2164-9-545 (PMC2628678; doi:10.1186/1471-2164-9-545)
Supplement: Additional file 1 — 78 phylogenetic data sets and trees. The data provided represent the EST sequences, alignments, and trees used in the phylogenetic analyses. This file requires the "Tar" UNIX command to open it. [file 1471-2164-9-545-S1.tar › koop_salmonid_EST_trees_20080222/33/33-raw.tree]

(((((((oy.3291593:500.0,sf.4779850:500.0):485.0,(ss.4041317:500.0,ss.4053959:500.0,
ss.4050645:500.0,ss.4060022:500.0,ss.4059771:500.0,ss.4040171:500.0,ss.4031977:500.0,
ss.4037280:500.0):495.0):456.0,tt.5049720:500.0):366.0,(ss.4060189:500.0,
sf.4780471:500.0,(cc.4237930:500.0,cc.4237517:500.0):479.0,ss.4061711:500.0,
sf.4780511:500.0,oy.3297432:500.0):384.0):489.0,or.4182471:500.0):500.0,(ss.4047484:500.0,
oy.3289818:500.0):500.0):500.0,or.4181242:500.0);
