# Supplementary material for: A salmonid EST genomic study: genes, duplications, phylogeny and microarrays
Source: BMC Genomics. 2008 Nov 17;9:545. doi: 10.1186/1471-2164-9-545 (PMC2628678; doi:10.1186/1471-2164-9-545)
Supplement: Additional file 1 — 78 phylogenetic data sets and trees. The data provided represent the EST sequences, alignments, and trees used in the phylogenetic analyses. This file requires the "Tar" UNIX command to open it. [file 1471-2164-9-545-S1.tar › koop_salmonid_EST_trees_20080222/33/33-cluster_info.csv]

CBR Database ID Gene Name Protein Swissprot Accession Swissprot ID e-value Bitscore ESTs Contig Sequence
4060189 CNBP Cellular nucleic acid-binding protein Q3T0Q6 CNBP_BOVIN 2e-41 430 AJ425323	EG914188	DY712947	CB509572	EG902935	DY712480	EG877238	DW339230	EG799671	EG795354	EG915902	EG813239	BQ035512	EG788818	EG906165	EG788817	EG877237	EG863571	EG843176	EG884009	EG811956	CA063031	EG919440	EG884008	DY712479	EG906166	EG845689	EG799672	EG774678	EG800882	EG800058	DY740285	EG914189	EG933229	DY719676	EG840749	DW570427	EG804480	EG795353	EG839503	EG876785	EG834642	EG813238	EG915901	EG858168	EG858167	EG824811 ctactccccctccacttgtctagctgttggttgggagccgccgtgtgaccacggggcggagatctcctcctacctcatagACCTGGGAGAGAGACAGTCCATCTCTGTAGGACCAGTCACCAAGTATATCATTCAGCATCTGCAACCGGACACCAGCTACAGGATTCGCATCCAGGCTCTGAACAGCCTGGGATCAGGTCCGTTTAGCCACACCTTTAAGTTGAAGACCAAGCCTCTCCCTCCACAGCCCCCGCGGCTAGAGTGTACTGCCTTCAGTCACCAGACCCTCAGGCTGAAGTGGGGTGACGGCCCGCGGCAGGGGCAGAGGAAGAGGAAAGGATCTGTTCTGCTATCGCTGTGGAGAGCAAGGTCACATTGCCAGGGACTGTG…
3297432 CNBP Cellular nucleic acid-binding protein Q3T0Q6 CNBP_BOVIN 4e-70 677 CB498090	CX136871	BX299336	CX136870	CA343258	BX312969	BX879506	BX867807	BX910787	BX878076	BX299337	BX910244	CA372638	CA373233	CA359346	CB495707	CX125597	CX125637	BX312968	CA381033	CX720163	CA348519	CX720162	CR362437	CB486223	CR372403	CR372404	CA380890	BX859671	CA352711	CX717539	CB494970	BX883410	BX303521	CA357565	BX912082	CX125638	CX125598	CB495339	CB495957	CB495341	CB496016	CX067628	CX067627	CX717538 cggctcaggCTCGTGTTCCACCGCATGTGGCGCAACGGAGAGAGGAGGCGTAAACAGCAGAGAATCTCGTAGCTAGGTAAGATATGGAGATGAGCAGCAGCAGTGAGTGCTTTCGATGTGGCCGTCCTGGGCATTGGATCAAGAACTGTCCTGAAGCTGGAAGTGGGGGGCGTGGCCGCGGCAGGGGCAGAGGAAGAGGAAAGGATCTGTTCTGCTATCGCTGTGGAGAGCAAGGTCACATTGCCAGGGACTGTGAACAGACTGAGGATGCCTGCTACAACTGCCACAGGAGTGGCCATATTTCCCGGGACTGCAAGGAGCCCAAAAAGGAGAGGGAGCAGTGCTGCTACAGCTGTGGCAAGGCTGGCCACGTGGCCCGTGACTGTGACC…
4182471 CNBP Cellular nucleic acid-binding protein Q3T0Q6 CNBP_BOVIN 2e-68 662 EL534874	EL545082	EL536193	EL537295	EL534135	EL535265	EL538052	EL543611	EL536192	CX351158	CX349838	omor-okdh-002-086.b0_224742	EL534873	EL535264	EL542888	EL545081	EL543612	EL542889	EL538053 cgcgCAGCGGAGAGAGGAGGCGTAACAGCTAAGAATCACCTAACAGTAGCTAGGTAGCTAACTAAGATAATGGACATGAGCAGCAGCAGTGAGTGCTTTGGATGTGGCCGCTCTGGGCATTGGATCAAAAACTGTCCTAATGCTGGGGGGCGTGGCCGTGGCAGGGGCCGAGGACGTGGAAAGGACCAGTTCTGCTACCGATGTGGAGAGCAAGGCCACATGGCCCGGGACTGTGAACAGAGCGAGGATGCCTGCTACAACTGCCACAGGACTGGCCATATCTCTCGGGACTGCAAGGAACCCAAGAAGGAGAGGGAGCAGGTGTGCTACAGCTGTGGCAAGGCCGGCCACGTGGCCCGAGACTGTGACCACGCCAACGAGCAGAAGTGC…
4061711 CNBP Cellular nucleic acid-binding protein Q3T0Q6 CNBP_BOVIN 3e-70 677 EG844516	EG915600	EG801152	EG817965	EG801153	EG817964	EG814110	EG808758	EG814109	EG884989	EG884990	EG808759	EG883074	EG829189	EG881649	EG802001	EG907608	EG801990	DW006661	EG829190	CK887909	CK887960	DN167085	CK884689	CK879695	EG881650	CK896357	DN166525	DY740284	CA039286	DN166511	DN165865	DY719675	EG876784	EG834653	DW178627	EG839502	EG863572	DW178732	EG843177	EG840750	EG919439	EG844517	EG907620	EG804479	EG824808	EG817832	EG894086	EG775950	EG775951
4050645 CNBP Cellular nucleic acid-binding protein Q3T0Q6 CNBP_BOVIN 1e-63 620 DW181957	EG850490	EG850489	EG908676	EG918027	EG933919 gtgcctttatcaatgtatgaatgtggacaacatggcaaggttagatattgtaaatgtagctggtattgactctgaattaaCATACTTTCATTATTTTCAGAGACTAATGATTTCATGCTTGTCACATGTACTTTCATACCAGCAGACCATTTGCCTTTAACTCATTGAAAGGCAAATAGTGACAGGTGGCATACCGATCCTTCTTTTTGACATTTTAGAATAGTAGCCACCAGCTAGCCAGATACCAGCGCTTACCACTCAAGCTAGCACATGGTTGAGTCAGGAACAAGCCATTGATCCGCCCAGCTTTTATTAGACAACCCTGACCTTTGCCTCTACTGTGTTGAATTGTCTACCATACCCTTAGAATTCCTGCCTCCTTTGAAATGA…
3291593 CNBP Cellular nucleic acid-binding protein Q3T0Q6 CNBP_BOVIN 7e-70 674 CA363507	CA363508	CA361357	CA351816	CB494728	CB495892	CX152864	BX880550	BX885572	CR363258	CX026033	CX261005	CX152863	CA355975	BX877134	CA369653	CA384417	BX868668	CX244882	CX037344	CX026250	CA347962	CX037182	CX250212	CX258698	CX244881	BX857172	CX037727	CX030053 aaCTCGTGTTCACACCGCATGTGGCGCAACGGAGAGAGGAGGCGTCAACAGCAGAGAATCGCGTAGCTAGGTTGCTAGCTAAGGAAGATTATGGAGATGAGCAGTAGCGAGTGCTTCCGATGTGGCCGTCCTGGGCATTGGATCAAGAACTGTCCCGAAGCTGGAGGGCGTGGCCGCGGCAGGGGCAGAGGAAGAGGAAAGGATCTGTTCTGCTATCGCTGTGGAGAGCAAGGTCACATTGCCAGGGACTGTGAACAGACTGAGGATGCCTGCTACAACTGCCACAGGAGCGGCCATATTTCCCGTGACTGCAAGGAGCCCAAGAAGGAGCGGGAGCAGTGTTGCTACAGCTGTGGCAAGGCTGGCCACGTGGCCCGCGACTGCGACCAT…
4237517 CNBP Cellular nucleic acid-binding protein Q3T0Q6 CNBP_BOVIN 3e-70 677 EV370500	EV249839	EV250878 gccggggacaccgtttgcgGCGCAACGGAGTGAGGAGGCGTAAACAGCAGAGAATCCCGTAGCGAGGTAAGATATGGAGATGAGCAGCAGCAGTGAGTGCTTCCGATGTGGCCGTCCTGGGCATTGGATCAAAAACTGTCCTGAAGCTGGGAGTGGGGGGCGTGGCCGCGGCAGGGGAAGAGGAAGAGGAAAGGATCTGTTTTGCTATCGCTGTGGAGAGCAAGGTCACATTGCCAGGGACTGTGAACAGACCGAGGATGCCTGCTACAACTGCCACAGGAGCGGCCATATTTCCAGGGACTGCAAGGAGCCCAAAAAGGAGAGGGAGCAGTGCTGCTACAGCTGTGGCAAGGCTGGCCATGTGGCCCGTGACTGTGACCATGCCAACGA…
4237930 CNBP Cellular nucleic acid-binding protein Q3T0Q6 CNBP_BOVIN 3e-68 660 EV249840	EV252630	EV250879	CB484086	EV251311	EV251310	EV370499 cctccCCGTGCTCCTCCCGCTTTATTGATAGTTTAAAATTACATTTCTATGTTCTACGACTTCAGATGCGTTTTCCTTCCGACTTAAAAACTGAGTACAAGCAAATTTAATTTTTTTACAGTAGTCTAAGTGATATTGTACAAAAATAACATTTGATTTCTGTGAAAACATTCTCCATTCCCAAATAACTGCTAATTCTGATGATCTGACAACTGTTTTTTGATGCTAATTGTTCCAAGGTAAGTTTCCAAAATAATTTTTGGGGAAACGTCTACCTTGGTCTATTTACTGATACTCCTTTAAATTGTAAACAGATTTCTTTTTATAAAAGAACAGTAGATTCTTTAAATTCTTCCAAAATGTAATGGCATTTATCGATATAACATGCAG…
4059771 CNBP Cellular nucleic acid-binding protein Q3T0Q6 CNBP_BOVIN 7e-70 674 EG781473	EG891812	EG891813	CO469943	DW339515	DW469360	CK885028	DN139361	DY719090	CK890938	DW544710	BG936462	EG864396	EG855726	DW590805	EG817628	EG822690	EG822689	EG812178	EG878031	EG781472	EG817629	CA047841	EG933711	EG864397	CK889193	EG855725	EG785306	EG897101	EG789189 gggggtcACACCGCATGTGGCGCAACGGAGAGAGGAGGCGTAAACAGCAGAGAATCGCGTAGCTAGGTTGCTAGCTAAGATTATGGAGATGAGCAGTAGCGAGTGCTTCCGATGTGGCCGTCCTGGGCATTGGATCAAGAACTGTCCCGAAGCTGGAGGGCGTGGCCGCGGCAGGGGCAGAGGAAGAGGAAAGGATCTGTTCTGCTATCGCTGTGGAGAGCAAGGTCACATTGCCAGGGACTGTGAACAGACCGAGGATGCCTGCTACAACTGCCACAGGAGCGGCCATATTTCCCGTGACTGCAAGGAGCCCAAGAAGGAGCGGGAGCAGTGTTGCTACAGCTGTGGCAAGGCTGGCCACGTGGCCCGCGACTGCGACCATGCCAACGA…
4060022 CNBP Cellular nucleic acid-binding protein Q3T0Q6 CNBP_BOVIN 7e-70 674 EG845591	EG937974	EG912741	EG873499	EG873500	EG789187	EG811391	EG907020	EG873364	EG930631	EG937963	EG798733	DW588967	EG930620	DN550509	DW178334	DW182308	DW182116	EG933712	EG873352	EG933027	EG845592	EG877415	EG877416	DW472526	EG798735	DW472706	EG918028	EG933920	CA038114	EG912730 gggggtcacaCCGCATGTGGCGCAACGGAGAGAGGAGGCGTAAACAGCAGAGAATCGCGTAGCTAGGTTGCTAGCTAAGGTAGATTATGGAGATGAGCAGTAGCGAGTGCTTCCGATGTGGCCGTCCTGGGCATTGGATCAAGAACTGTCCCGAAGCTGGAGGGCGTGGCCGCGGCAGGGGCAGAGGAAGAGGAAAGGATCTGTTCTGCTATCGCTGTGGAGAGCAAGGTCACATTGCCAGGGACTGTGAACAGACCGAGGATGCCTGCTACAACTGCCACAGGAGCGGCCATATTTCCCGTGACTGCAAGGAGCCCAAGAAGGAGCGGGAGCAGTGTTGCTACAGCTGTGGCAAGGCTGGCCACGTGGCCCGCGACTGCGACCATGCCA…
4037280 CNBP Cellular nucleic acid-binding protein Q3T0Q6 CNBP_BOVIN 3e-53 530 EG897102	EG878033	EG785305 cggtgacACCGCATGTGGCGCAACGGAGAGAGGAGGCGTAAACAGCAGAGAATCGCGTAGCTAGGTTGCTAGCTAAGGTAGATTATGGAGATGAGCAGTAGCGAGTGCTTCCGATGTGGCCGTCCTGGGCATTGGATCAAGAACTGTCCCGAAGCTGGAGGGCGTGGCCGCGGCAGGGGCAGAGGAAGAGGAAAGGATCTGTTCTGCTATCGCTGTGGAGAGCAAGGTCACATTGCCAGGGACTGTGAACAGACCGAGGATGCCTGCTACAACTGCCACAGGAGCGGCCATATTTCCCGTGACTGCAAGGAGCCCAAGAAGGAGCGGGAGCAGTGTTGCTACAGCTGTGGCAAGGCTGGCCACATCCAGAAACTTTGTGATAAAGTAAAA…
4031977 CNBP Cellular nucleic acid-binding protein Q3T0Q6 CNBP_BOVIN 2e-51 514 EG881764	EG881765 ggggGACACCGCATGTGGCGCAACGGAGAGAGGAGGCGTAAACAGCAGAGAATCGCGTAGCTAGGTTGCTAGCTAAGGTAGATTATGGAGATGAGCAGTAGCGAGTGCTTCCGATGTGGCCGTCCTGGGCATTGGATCAAGAACTGTCCCGAAGCTGGAGGGCGTGGCCGCGGCAGGGGCAGAGGAAGAGGAAAGGATCTGTTCTGCTATCGCTGTGGAGAGCAAGGTCACATTGCCAGGGACTGTGAACAGACCGAGGATGCCTGCTACAACTGCCACAGGAGCGGCCATATTTCCCGCGACTGCGACCATGCCAACGAGCAGAAGTGCTATTCCTGCGGAGGCTTTGGCCACATCCAGAAACTTTGTGATAAAGTAAAATGTTACAGG…
4053959 CNBP Cellular nucleic acid-binding protein Q3T0Q6 CNBP_BOVIN 2e-45 462 EG864673	DY719091	CB508821	EG777956	EG777958	EG814426	EG814425 gggggtcACACCGCATGTGGCGCAACGGAGAGAGGAGGCGTAAACAGCAGAGAATCGCGTAGCTAGGTTGCTAGCTAAGATTATGGAGATGAGCAGTAGCGAGTGCTTCCGATGTGGCCGTCCTGGGCATTGGATCAAGAACTGTCCCGAAGCTGGAGGGCGTGGCCGCGGCAGGGGCAGAGGAAGAGGAAAGGATCTGTTCTGCTATCGCTGTGGAGAGCAAGGTCACATTGCCAGGGACTGTGAACAGACCGAGGATGCCTGCTACAACTGCGACCATGCCAACGAGCAGAAGTGCTATTCCTGCGGAGGCTTTGGCCACATCCAGAAACTTTGTGATAAAGTAAAATGTTACAGGTGTGGCGAGATCGGCCATGTGGCTGTGCAGTG…
4047484 CNBP Cellular nucleic acid-binding protein Q3T0Q6 CNBP_BOVIN 3e-65 633 qa: 43	DY702382	DW546470	BG934476	DW563088	CO470368	DY702381	DW546471	DY706501 accggccactggatcaagaactgtcccagcgctgggaggggacggagcaagggccgcgggagggggaaagatctgttctgCTATCGCTGTGGCGAGCCTGGGCATGTCGCCAGGGACTGTGAGAGGACTGAGGATGCGTGCTATAACTGTGGTCGTGGAGGACACATCTCCAGAGACTGTAAGGAGCCCAAGAAGGAGAGGGAACAGGTCTGTTATAACTGTGGCAAGGCCGGCCACGTGGCCCGAGACTGTGACCACGCCAACGAGCAGAAGTGCTACTCGTGTGGAGGCTTCGGACACATCCAGAAGGGCTGTGAGAAGGTCAAATGTTACAGGTGTGGTGAGATCGGCCATGTTGCCGTCCAGTGCAGCAAGGCCAGCGAAGTCAAC…
3289818 CNBP Cellular nucleic acid-binding protein O42395 CNBP_CHICK 2e-45 405 BX862398	BX314387	BX314386 tttaacttcccttcttgcgctttattgagattaaaattacattatgttgggaggatttcagttgcattacctttccacttAAACTGAGTACAAGCAAATTATATATTTTTACAGTTGTCCAAGTCAGTGGTTCCTAAACTGTCGGGTGTGCGATTGTCGGCGTGGAGCGCCCTACCGCCCCCAAAATATTTATAGAAGGGGGGGGGCCCGATTGAAAAAGGTTGGAAAACCACTGGTCTAAGTGTTATTTTGTAGAAAAATAACATTTAGATTTGTGAAAACATTCTTTCTCTTAGCCTTTCTTTTTCTGATCTGTTTCCATGGTTATATAACACACATTAACTTACTACTGGATCAAGACTGATTCTGACACTCAGCAGCTAACTGTAC…
4040171 CNBP Cellular nucleic acid-binding protein O42395 CNBP_CHICK 3e-13 185 DY722347	DY692737	CA057811	DY692738 cCCTGTGCTCCTCCAGCTTTATTGAGTTTAAAATTACATTTCTATGTTCTAGGACTTCAGTTGCATTTCCTTCCGACTTAAACTGAGTACAAGCGAATGGTATTTTTACAGTAGTCTAAGTGATATTGTACAAAAATAACATTTGATTTCTGTGAAAACATTCTCCACTCCCAAATAACTGCTAATTCTGATGATCTGACAACTGTGTTCTTGATGCACATTTTTCCTCCAAGGTAAAAGTTTCCAAAATCGTTTTTTTTTTTGGGGGAAACGTCTACCTTGGTCTATTTACCCATATTCCTTTAAATTGTAAACAATTATTTTTTTTTCTATTATAAAAGAACTTAAGATTCTTTAAATTTCTCCAAAAATGTAACGCCATTTATCGAT…
4780511 CNBP Cellular nucleic acid-binding protein Q3T0Q6 CNBP_BOVIN 1e-45 440 EV394752	EV394753 gggggccacaggagtggccatatttcccgggactgcaaggagcccaaaaaaggagagggagcagtgctgctacagctgtgGCAAGGCTGGCCACGTGGCCCGTGACTGTGACCATGCCAACGAGCAGAAGTGCTATTCCTGCGGTGGCTTTGGTCACATCCAGAAACTTTGCGATAAAGTCAAATGTTACAGGTGTGGTGAGATTGGCCATGTCGCTGTGCAGTGCAGCAAAGCCAGTGAGGTGAACTGCTACAAATGCGGCAACACTGGCCACCTGGCGAAAGAGTGCACCATCGAAGCCACCGCATAATCAGTGCCCTTTGTTGCCCCTCCTATTTTTTTCTGATTGATGGTTGGTTGTATTATTTTTCTCTGAATCCTCTTCACTGG…
4041317 CNBP Cellular nucleic acid-binding protein O42395 CNBP_CHICK 3e-21 253 EG784695	EG784696	CK894146	CK882845	CK881730	EG907018 gggggacaccgcatgtggcgcaacggagagaggaggcgtaaacagcagagaatcgcgtagctaggttgctagctaagattATGGCAAGGCTTTGGCCACATCCAGAAACTTTGTGATAAAGTAAAATGTTACAGGTGTGGCGAGATCGGCCATGTGGCTGTGCAGTGCAGCAAAGCCAGTGAGGTGAACTGCTACAAGTGCGGCAACACTGGCCACCTGGCAAAAGAGTGCACCATTGAAGCCACAGCATAATCAGTGCCCTTTGTTGCCCCTCCTATTTTTTTCTGATTGATGGTTGGTTGTATTGTTTTTCTCTGAATCCTCTTCACCGGCCAAAGGTTGGCTGACAGAGGCTAGTCCCGGGCCAGTGAGCCTCTCGACATTTAATAT…
4780471 Cnbp Cellular nucleic acid-binding protein P62634 CNBP_RAT 6e-13 181 EV394306	EV394307 ggggTACAGGTGTGGTGAGATTGGCCATGTTGCTGTGCAGTACAGCAAAGCCAGTGAGGTGAACTGCTACAAATGCGGCAACACTGGCCACCTAGCGAAAGAGTGCACCATCGAAGCCACCGCATAATCAGTGCCCTTTGTTGCCCCTCCTATTTTTTTCTGATTGATGGTTGGTTGTATTATTTTTCTCTGAATCCTTTTCACTGGCCAAAGGTTGTCTGACAGAGGCTAGTCCCGGGCCAGTGAGCCTCTCAACATGTAATATGAAGAAAGGGGTGGGAAAAAAAAATCTTTCTGCATTCAATACAAAAAATGTTTGTTTAGTTTGGCAGCGGTGTTATGTATAATGCTTTGTTAAAGAATCCCCCTTTCCAAGCCACTGGTGAACAG…
4779850 EV387848	EV387847 ggggGCTGTGCAGTGCAGCAAAGCCAGTGAGGTGAACTGCTACAAGTGCGGCAACACCGGCCACCTGGCGAAAGAGTGCACCATTGAAGCCACAGCATAATCAGTGTCCTTTGTTGCCCCTCCTATTTTTTTCTGATTGATGGTTGGTTGTATTATTTTCTCTGAATCCTCTTCACCGGCCAAAGGTTGGCTGACAGAGGCTAGTCCCGGGCCAGTGAGCCCCTCGACATGTAATATGAAGAAAGGGGTATAAAAAAAAAAAACTTTTTGCATTCAACACAAAAAATGTTTGTTTAGTTTGGTAGCAGTGTTTATGTTTAATGCTTTGTTAAAGAATCCCCCCTTTCCAAGCCACTGGTGAGCAGAGATGAATGAATGGGGCTAAGTATA…
5049720 Cnbp Cellular nucleic acid-binding protein P62634 CNBP_RAT 5e-27 302 tthy-evl-509-017.b0_885617 GGGGGCAACGAGCAGAAGTGCTATTCCTGCGGAGGCTTTGGCCACATCCAGAAACTTTGCGATAAAGTCAAATGTTACAGGTGTGGTGAGATCGGCCATGTGGCTGTGCAGTGCAGCAAAGCCAGTGAGGTGAACTGCTACAAATGCGGCAACACCGGCCACCTGGCGAAAGAGTGCACCATCGAAGCCACAGCATAATCAGTGCCCTTTGTTGCCCCTCCTATTTTTTCTGATTGATGGTTGGTTGTATTATTTTCTCTGAATCCTCTTCACCGGCCGAAGGTTGGCTGACAGA…
4181242 CNBP Cellular nucleic acid-binding protein Q3T0Q6 CNBP_BOVIN 3e-71 683 EL551112	EL543619	EL542896 caCGTAGTCGAGGTCGTAGGGTACTGCTAGTGGAGATGAGTAGCAATGAGTGTTTTGGATGCGGCCGTTCTGGCCACTGGATCAAGAACTGTCCCAACGCGGGACGGGGACGAGGCAAGGGCCGTGGCAGaggtaaagatCTGTTTTGCTATCGCTGCGGAGAGCCAGGTCACGTTGCCAGGGACTGTGAAAGGACTGAGGATGCGTGCTACAACTGCGGCCGAGGAGGCCACATCTCCAGGGAGTGCAAGGAGCCCAAGAAGGAGCGGGAGCAGGTGTGCTACACCTGCGGCAAGGCGGGCCACGTGGCTCGGGACTGCGACCACGCCAACGAGCAGAAGTGCTACTCCTGCGGAGGCTTCGGTCACATCCAGAAAGGCTGTGAGAAGG…
[truncated: 29 more columns]
