# Supplementary material for: A salmonid EST genomic study: genes, duplications, phylogeny and microarrays
Source: BMC Genomics. 2008 Nov 17;9:545. doi: 10.1186/1471-2164-9-545 (PMC2628678; doi:10.1186/1471-2164-9-545)
Supplement: Additional file 1 — 78 phylogenetic data sets and trees. The data provided represent the EST sequences, alignments, and trees used in the phylogenetic analyses. This file requires the "Tar" UNIX command to open it. [file 1471-2164-9-545-S1.tar › koop_salmonid_EST_trees_20080222/33/33-alignment.phy]

22 291
ss.4060189gctgtgcagtgcagcaaagccagtgaggtgaactgctacaaatgcggcaa
oy.3297432gctgtgcagtgcagcaaagccagtgaggtgaactgctacaaatgcggcaa
or.4182471gccgtgcattgcagcaaatccaatgagatgaactgctacaactgtggcaa
ss.4061711gctgtgcagtgcagcaaagccagtgaggtgaactgctacaaatgcggcaa
ss.4050645gctgtgcagtgcagcaaagccagtgaggtgaactgctacaagtgcggcaa
oy.3291593gctgtgcagtgcagcaaagccagtgaggtgaactgctacaagtgcggcaa
cc.4237517gctgtgcagtgcagcaaagccagtgaggtgaactgctacaaatgtggcaa
cc.4237930gctgtgcagtgcagcaaagccagtgaggtgaactgctacaaatgtggcaa
ss.4059771gctgtgcagtgcagcaaagccagtgaggtgaactgctacaagtgcggcaa
ss.4060022gctgtgcagtgcagcaaagccagtgaggtgaactgctacaagtgcggcaa
ss.4037280gctgtgcagtgcagcaaagccagtgaggtgaactgctacaagtgcggcaa
ss.4031977gctgtgcagtgcagcaaagccagtgaggtgaactgctacaagtgcggcaa
ss.4053959gctgtgcagtgcagcaaagccagtgaggtgaactgctacaagtgcggcaa
ss.4047484gccgtccagtgcagcaaggccagcgaagtcaactgctacaactgtggaaa
oy.3289818gccgtccagtgcagcaaggccagcgaagtcaactgctacaattgcggaaa
ss.4040171gctgtgcagtgcagcaaagccagtgaggtgaactgctacaagtgcggcaa
sf.4780511gctgtgcagtgcagcaaagccagtgaggtgaactgctacaaatgcggcaa
ss.4041317gctgtgcagtgcagcaaagccagtgaggtgaactgctacaagtgcggcaa
sf.4780471gctgtgcagtacagcaaagccagtgaggtgaactgctacaaatgcggcaa
sf.4779850gctgtgcagtgcagcaaagccagtgaggtgaactgctacaagtgcggcaa
tt.5049720gctgtgcagtgcagcaaagccagtgaggtgaactgctacaaatgcggcaa
or.4181242gccgtgcactgcagcaaggcgagcgaagtcaactgttacaactgtggcaa
          caccggccacctggcgaaagagtgcaccatcgaagccaccgcataatcag
          caccggccacctggcgaaagagtgcaccatcgaagccaccgcataatcag
          gactggccacctggcaaaggaatgcaccattgaagccaccgcataatcag
          caccggccacctggcgaaagagtgcaccatcgaagccaccgcataatcag
          cactggccacctggcaaaagagtgcaccattgaagccacagcataatcag
          caccggccaccttgcgaaagagtgcaccattgaagccacagcataatcag
          caccggccacctggcgaaagagtgcaccatcgaagccaccgcataatcag
          caccggccacctggcgaaagagtgcaccatcgaagccaccgcataatcag
          cactggccacctggcaaaagagtgcaccattgaagccacagcataatcag
          cactggccacctggcaaaagagtgcaccattgaagccacagcataatcag
          cactggccacctggcaaaagagtgcaccattgaagccacagcataatcag
          cactggccacctggcaaaagagtgcaccattgaagccacagcataatcag
          cactggccacctggcaaaagagtgcaccattgaagccacagcataatcag
          gtctggtcacctggctaaagaatgcaccatcgaggccacggcctagctgc
          gtctggtcacctggctaaagaatgcaccatcgaggccacggcctagctgc
          cactggccacctggcaaaggagtgcaccattgaagccacagcataatcag
          cactggccacctggcgaaagagtgcaccatcgaagccaccgcataatcag
          cactggccacctggcaaaagagtgcaccattgaagccacagcataatcag
          cactggccacctagcgaaagagtgcaccatcgaagccaccgcataatcag
          caccggccacctggcgaaagagtgcaccattgaagccacagcataatcag
          caccggccacctggcgaaagagtgcaccatcgaagccacagcataatcag
          atctggccacttggcaaaagaatgcaccatcgaggccacagcttaatctg
          tgccctttgttgcccctccttttgatggttggttgtattattttctctga
          tgccctttgttgcccctccttttgatggttggttgtattattttctctga
          tgccctttgttgcccctccttttgatggttggttgtattattttctctga
          tgccctttgttgcccctccttttgatggttggttgtattattttctctga
          tgccctttgttgcccctccttttgatggttggttgtattgttttctctga
          tgccctttgttgcccctccttttgatggttggttgtattattttctctga
          tgccctttgttgcccctccttttgatggttggttgtattattttctctga
          tgccctttgttgcccctccttttgatggttggttgtattattttctctga
          tgccctttgttgcccctccttttgatggttggttgtattgttttctctga
          tgccctttgttgcccctccttttgatggttggttgtattgttttctctga
          tgccctttgttgcccctccttttgatggttggttgtattgttttctctga
          tgccctttgttgcccctccttttgatggttggttgtattgttttctctga
          tgccctttgttgcccctccttttgatggttggttgtattgttttctctga
          tgccttcctacgcccctcctacacatggatgattgtattattttgtctga
          tgccttcctacgcccctccttcacatggatgattgtattattttgtctga
          tgccctttgttgcccctccttttgatggttggttgtattgttttctctga
          tgccctttgttgcccctccttttgatggttggttgtattattttctctga
          tgccctttgttgcccctccttttgatggttggttgtattgttttctctga
          tgccctttgttgcccctccttttgatggttggttgtattattttctctga
          tgtcctttgttgcccctccttttgatggttggttgtattattttctctga
          tgccctttgttgcccctccttttgatggttggttgtattattttctctga
          tctctcttgttaagcccctctctgattgatggttgtattattttctctga
          atcctcttcactggccacagaggctagtcccgggccagtgagcagaaagg
          atcctcttcactggccacagaggctagtcccgggccagtgagcagaaagg
          atcctcttcactggccacagaggctagtcccaggccagtgagctgaaagg
          atcctcttcactggccacagaggctagtcccgggccagtgagcagaaagg
          atcctcttcaccggccacagaggctagtcccgggccagtgagcagaaagg
          atcgtcttcaccggccaccgaggctagtcccgggccagtgagcagaaagg
          agcctcttcactggccacagaggctagtcccgggccagtgagcagaaagg
          agcctcttcactggccacagaggctagtcccgggccagtgagcagaaagg
          atcctcttcaccggccacagaggctagtcccgggccagtgagcagaaagg
          atcctcttcaccggccacagaggctagtcccgggccagtgagcagaaagg
          atcctcttcaccggccacagaggctagtcccgggccagtgagcagaaagg
          atcctcttcaccggccacagaggctagtcccgggccagtgagcagaaagg
          atcctcttcaccggccacagaggctagtcccgggccagtgagcagaaagg
          aacctcccctctggcttcggaggctgctcccagaccagtccgtgtaaagg
          aacctgccctctggctacggaggtttctcccagaccagtctgtgtaaagt
          atcctcttcaccggccacagaggctagtcccgggccagtgagcagaaagg
          atcctcttcactggccacagaggctagtcccgggccagtgagcagaaagg
          atcctcttcaccggccacagaggctagtcccgggccagtgagcagaaagg
          atccttttcactggccacagaggctagtcccgggccagtgagcagaaagg
          atcctcttcaccggccacagaggctagtcccgggccagtgagcagaaagg
          atcctcttcaccggccgcagagtctagtcccgggccagtgagcagaaagg
          atcctcctcactggccccagaggctagttccaggccgttgtgcggaaagg
          ggtaaaatcaatacaaatgtttagtttggtagcggtttatgtataatgct
          ggtaaaatcaatacaaatgtttagtttggtagcggtttatgtataatgct
          ggtaaaatcaatacaaatgtttagtttggtagcggttaatgtataatgct
          ggtaaaatcaatacaaatgtttagtttggtagcggtttatgtataatgct
          ggtaaaatcaacacaaatgtttagtttggtagcagtttatgtttaatgct
          ggtaaaatcaacacaaatgtttagtttggtagcagtttatgtttaatgct
          ggtaaaatcaatacaaatgtttagtttggtagtggtttatgtataatgct
          ggtaaaatcaatacaaatgtttagtttggtagtggtttatgtataatgct
          ggtaaaatcaacacaaatgtttagtttggtagcagtttatgtttaatgct
          ggtaaaatcaacacaaatgtttagtttggtagcagtttatgtttaatgct
          ggtaaaatcaacacaaatgtttagtttggtagcagtttatgtttaatgct
          ggtaaaatcaacacaaatgtttagtttggtagcagtttatgtttaatgct
          ggtaaaatcaacacaaatgtttagtttggtagcagtttatgtttaatgct
          agtggaattaatccaaatgtttactttggttgaggttaatgtacaatggt
          gctgaatttaatccaaatgtttactttggtagaggttaatgtacaatgtt
          ggtaaaatcaacacaaatgtttagtttggtagcagtttatgtttaatgct
          ggtaaaatcaatacaaatgtttagtttggtagcggtttatgtataatgct
          ggtaaaatcaacacaaatgtttagtttggtagcagtttatgtttaatgct
          ggtaaaatcaatacaaatgtttagtttggcagcggtttatgtataatgct
          ggtaaaatcaacacaaatgtttagtttggtagcagtttatgtttaatgct
          ggtaaaatcaatacaaatgtttagtttggtagcggtttatgtataatgct
          ggtaagattaatacaaatgtttagtttggtagaggttaatgtataacgct
          ttgttaaagaatccctttccaagccactggtgaacagagat
          ttgttaaagaatccctttccaagccactggtgaacagagat
          ttgttaaagaacccctttccaagccactggtgatcagagat
          ttgttaaagaatccctttccaagccactggtgaacagagat
          ttgttaaagaacctctttccaagccactggtgagcagagat
          ttgttaaagaatccctttccaagccactggtgagcagagat
          ttgttaaagaatccctctccaagccactggtgaacagagat
          ttgttaaagaatccctttccaagccactggtgaacagagat
          ttgttaaagaacctctttccaagccactggtgagcagagat
          ttgttaaagaacctctttccaagccactggtgagcagagat
          ttgttaaagaacctctttccaagccactggtgagcagagat
          ttgttaaagaacctctttccaagccactggtgagcagagat
          ttgttaaagaacctctttccaagccactggtgagcagagat
          ttgttaaagaagcattttccatgccactggtgaccagggat
          tgtttaaagaagcattttccatgccactggtgacaagggat
          ttgttaaagaacctctttccaagccactggtgagcagagat
          ttgttaaagaatccctttccaagccactggtgaacagagat
          ttgttaaagaacctctttccaagccactggtgagcagagat
          ttgttaaagaatccctttccaagccactggtgaacagagat
          ttgttaaagaatccctttccaagccactggtgagcagagat
          ttgttaaagaacccctttccaagccactggtgagcagagat
          ttgtaaaagaaccccttttcatgccactggtgaacagggat
