# Supplementary material for: A salmonid EST genomic study: genes, duplications, phylogeny and microarrays
Source: BMC Genomics. 2008 Nov 17;9:545. doi: 10.1186/1471-2164-9-545 (PMC2628678; doi:10.1186/1471-2164-9-545)
Supplement: Additional file 1 — 78 phylogenetic data sets and trees. The data provided represent the EST sequences, alignments, and trees used in the phylogenetic analyses. This file requires the "Tar" UNIX command to open it. [file 1471-2164-9-545-S1.tar › koop_salmonid_EST_trees_20080222/34/34-raw.tree]

((((((ss.4024021:500.0,ss.4061701:500.0):485.0,tt.5049681:500.0):430.0,
or.4182847:500.0):374.0,cc.4237813:500.0):371.0,sf.4784250:500.0,(ss.4055235:500.0,
ss.4023486:500.0,ss.4059381:500.0):472.0):500.0,oy.3296447:500.0);
