# Supplementary material for: A salmonid EST genomic study: genes, duplications, phylogeny and microarrays
Source: BMC Genomics. 2008 Nov 17;9:545. doi: 10.1186/1471-2164-9-545 (PMC2628678; doi:10.1186/1471-2164-9-545)
Supplement: Additional file 1 — 78 phylogenetic data sets and trees. The data provided represent the EST sequences, alignments, and trees used in the phylogenetic analyses. This file requires the "Tar" UNIX command to open it. [file 1471-2164-9-545-S1.tar › koop_salmonid_EST_trees_20080222/34/34-cluster_info.csv]

CBR Database ID	Gene Name	Protein	Swissprot Accession	Swissprot ID	e-value	Bitscore	ESTs	Contig Sequence
4182847	Ddost	Dolichyl-diphosphooligosaccharide--protein glycosyltransferase 48 kDa subunit precursor	O54734	OST48_MOUSE	0.0	1856	EL531574,EL538862,EL545330,EL518331,EL523881,EL542739,EL543462,EL540861,EL541503,EL544384,EL535560,EL544383,EL532449,EL542740,EL538863,EL528607,EL523882,EL541504,EL543461,EL521228,EL532450,EL528606,EL521227,EL543663,EL542941,EL535561,EL531575,EL543664,EL542940,EL518332,EL545329,CX349918	gggggctgacgtCTACTTCTACTGCAGGAAAATGGCGACGTTGACAGCAGTCATGCAAACGATCCGGTCTATTTGTCCACTATCGTCCAACAAACGATCTTTTAGCATGGCCAACACAAAGTCTACAATGCTAGGAAATGGGGTTATTTTCTTTCTGTCGATATCATTGATGATGCATTCGGCATGGGCTGACGGAAAGACCCTTGTTCTGCTGGACAACATGAACATCCGAGACACCCATTCAATCTTCTTCCGCAGTCTGGCAGACCGAGGATTTGATATAACCTTCAAGACCGCAGATGATTCGTCCCTTTCTCTGATCAAATACGGACAGTTTCTCTACGACCACCTTGTCATCTTCGCCCCATCAGTTGAGGACTTTGGTGGCAATATCAATGT…
3296447	Ddost	Dolichyl-diphosphooligosaccharide--protein glycosyltransferase 48 kDa subunit precursor	O54734	OST48_MOUSE	0.0	1889	CA378920,CB494363,CB494241,CX140606,CA358131,CX147640,CA381504,CA346325,BX074781,CX147639,CB495927,CX066313,CA342894,DV195214,CA387451,CA351881,CT572114,CA386466,CA384566,CA376942,CX029204,BX074780	tggacctcagaaagcaaattaattggtgcagttctactttgttgttaaaaaacgcactgtaagcatgggtcagacaaaatCCAGATTGTTGGGAAACAATTTTATTTTATTCTTGATGATATCGTCCATGATGCACATGGCATTGGCTGACGGAAAGACGCTCGTTTTGTTGGACAACCTCAACATCAGAGATACCCATGCAATCTTCTTCCGCAGTCTGGCAGATCGTGGCTTTGACCTTTCATTCAAGACTGCAGATGATCCTTCTCTTTCCCTGATCAAATATGGCCAATTTCTCTATGACCACCTCATCATCTTCTCCCCATCCGTGGAAGACTTTGGTGGCAACATCAGTGTTGAGACAATCACTTCCTTCATCGATGGTGGAGGCAATGTCCT…
4059381	Ddost	Dolichyl-diphosphooligosaccharide--protein glycosyltransferase 48 kDa subunit precursor	O54734	OST48_MOUSE	0.0	1884	EG879801,EG917097,DW471848,DW540216,EG894827,EG768062,EG823313,AM041648,EG903418,CA039417,EG879800,EG921848,EG770892,EG905090,EG832692,EG858335,EG841147,EG768063,EG823314,EG917096,EG894816,EG903419,qa,EG872335,EG872334,DY704665,EG832693,CA063807,CB514248,EG905091	gGAATGTCAACATTTTATTGTAGTTAAAGGATTTGTGTAACGTTTGTTGCAAACATGTTAGTGTTTCTATTGGCAAGACTATTTGATCAGACAAAACAAAAATATTCAGTGCATGTACCACATCATTATGTTTTTATCCTCATACAAGGGGGTGGGAAAAACATACATTCATGGGATTTTTCAAAACAAGTGTTCCATCTGTTATTGAGATCCAATTGCTGACTGAATTCAGAGATGTGCACAGATCATTTGAGTGATTATTTTACACAAGTGTATTTTTTCAGAATTACAAAAAATCTCAGCCACAGCTGAATTAGTTTGCCTGCAAAGCCCTCATTAAATTCCCCCACAACCAATAGAGAAGCAACATGTTCAATTCTCACCAACTCTTCTTGCAGG…
4055235	Ddost	Dolichyl-diphosphooligosaccharide--protein glycosyltransferase 48 kDa subunit precursor	O54734	OST48_MOUSE	0.0	1884	EG886717,EG886729,EG770893,EG858336,EG800223,EG800212,rr_3036,DW562658,EG897690,EG859393,EG917086,EG790486,EG890832,EG777534,EG777536,CA051819,DW537878,EG890831,EG917085,DY704387,EG790485,DW562659,EG861030,EG921849,CB517328,EG841146,DW537542,DW540215,DY704664,qa	gggtCTTCTCCAAAATGGCGAAGTGGACCTCAGACATGCAAATGAATTGGTGCAGTTCTACGTTATTGTTAAAAACACGCACTGTAAGCATGGCTCAGACAAAATCCAGATTGTTGGGAAACAATTTTATTTTATTCTTGATGATATCGTCCATGATGCACATGGCATTGGCTGACGGAAAGACACTCGTTTTGTTGGACAACCTCAACATCAGAGATACCCATGCAATCTTCTTCCGCAGTCTGGCAGATCGTGGCTTTGACCTTTCATTCAAGACTGCAGATGATCCTTCTCTTTCCCTGATCAAATATGGCCAATTTCTCTACGACCACCTCATCATCTTTTCCCCATCCGTGGAAGACTTTGGTGGCAACATCAATGTTGAGACAATCACTTCCT…
4061701	Ddost	Dolichyl-diphosphooligosaccharide--protein glycosyltransferase 48 kDa subunit precursor	O54734	OST48_MOUSE	0.0	1889	DW006829,EG833618,EG870217,EG832016,AM042327,EG851094,EG810874,DW579025,DY731273,CA054853,DY703610,DW556017,CA062461,EG832017,CA056662,EG930557,CB511764,DY703611,DY729030,DY731272,DY727859,DW556018,DW566825,CX358037,DW568641,EG802793,DW580862,DW535980,DY738673,DY731889,DW545452,DY700238,CX357184,DY711310,EG815338,EG833619,EG883866,EG870218,EG810873,EG815337,DY700239,CA056445,EG939885,DW535979,CK8…	ggggggtcggcttatttcCCAAAATGGCGACGCGGACATCAGACATACAAACGAGCCGGGGTAGTTCTACGTTATTATCCAATAAACGGACCGTAAGCATGGCTCAAACAAAATCCAGACTGTTGGGAAACAATTGTATTTTCTTCTTAACAATATCGTCTATGATGCACATGGCATTGGCTGACGGAAAGACACTCGTTTTGTTGGACAACCTCAACATCAGAGACACCCATTCAATCTTCTTCCGCAGTCTGGCAGATCGTGGTTTTGACCTTTCATTCAAGACTGCAGATGATCCGTCACTTTCCCTGATCAAATATGGCCAATTTCTCTATGACCACCTCATCATCTTCTCCCCATCTGTGGAAGACTTTGGTGGCAACATCAATGTTGAGACCA…
4237813	DDOST	Dolichyl-diphosphooligosaccharide--protein glycosyltransferase 48 kDa subunit precursor	Q05052	OST48_CANFA	1e-143	1307	EV369551,EV367871,EV367596	GGGGGACTTCTTCCTGAAAACGGCGAAGTGGACACCAGACATGCAAATGAATTGGTGCAGTTCTACGTTATTGTTAAAAAAACGGACAGTAAGCAGCATGGCTCAGACAAAATCCAGATTGTTGGGGAACAATTTTATTTTATTCTTGATGATATCGTCCATGATGCACATGGCATTGGCTGACGGAAAGACACTCGTTTTGTTGGACAACCTCAACATCAGAGACACCCATTCAATCTTCTTCCGCAGTCTGGCAGATCGTGGCTTTGACCTTTCATTCAAGACTGCAGATGATCCTTCCCTTTCCCTGATCAAATATGGCCAATTTCTCTATGACCACCTCATCATCTTCTCCCCATCTGTGGAAGACTTTGGTGGCAACATTAATGTTGAGACAAT…
5049681	DDOST	Dolichyl-diphosphooligosaccharide--protein glycosyltransferase 48 kDa subunit precursor	P39656	OST48_HUMAN	1e-115	1064	tthy-evl-508-175.b0_886927	GGGGGATTTCTCAAAATGGCGACGTGGACAACAGACATACAAACGAGACGGTGCAGTTCAACGTTATTACCCAATAAACGGACCTTAAGCATGGCGCAGACAAAATCCATACTGTTGGGAAACAATTTTATTTTCTTCTTAACAATATCGTCTATGATTCACATGACATTGGCTGACGGAAAGACACTCGTTTTGTTGGACAACCTCAACATCAGAGACACCCATTCAATCTTCTTCCGCAGTCTGGCAGATCGTGGTTTTGACCTTTCATTCAAGACTGCAGATGATCCTTCTCTTTCCCTGATCAAATATGGCCAATTTCCCTATGACCACCTCATCATCTTCTCCCCATCTGTGGAAGACTTTGGTGGCAACATCAATGTGGAGACCATCACTTCA…
4784250	DDOST	Dolichyl-diphosphooligosaccharide--protein glycosyltransferase 48 kDa subunit precursor	Q05052	OST48_CANFA	1e-113	1042	EV391577	CGTTCGGGGGGATTCTTCAAAATGGTGAAGTGGACCTCAAACATGCAAATGAATTGTTGCAGTTCTACGTTATTGTTAAAACAACGCACTGTAAGCATGGCTCAGACAAAATCCAGATTGTTGGGGAACTATTTTATTTTATTCTTGATGATATCGTCCATGATGCACATGGCGTTGGCTGACGGAAAGACACTCGTTTTGTTGGACAACCTCAACGTCAGAGATACCCATGCAATCTTCTTCCGCAGTCTGGCAGATCGTGGCTTTGACCTTTCATTCAAGACTGCAGATGATCCTTCTCTTTCCCTGATCAAATATGGCCAATTTCTCTATGACCACCTCATCATCTTCTCCCCATCCGTGGAAGACTTTGGTGGCAACATCAATGTTGAGACAATC…
4023486	DDOST	Dolichyl-diphosphooligosaccharide--protein glycosyltransferase 48 kDa subunit precursor	Q05052	OST48_CANFA	3e-59	579	EG897691	ggggATCACCATTACGATGTGTCAGACCCTGGTGAGCATACCCTGATTGTTGCTGATCCAGACAATCTTCTGAAGGCTCCCACTATTGTCGGGAACCCCAGTGACAAACCCATCCTCTTCAAGGGTGTTGGCATGGTGGCAGACCCAGATAACCCCCTGGTCCTGGACATTCTGACTGGCTCCTCCACCTCCTACTCCTACTTCCCTGACCGACCCATCTCTCAGTACCCCCATGCTGTTGGAAAGAACACTCTTTTGATCGCAGGGCTCCAGGCCAGGAACAATGCCCGAGTGGTATTCAGTGGCTCACTGCACTTTTTCAGCGACGCCTTCTTCAACGCCGCTGTTCAGAAGGCCACACCTGGCTCCCTTAGGTACGCTCAGACTGGATTCCCTTTG…
4024021	DDOST	Dolichyl-diphosphooligosaccharide--protein glycosyltransferase 48 kDa subunit precursor	P39656	OST48_HUMAN	1e-102	745	EG939886	ggggAGACTGTTGGGAAACAATTGTATTTTCTTCTTAACAATATCGTCTATGATGCACATGGCATTGGCTGACGGAAAGACACTCGTTTTGTTGGACAACCTCAACATCAGAGACACCCATTCAATCTTCTTCCGCAGTCTGGCAGATCGTGGTTTTGACCTTTCATTCAAGACTGCAGATGATCCGTCACTTTCCCTGATCAAATATGGCCAATTTCTCTATGACCACCTCATCATCTTCTCCCCATCTGTGGAAGACTTTGGTGGCAACATCAATGTTGAGACCATCACATCATTCATTGATGGTGGAGGCAATGTCCTGGTGGCTGCTGGCTCTGATATTGGCGACCCTCTTAGAGAGCTGGGCAGTGAATGTGGGATTGAGTTTGATGAGGAGAA…
