# Supplementary material for: A salmonid EST genomic study: genes, duplications, phylogeny and microarrays
Source: BMC Genomics. 2008 Nov 17;9:545. doi: 10.1186/1471-2164-9-545 (PMC2628678; doi:10.1186/1471-2164-9-545)
Supplement: Additional file 1 — 78 phylogenetic data sets and trees. The data provided represent the EST sequences, alignments, and trees used in the phylogenetic analyses. This file requires the "Tar" UNIX command to open it. [file 1471-2164-9-545-S1.tar › koop_salmonid_EST_trees_20080222/34/34-alignment.phy]

10 268
or.4182847acagcagagttgaagaaggcgtcgctgaagaagagcattgacccgctgaa
oy.3296447acagcagcgttgaagaaggcgtcgctgaaaaagtgcagtgagccactgaa
ss.4059381acagcggcgttgaagaaggcgtcgctgaaaaagtgcagtgagccactgaa
ss.4055235acagcggcgttgaagaaggcgtcgctgaaaaagtgcagtgagccactgaa
ss.4061701acagctgagttgaagaaggcgtcactgaaaaagtacagtgagccgctgaa
cc.4237813acagcggcgttgaagaagacaaaaataaaaaagtgcggtgacccactgaa
tt.5049681acagccgagttgaagaaggagtcactgaaaaagtgcagtgagccgctgaa
sf.4784250acagcagcgttgaagaaggcgtcgctgaaaaagtgcagtgagccactgaa
ss.4023486acagcggcgttgaagaaggcgtcgctgaaaaagtgcagtgagccactgaa
ss.4024021acagctgagttgaagaaggcgtcactgaaaaagtacagtgagccgctgaa
          gacgactctggcgttgttcctggcctggagcccggcgatcagcagcgtgt
          taccactcgggcgttattcctggcctggagcccagcgatcaaaagagtgt
          taccactcgggcattgttcctggcctggagccctgcgatcaaaagagtgt
          taccactcgggcattgttcctggcctggagccctgcgatcaaaagagtgt
          taccacacgggcattgttcctggcctggagtccagcaatcagaagagtgt
          taccactcgggcgttgttcctggcctggagcccagcgatcagaagagtgt
          taccacgcgggcgttgttcctggcctggagtccagcgatcagaagagtgt
          taccactctggcgttgttcctggcctggagcccagcaatcaaaagagtgt
          taccactcgggcattgttcctggcctggagccctgcgatcaaaagagtgt
          taccacacgggcattgttcctggcctggagtccagcaatcagaagagtgt
          tctttccaacagtaccagagggttttctggatctgctaccataccaaccc
          tctttccaacaggaccagggggttatctgggtctgccaccatgccaacac
          tctttccaacaggaccagggggttatctgggtctgccaccatgccaacac
          tctttccaacaggaccagggggttatctgggtctgccaccatgccaacac
          tctttccaacaggaccagggggttatctgggtctgccaccatgccaacac
          tctttccaacaggaccagggggttatctgggtctgccaccatgccaacac
          tctttccaacaggaccagggggttatctgggtctgccaccatgccaacac
          tctttccaacaggaccagggggttatctgggtctgccaccatgccaacac
          tctttccaacaggaccagggggttatctgggtctgccaccatgccaacac
          tctttccaacaggaccagggggctatctgggtctgccaccatgccaacac
          ccttaaagagaatgggtttctctgtagctttgccaacaatggtggaggct
          ccttgaagaggatgggtttgtcactggggttcccgacaatagtgggagcc
          ccttgaagaggatgggtttgtcactggggttcccgacaatagtgggagcc
          ccttgaagaggatgggtttgtcactggggttcccgacaatagtgggagcc
          ccttgaagaggatgggtttgtcattggggttcccaacaatagtgggagcc
          ccttgaagaggatgggtttgtcactggggttcccgacaatagtgggagcc
          ccttgaagaggattggtttgtcactggggttcccaacaatagtgggagcc
          ccttgaagaggatgggtttgtcacgggggttcccgacaatagtgggagcc
          ccttgaagaggatgggtttgtcactggggttcccgacaatagtgggagcc
          ccttgaagaggatgggtttgtcattggggttcccaacaatagtgggagcc
          ttcagtagattctctgggtcagcaacaatcagggtgtgatcaccggggtc
          ttcagaagattgtctggatcagcaacaatcagggtatgctcaccagggtc
          ttcagaagattgtctggatcagcaacaatcagggtatgctcaccagggtc
          ttcagaagattgtctggatcagcaacaatcagggtatgctcaccagggtc
          ttcagcagattctctggatcagcaacaatcaaggtatgctcaccagggtc
          ttcagaagattttctggatcagcaacaatcagggtatgctcaccggggtc
          ttcagcagattctctggatcagcaacaatcagggtatgctcaccggggtc
          ttcagaagattgtctggatcagcaacaatcagggtatgctcaccagggtc
          ttcagaagattgtctggatcagcaacaatcagggtatgctcaccagggtc
          ttcagcagattctctggatcagcaacaatcaaggtatgctcaccagggtc
          tgacacatcatagttgtg
          tgacacatcgtaatggtg
          tgacacatcgtaatggtg
          tgacacatcgtaatggtg
          tgacacatcgtaatggtg
          tgacacatcgtaatggtg
          cgacacatcgtaatggtg
          tgacacatcgtaatggtg
          tgacacatcgtaatggtg
          cgacacatcgtaatggtg
