# Supplementary material for: A salmonid EST genomic study: genes, duplications, phylogeny and microarrays
Source: BMC Genomics. 2008 Nov 17;9:545. doi: 10.1186/1471-2164-9-545 (PMC2628678; doi:10.1186/1471-2164-9-545)
Supplement: Additional file 1 — 78 phylogenetic data sets and trees. The data provided represent the EST sequences, alignments, and trees used in the phylogenetic analyses. This file requires the "Tar" UNIX command to open it. [file 1471-2164-9-545-S1.tar › koop_salmonid_EST_trees_20080222/35/35-raw.tree]

((ss.4060625:500.0,ss.4046454:500.0,(((tt.5049229:500.0,or.4182532:500.0):375.0,
cc.4241489:500.0):435.0,(sf.4780993:500.0,oy.3295994:500.0):426.0):498.0):500.0,
ss.4039770:500.0);
