# Supplementary material for: A salmonid EST genomic study: genes, duplications, phylogeny and microarrays
Source: BMC Genomics. 2008 Nov 17;9:545. doi: 10.1186/1471-2164-9-545 (PMC2628678; doi:10.1186/1471-2164-9-545)
Supplement: Additional file 1 — 78 phylogenetic data sets and trees. The data provided represent the EST sequences, alignments, and trees used in the phylogenetic analyses. This file requires the "Tar" UNIX command to open it. [file 1471-2164-9-545-S1.tar › koop_salmonid_EST_trees_20080222/35/35-cluster_info.csv]

CBR Database ID	Gene Name	Protein	Swissprot Accession	Swissprot ID	e-value	Bitscore	ESTs	Contig Sequence
4060625	HPRT1	Hypoxanthine-guanine phosphoribosyltransferase	Q9W719	HPRT_CHICK	1e-110	1024	EG898538,EG898537,CK874604,DW553737,DY719902,CA041614,CA053951,CA769929,EG916163,CB515696,EG915272,DY719903,EG911884,EG863484,CK873418,EG866746,CB517850,DW544834,EG865424,DY722484,CK890505,EG863483,DW180532,EG865425,EG866745,CK899698,EG911883	GAGGGGAAGGAGCAGAGTTTAATGG*TTGGGAGGGTAAAGAGAAAAACATTGTGATTGCATGAATCATTGTCATACAGTAGATGGAAGCTTAAAATACATATTTATAAAAGCAGATATGCATAAATTATCATAATATTGAACCACATTCAACACTCGCAGTTTATATTACAGTACTGTACTAATGATGGAACACTTTCATTTTGGGGGGAAAACTATGCAAACATGTTTTTAAAAAAAATAATATGTAATGTATTAGGATACCTGCTCCTTCCTTTGTACATACCACTGAAACTTATGTATAAGTAGAGGAATTTGGTCTTCAAGTGACAAACTTTCAAATCAATGTCAAGCTAAAATCAAGCTTTGTGAACTGGAAAATAATTTAAATCTTAAGTAAT…
4039770	HPRT1	Hypoxanthine-guanine phosphoribosyltransferase	Q9W719	HPRT_CHICK	1e-117	1084	EG915273,EG916164,DW569363,DY697389	catctGAGGGGAAGGAGCAGAGTTTAATGGTTGGGAGGGTAAAGAGAAAAACATTGTGATTGCATGAATCATTGTCATACAGTAGATGGAAGCTTAAAATACATATTTATAAAAGCAGATATGCATAAATTATCATAATATTGAACCACATTCAACACTCGCAGTTTATATTACAGTACTGTACTAATGATGGAACACTTTCATTTTGGGGGGAAAACTATGCAAACATGTTTTAAAAAAAAAGAATATGTAATGTATTAGGATACCTGCTCCTTCCTTTGTACATACCACTGAAACTTATGTATAAGTAGAGGAATTTGGTCTTCAAGTGACAAACTTTCAAATCAATGTCAAGCTAAAATCAAGCTTTGTGAACTGGAAAATAATTTAAATCTTAAG…
3295994	HPRT1	Hypoxanthine-guanine phosphoribosyltransferase	Q9W719	HPRT_CHICK	1e-110	1026	CB490490,CA348815,CA356393,CA348730,DV197166,CA380529,BX076136,CX143974,CA352532,CA352608,CA346026,BX874591,CA372716,CA362646,CA341645,BX080914,CX143975,BX076135,CB497639	tACTGTACGTAGGTTGCTAGGTGGTCTGCTGTTAAAGAGGTGAAACTCATTTTAGGTGACAGAGACTAGCAAAAACAATAATTTTGTCGGAGAAAAAGCGGGTCGTGATCTAAACGACGATACGGACATGGCGTCAAGCAGCCCCTGTGTTGTGATCAGCGATGATGAGCAGGGATATGACCTGGACCTCTTCTGCATCCCAAAGCACTATGCTGATGACCTAGACCGGGTCTACATCCCACATGGACTCATCCTTGACAGGACAGAGAGGCTAGCCAGGGAGATTATGAAGGACATGGGGGGGCACCATATCGTGGCCCTCTGCGTGCTCAAGGGGGGTTACAAGTTCTTTGCAGACCTGTTGGACTACATCAAGGCCCTAAACCGTAACAGTGACCG…
4780993	HPRT1	Hypoxanthine-guanine phosphoribosyltransferase	Q9W719	HPRT_CHICK	1e-110	1026	EV391562,EV385683,EV385547,EV391809,EV391808,EV386717,EV391206,EV393084,EV393083,EV385682,EV391561,EV386716,EV385546	GAGATGGAGCAGAGTTTAATGGTTGGGAGGGTAAAGAGAAAAACATTAATTGCATGAATCATTGTCATACAGTAGATGGAAGCTTAAGATACATATTTATAAAAGCAGATATGCATAAATGATCATAATATTGAACCACATTCAATACTCACAGTTTATATTACAGTACTACTGATGGAACACTTCCATTTTGGGGGGAAAACTATGCAAAAAAGAATATGTAATGTATTAGGATACCTGCTCCTTCCTTTGTCCATACCACTGAAACTATTATGTATAAGTAAAGGAATTCGGTCTTCAAGTGACGTACAAACTTTCAAATCAATGTCAAGCTAAAATCAAGTTTTGTGAAATGGAAAATAATTTAAATCTTAAGTAATTTTGACAATATGATGACTA…
4046454	HPRT1	Hypoxanthine-guanine phosphoribosyltransferase	Q9W719	HPRT_CHICK	1e-110	1024	EG903624,BQ035985,EG903623,EG935321,DY709725,DY697390,DW544835,DW569362,EG935320	GGGGGAGAGGTTTTGCGGAGCATCTACTGTACGTAGGTTGCTAGGTGGTCTGCTGTTAAAGAGGTGAAACTCATTTTAGGTGACAGAGACTCGCAAACACAATTTTGTCGTAGAAAAAGCGGGTCGTGATCTAAACGACGATACGGACATGGCGTCAAGCAGCCCCTGTGTTGTGATCAGCGATGATGAGCAGGGATATGACCTGGACCTCTTCTGCATCCCAAAGCACTACGCTGATGACCTGGACCGGGTCTACATCCCACATGGACTCATCCTTGACAGGACAGAGAGGCTAGCCAGGGAGATTATGAAGGACATGGGGGGGCACCATATCGTGGCTCTCTGCGTGCTCAAGGGGGGTTACAAGTTCTTTGCAGACCTGTTGGACTACATCAAGGC…
4182532	HPRT1	Hypoxanthine-guanine phosphoribosyltransferase	Q9W719	HPRT_CHICK	1e-114	1058	EL525290,EL528501,EL523024,EL523114,EL527411,EL534680,EL527410,EL534681,omor-okdh-001-088.b1_223806,EL528500,EL525289,omor-okdh-001-088.b0_223710	cgtcgggggcGGAAGAATCTACTGTAGTCAGCTACGTAGGTAGGTGGCGTGCGCTGTCAAAAGGTGAAACTCACTACTTTGACAGCCGAAGATCTGTTTTCTGTGGAGAAAATATATTGTTGCTTTCCACACAGACCAAAGAGAACAAACAGACATGGCGACCAACAGCCCCTGTGTTGTGATTAGCGATGACGAACAAGGATATGACCTAGACCTGTTCTGCATACCAAAGCACTATGCCGCTGACCTGGAGAGGGTCTACATTCCACACGGACTCATCTTGGACAGGACAGAGAGGCTGGCCAGGGAGATTATGAAAGACATGGGAGGGCACCACATTGTGGCCCTATGTGTGCTCAAGGGGGGCTACAAGTTCTTTGCTGACCTGCTGGACTACAT…
5049229	HPRT1	Hypoxanthine-guanine phosphoribosyltransferase	Q9W719	HPRT_CHICK	1e-109	1012	tthy-evl-501-161.b0_882305	GGGGGGCGGAAGATCTACTGCACGTAGCTAGCAAGGTGGTCTGCTGTCAAAGAGGTGAAACTCCTTTTAGGTGACAGAGACCAGAAAAAAATAGATATATTTCGGAGGAAAAGCGGGTCGTGATCTTAACGACGATACGGACATGGCGTTAAGCAGCCCCTGTGTTGTGATTAGCGATGATGAGCAGGGATATGACCTGGACCTCTTCTGCATTCCAAAGCACTACGCTGATGACCTGGACCGGGTCTACATCCCACATGGACTCATCCTGGACAGGACAGAGAGGCTGGCCAGGGAGATTATGAAGGACATGGGGGGGTACCATATCGTGGCCCTCTGTGTGCTCAAGGGGGGTTACAAGTTCTTTGCAGACCTGTTGGATTACATCAAGGCCCTAAA…
4241489	HPRT1	Hypoxanthine-guanine phosphoribosyltransferase	Q9W719	HPRT_CHICK	1e-41	426	EV252741	GGGGACCTGTCTACACTGACAGGGAAGAATGTCCTGATTGTGGAGGACATTATTGACACAGGAAAGACCATGAAGACCTTGCTGCAACTTCTCAAACAGTACAACCCAAAAATGGTAAAAGTTGCAAGTTTGTTGGTGAAGAGGACACCAAGGAGTGTTGGCTACACACCAGACTTCATAGGATTTGAGGTTCCAGACAAATTTGTGGTGGGATACGCGCTAGACTACAACGAGTACTTTAGAGATTTAAATCACATCTGTGTCATTAGTGAAACGGGGAAAGAGAAATACAAGGCGTGAAGAGGACAGCCCTTCACTTCTAGTTGTCTATCATTCTTTTTTATGTTGCTTTCATTTTATATATCAGATTTATATATATTTCTGGTCAGGAATATCAAA…
