# Supplementary material for: A salmonid EST genomic study: genes, duplications, phylogeny and microarrays
Source: BMC Genomics. 2008 Nov 17;9:545. doi: 10.1186/1471-2164-9-545 (PMC2628678; doi:10.1186/1471-2164-9-545)
Supplement: Additional file 1 — 78 phylogenetic data sets and trees. The data provided represent the EST sequences, alignments, and trees used in the phylogenetic analyses. This file requires the "Tar" UNIX command to open it. [file 1471-2164-9-545-S1.tar › koop_salmonid_EST_trees_20080222/35/35-alignment.phy]

8 367
ss.4060625gaccaaaaaataaatcggatataaaatgaaagcaacataaaaaagaatga
ss.4039770gaccaaaaaataaatcggatataaaatgaaagcaacataaaaaagaatga
oy.3295994gaccaaaaaataaatcagatatcaaattaaagcaacataaaaaagaatga
sf.4780993gaccaaaaaataaatcagatataaaattaaagcaacataaaaaagaatga
ss.4046454gaccaaaaaataaatcggatataaaatgaaagcaacataaaaaagaatga
or.4182532gaccaaaaaacaaatcagaaaaagaattgaaacatcaatagaaataatga
tt.5049229gaccaaaaaataaatcagatataaaatgaaagcaacataaaaaagaatga
cc.4241489gaccagaaaataaatctgatataaaatgaaagcaacataaaaaagaatga
          tagacaactagaggaagtcttcaggccttgtatttttccttccccgtttc
          tagacaactagaggaagtcttcaggccttgtatttttccttccccgtttc
          tagacaactagaggaagtcttcaggccttgtatttttccttccctgtttc
          ttgaaaactagaggaagtcttcaggccttgtatttttccttccccgtttc
          tagacaactagaggaagtcttcaggccttgtatttttccttccccgtttc
          tacatgataataagatgtcctcacgccttgtatttctcctttcctgtttc
          tagacaactagaagaagtcttcatgccttgtatttctcctcccccgtttc
          tagacaactagaagaagtcttcacgccttgtatttctctttccccgtttc
          actaatgacacagatgtgatttaaatctctgaagtactcgttgtagtcta
          actaatgacacagatgtgatttaaatctctgaagtactcgttgtagtcta
          actaatgacacagatgtgatttaaatctctgaagtactcgttgtagtcta
          actaatgacacagatgtgatttaaatctctgaagtactcgttgtagtcta
          actaatgacacagatgtgatttaaatctctgaagtactcgttgtagtcta
          actaatgacgcagatatgatttagatctctaaagtactcattgtagtcta
          actaataacacagatgtgatttaaatctctaaagtactcattgtagtcta
          actaatgacacagatgtgatttaaatctctaaagtactcgttgtagtcta
          gcgcatatcccaccacaaatttgtctggaacctcaaaccctatgaagtct
          gcgcatatcccaccacaaatttgtctggaacctcaaaccctatgaagtct
          gcgcatatcccaccacaaatttgtctggaacctcaaatcctatgaagtct
          gcgcatatcccaccacaaatttgtctggaacctcaaatcctatgaagtct
          gcgcatatcccaccacaaatttgtctggaacctcaaaccctatgaagtct
          gtgcgtatcccaccacaaatttatcagggacttcaaaacctacaaagtct
          gcgcgtatccaaccacaaatttgtctggaacctcaaatcctatgaagtct
          gcgcgtatcccaccacaaatttgtctggaacctcaaatcctatgaagtct
          ggtatgtagccaacactccttggtgtcctcttcaccaacaaacttgcaac
          ggtatgtagccaacactccttggtgtcctcttcaccaacaaacttgcaac
          ggtgtgtagccaacactccttggtgtcctcttcaccaacaaacttgcaac
          ggtgtgtagccaacactccttggtgtcctcttcaccaacaaacttgcaac
          ggtatgtagccaacactccttggtgtcctcttcaccaacaaacttgcaac
          ggtctgtaaccaacactccttggtgtccttttcaccaacaaactcgccac
          ggtatgtagccaacactccttggtgtcctcttcaccaacaaacttgcaac
          ggtgtgtagccaacactccttggtgtcctcttcaccaacaaacttgcaac
          ctttaccatttttgggttgtactgtttgagaagttgcagcaaggtcttca
          ctttaccatttttgggttgtactgtttgagaagttgcagcaaggtcttca
          ttttaccatttttgggttgtactgtttgagaagttgcagcaaggtcttca
          ttttaccatttttgggttgtactgtttgagaagttgcagcaaggtcttca
          ctttaccatttttgggttgtactgtttgagaagttgcagcaaggtcttca
          tttgaccatttttggtttgtactgttgcaggagttgcagaagggtcttca
          tttgaccatttttgggttgtactgtttgagaagttgcagcaaggtcttca
          ttttaccatttttgggttgtactgtttgagaagttgcagcaaggtcttca
          tggtctttcctgtgtcaataatgtcctccacaatcaggacattcttccct
          tggtccttcctgtgtcaataatgtcctccacaatcaggacattcttccct
          tggtctttcctgtgtcaataatgtcctccacaatcaggacattcttccct
          tggtctttcctgtgtcaataatgtcctccacaatcaggacattcttccct
          tggtctttcctgtgtcaataatgtcctccacaatcaggacattcttccct
          tggtttttcctgtgtcaattatatcctccacaatcaggacattcttccct
          tggtctttcctgtgtcaataatgtcctccacaatcaggacattcttccct
          tggtctttcctgtgtcaataatgtcctccacaatcaggacattcttccct
          gtcagtgtagacaggtc
          gtcagtgtagacaggtc
          gtcagtgtagacaggtc
          gtcagcgtagacaggtc
          gtcagtgtagacaggtc
          gttagtgtagacaggtc
          gtcagtgtagacaggtc
          gtcagtgtagacaggtc
