# Supplementary material for: A salmonid EST genomic study: genes, duplications, phylogeny and microarrays
Source: BMC Genomics. 2008 Nov 17;9:545. doi: 10.1186/1471-2164-9-545 (PMC2628678; doi:10.1186/1471-2164-9-545)
Supplement: Additional file 1 — 78 phylogenetic data sets and trees. The data provided represent the EST sequences, alignments, and trees used in the phylogenetic analyses. This file requires the "Tar" UNIX command to open it. [file 1471-2164-9-545-S1.tar › koop_salmonid_EST_trees_20080222/36/36-raw.tree]

((((ss.4057821:500.0,(ss.4035788:500.0,ss.4060557:500.0):389.0):471.0,ss.4028513:500.0,
(sf.4780746:500.0,oy.3292673:500.0):450.0):406.0,or.4182549:500.0,cc.4237919:500.0):500.0,
tt.5048115:500.0);
