# Supplementary material for: A salmonid EST genomic study: genes, duplications, phylogeny and microarrays
Source: BMC Genomics. 2008 Nov 17;9:545. doi: 10.1186/1471-2164-9-545 (PMC2628678; doi:10.1186/1471-2164-9-545)
Supplement: Additional file 1 — 78 phylogenetic data sets and trees. The data provided represent the EST sequences, alignments, and trees used in the phylogenetic analyses. This file requires the "Tar" UNIX command to open it. [file 1471-2164-9-545-S1.tar › koop_salmonid_EST_trees_20080222/36/36-cluster_info.csv]

CBR Database ID	Gene Name	Protein	Swissprot Accession	Swissprot ID	e-value	Bitscore	ESTs	Contig Sequence
4182549	fkbp1a	FK506-binding protein 1A	O42123	FKB1A_XENLA	2e-48	491	EL533509,EL533508,EL518044,EL530977,EL526800,EL526801,EL547129,EL535999,EL518043,EL530978,EL535998	gggcaactcggcgggggcATTGTGAGGAGAGAGAGAGA**AGCAAAATGGGAGTAGAAATTGAGACCATAACCGCTGGTGATGGGCGAACGTTTCCTAAAAAGGGACAGACCGTCGTTGTGCACTATGTCGGTTCACTGACAGATGGAACAAAGTTCGACTCTTCCCGGGACAGGGGCAAGCCCTTCAAATTCAAGATTGGGAAGCAGGAGGTTATTCGTGGCTGGGAGGAAGGAGTTGCCCAGATGAGTGTTGGCCAGCGGGCAAAGTTGACCTGCTCACCAGACTTTGCTTATGGCAGCAAAGGACACCCAGGCATAATCCCACCCAATGCTACCCTCATCTTCGATGTGGAGCTGCTTGGCCTGGAATGAAGCTTGTGCTCTCACTTTGTCTAATT…
5048115	FKBP1A	FK506-binding protein 1A	P18203	FKB1A_BOVIN	8e-47	474	tthy-evl-511-004.b0_879460,tthy-evl-511-004.g0_880612	GGGGGAGTGCGTCGGAGAGAAGATGGGAGTAGACATCGAGACCATAACCCCGGGTGATGGACAGACATTTCCCAAAAAAGGACAGACATGCGTTGTGCATTATGTCGGCTCACTGACTGATGGGACCAAGTTTGACTCTTCCCGGGACAGAGGCAAGCCTTTCAAATTCAAGATTGGCAAACAAGAGGTGATCCGTGGCTGGGAGGAGGGGGTTGGCCAGATGAGCGTGGGCCAAAGGGCAACTCTGACCTGCACGCCGGACTTCGCCTATGGCAGCAAAGGGCACCCTGGCATCATCCCACCCAACTCTACCCTCATCTTTGACGTGGAGCTGATGGGCCTGGAGTGATGCTTGTGTGCACTTACTACATGTTTAATTCCACTCAGATTTTCAGGGTT…
4060557	FKBP1A	FK506-binding protein 1A	P18203	FKB1A_BOVIN	3e-47	476	qa,qa,CK882746,EG939165,EG842417,EG926994,EG855894,CK874120,CK887863,DW178795,DN139370,DW582938,DW179235,DY712898,DY725823,CX355182,DW472085,DY713994,CK890411,DW339340,DW182141,DW177473,CK881772,DW178998,CB503621,EG939164,EG855893,EG926993,EG842418,EG787210,EG864048,EG881134,DW178277,DW178365,DW179839,DW562770,qa,CK876326,EG856710,DW590921,CO472013,EG783793,CK894574,CK879632,CK877373,EG874366,DW1…	ggccctttcttgaattcaatgagcttgacttccagtttccgtttGCATTGTAGTGCGTCGGAGAGTAAAATGGGAGTAGAAATCGAGACCATAACCCCGGGTGATGGACAGACATTTCCCAAAAAAGGACAGACATGCGTTGTGCATTATGTCGGTTCACTGACTGATGGAACCAAGTTTGACTCTTCCCGGGACAGAGGCAAGCCTTTCAAGTTCAAGATTGGCAAGCAGGAGGTGATCCGTGGCTGGGAGGAGGGGGTTGGCCAGATGAGTGTGGGCCAGAGGGCAACTCTGACCTGCACGCCGGACTTTGCCTATGGCAGCAAAGGGCACCCTGGTATCATCCCACCCAACTCTACCCTCATCTTCGACGTGGAGCTGATGGGCCTGGAGTGATGT…
3292673	FKBP1A	FK506-binding protein 1A	P18203	FKB1A_BOVIN	3e-47	476	CA352450,CA342871,CB492130,BX080870,CB496372,CX717814,BX083278,CX152613,CX143953,CX146678,CA375664,CX716511,CX152612,CA384336,CX143952,CX717815,CA370247,CA380174,CA381589,CA384300,CA354985,CX146677,CA379910,CA384827,CA381866,BX083279,CA376738,CX035466,BX080454,CB493880,CX716510,CA354986,DV196016,DV192116,DV195943	ACATTAATCCAATCCATTTGGGGAGTCATTTATTCATAGTTTTTTTCTCAATTATCATGTCCACAATAACACATTTTCTGAAAAGCAAGGCCACTCAGAGCCACAAGAATGAGATCAAATTGAATATTTGTATAATGATACTTTATCCAAAATTGTGTCAGTACCTACCCCTGATGGCAGGTATGACTTACAAATTTCACAACAAAAAAGACCATAAAAACATACATAACAATAAAATGACATCTGAAAGGTATGGCCTATGACTTGTTAGGGTGTTCTACTACAAGATATATCAAGAATAATGTATTTTAAGCAAGTGACACATTTGAATATAAATGGAAAGGAGAGTGAAGTGGTGAAGCTGTAGATGCGAGTCTTTTACAGGAGTCAAGTGCATTT…
4237919	FKBP1A	FK506-binding protein 1A	P18203	FKB1A_BOVIN	3e-47	476	EV370123,EV370122,EV369195,EV369194	ggggGTAGTGCGTCGGAGAGTAAAATGGGAGTAGAAATCGAGACCATAACCCCTGGTGATGGACAGACATTTCCCAAAAAAGGACAGACATGCGTTGTGCATTATGTCGGCTCACTGACTGATGGAACCAAGTTTGACTCTTCCCGGGACAGAGGTAAGCCTTTCAAGTTCAAGATTGGCAAGCAGGAGGTGATCCGTGGCTGGGAGGAGGGGGTTGGCCAGATGAGTGTGGGCCAGAGGGCAACTCTGACCTGCACGCCGGACTTCGCCTATGGCAGCAAAGGGCACCCTGGCATCATCCCACCCAACTCTACCCTCATCTTCGATGTGGAGCTGATGGGCCTGGAGTGATGCTTGTGTGCAATTACTACATGTTTAATTCCACTCAAATTTTCAGGG…
4780746	FKBP1A	FK506-binding protein 1A	P18203	FKB1A_BOVIN	3e-47	476	EV385567,EV385568,EV385490,EV389468,EV389467,EV385489	GGGGGAGTGCGTCGGAGAGTAAAATGGGAGTAGAAATCGAGACCATAACCCCGGGTGATGGACAGACATTTCCCAAAAAAGGACAGACATGCGTTGTGCATTATGTCGGCTCACTGACTGATGGAACCAAGTTTGACTCTTCCCGGGACAGAGGAAAGCCTTTCAAGTTCAAGATTGGCAAGCAGGAGGTGATCCGTGGCTGGGAGGAGGGGGTTGGCCAGATGAGTGTGGGCCAGAGGGCAACTCTGACCTGCACGCCGGACTTTGCCTATGGCAGCAAAGGGCACCCTGGTATCATCCCACCCAACTCTACCCTCATCTTTGACGTGGAGCTGATGGGCCTGGAGTGATGTTTGTGTGCACTTACATGTTTAATTCCACTCAGATTTTCAGGGTTAA…
4057821	FKBP1A	FK506-binding protein 1A	P18203	FKB1A_BOVIN	3e-47	476	CK991130,EG872787,EG872820,CK883548,rr_97726,CA044749,CB507230,CB502939,DY713993,CB501549,DY712897,EG872788,CB506129,EG872821,DW582939,EG921943,CB504017,EG921944,DW338954,EG927962,DW178033,EG927961,DY723789,DW178754,DW178098	cGGGGAAAGTCATTTATTCATAATTATTCTCAATTATCATGTCCACAATAACACATTTTCTGAAAAGCAAGGCCACTCAGAGCCACAAGAATGAGATCAAATTGAATATTTGTATAATGATACTTTATCCAAAATTGTGTCAGTACCTACCCCTGATGGCAGGTATGACTTACAAATTTCACAACAAAAAAGACCATAAAAACATACATAACAATAAAATGACATCTGAACGGTATGGCCTATGACTTGTTAGGGTGTTCTACTACAAGATATATCAAGAATAAGGTATTTTAAGCAAGTGACACATTTGAATGGAAATGGAAAGGAGAGTGAAGTGGTGAAGCTATAGATGTGAGTCTTTTACAGGAGTCAAGTGCATTTATCTTCCTTTTGCCTTTT…
4035788	FKBP1A	FK506-binding protein 1A	P18203	FKB1A_BOVIN	2e-44	408	EG764863,EG764862	ggggGTAGTGCGTCGGAGAGTAAAATGGGAGTAGAAATCGAGACCATAACCCCGGGTGATGGACAGACATTTCCCAAAAAAAGGACAGACATGCGTTGTGCATTATGTCGGTTCACTGACTGATGGAACCAAGTTTGACTCTTCCCGGGACAGAGGCAAGCCTTTCAAGTTCAAGATTGGCAAGCAGGAGGTGATCCGTGGCTGGGAGGAGGGGTTTGGCCAGATGAGTGTGGGCCAGAGGGCAACTCTGACCTGCACGCCGGACTTTGCCTATGGCAGCAAAGGGCACCCTGGTATCATCCCACCCAACTCTACCCTCATCTTCGACGTGGAGCTGATGGGCCTGGAGTGATGTTTGTGTGCACTTACTACATGTTTAATTCCACCCAGATTTTCAGG…
4028513	FKBP1A	FK506-binding protein 1A	P18203	FKB1A_BOVIN	3e-40	414	CA049957	ACCTACCCCTGATGGCAGGTATGACTTACAAATTTCACAACAAAAAAGACCATAAAAACATACATAACAATAAAATGGCATCTGAACGGTATGGCCTATGACTTGTTAGGGTGTTCTACTACAAGATATATCAAGAATAAGGTATTTTAAGCAAGTGACACATTTGAATGGAAATGGAAAGGAGAGTGAAGTGGTGAAGCTATAGATGTGAGTCTTTTACAGGAGTCAAGTGCATTTATCTTCCTTTTGCCTTTTCGTCCATGTTCCCGAGATAGGAGTCAACCCTGAAAATCTGAGTGGAATTAAACACGTAACGAGTGCACACAGGCTTCACTCCAGGCCCATCAGCTCCACATCAAAGATTAGTGTAGAGTTGGGTGGGATGATGCCAGGGTGCCC…
