# Supplementary material for: A salmonid EST genomic study: genes, duplications, phylogeny and microarrays
Source: BMC Genomics. 2008 Nov 17;9:545. doi: 10.1186/1471-2164-9-545 (PMC2628678; doi:10.1186/1471-2164-9-545)
Supplement: Additional file 1 — 78 phylogenetic data sets and trees. The data provided represent the EST sequences, alignments, and trees used in the phylogenetic analyses. This file requires the "Tar" UNIX command to open it. [file 1471-2164-9-545-S1.tar › koop_salmonid_EST_trees_20080222/36/36-alignment.phy]

9 609
or.4182549ggtgatgggcgaacgtttcctaaaaagggacagaccgtcgttgtgcacta
tt.5048115ggtgatggacagacatttcccaaaaaaggacagacatgcgttgtgcatta
ss.4060557ggtgatggacagacatttcccaaaaaaggacagacatgcgttgtgcatta
oy.3292673ggtgatggacagacatttcccaaaaaaggacagacatgcgttgtgcatta
cc.4237919ggtgatggacagacatttcccaaaaaaggacagacatgcgttgtgcatta
sf.4780746ggtgatggacagacatttcccaaaaaaggacagacatgcgttgtgcatta
ss.4057821ggtgatggacagacatttcccaaaaaaggacagacatgcgttgtgcatta
ss.4035788ggtgatggacagacatttcccaaaaaaggacagacatgcgttgtgcatta
ss.4028513ggtgatggccagacatttcccaaaaaagggcagacatgcgttgtgcatta
          tgtcggttcactgacagatggaacaaagttcgactcttcccgggacaggg
          tgtcggctcactgactgatgggaccaagtttgactcttcccgggacagag
          tgtcggttcactgactgatggaaccaagtttgactcttcccgggacagag
          tgtcggctcactgactgatggaaccaagtttgactcttcccgggacagag
          tgtcggctcactgactgatggaaccaagtttgactcttcccgggacagag
          tgtcggctcactgactgatggaaccaagtttgactcttcccgggacagag
          tgtcggttcactgactgatggaaccaagtttgactcctcccgggacagag
          tgtcggttcactgactgatggaaccaagtttgactcttcccgggacagag
          tgtcggctcactgactgatggaaccaagtttgactcatcccgggacggag
          gcaagcccttcaaattcaagattgggaagcaggaggttattcgtggctgg
          gcaagcctttcaaattcaagattggcaaacaagaggtgatccgtggctgg
          gcaagcctttcaagttcaagattggcaagcaggaggtgatccgtggctgg
          gcaagcctttcaagttcaagattggcaagcaggaggtgatccgtggctgg
          gtaagcctttcaagttcaagattggcaagcaggaggtgatccgtggctgg
          gaaagcctttcaagttcaagattggcaagcaggaggtgatccgtggctgg
          gcaagcctttcaagttcaagattggcaagcaggaggtgatccgtggctgg
          gcaagcctttcaagttcaagattggcaagcaggaggtgatccgtggctgg
          gcacgcctttcaagttcaagattggcaagcaggaggtgatccgtggctgg
          gaggaaggagttgcccagatgagtgttggccagcgggcaaagttgacctg
          gaggagggggttggccagatgagcgtgggccaaagggcaactctgacctg
          gaggagggggttggccagatgagtgtgggccagagggcaactctgacctg
          gaggagggggttggccagatgagtgtgggccagagggcaactctgacctg
          gaggagggggttggccagatgagtgtgggccagagggcaactctgacctg
          gaggagggggttggccagatgagtgtgggccagagggcaactctgacctg
          gaggagggggttggccagatgagtgtgggccagagggcaactctgacctg
          gaggaggggtttggccagatgagtgtgggccagagggcaactctgacctg
          ggggagggggttggccagatgagcgtgggccagagggcgaccctgacctg
          ctcaccagactttgcttatggcagcaaaggacacccaggcataatcccac
          cacgccggacttcgcctatggcagcaaagggcaccctggcatcatcccac
          cacgccggactttgcctatggcagcaaagggcaccctggtatcatcccac
          cacgccggactttgcctatggcagcaaagggcaccctggtatcatcccac
          cacgccggacttcgcctatggcagcaaagggcaccctggcatcatcccac
          cacgccggactttgcctatggcagcaaagggcaccctggtatcatcccac
          cacgccggactttgcctatggcagcaaagggcaccctggtatcatcccac
          cacgccggactttgcctatggcagcaaagggcaccctggtatcatcccac
          cacgccggacttcgcctatggcagcaaagggcaccctggcatcatcccac
          ccaatgctaccctcatcttcgatgtggagctgcttggcctggaatgaagc
          ccaactctaccctcatctttgacgtggagctgatgggcctggagtgatgc
          ccaactctaccctcatcttcgacgtggagctgatgggcctggagtgatgt
          ccaactctaccctcatctttgacgtggagctgatgggcctggagtgatgt
          ccaactctaccctcatcttcgatgtggagctgatgggcctggagtgatgc
          ccaactctaccctcatctttgacgtggagctgatgggcctggagtgatgt
          ccaactctaccctcatcttcgacgtggagctgatgggcctggagtgatgt
          ccaactctaccctcatcttcgacgtggagctgatgggcctggagtgatgt
          ccaactctacactaatctttgatgtggagctgatgggcctggagtgaagc
          ttgtgctactttgtctaattccactcagattttcagggttgactcctatc
          ttgtgcttacatgtttaattccactcagattttcagggttgactcctatc
          ttgtgcttacatgtttaattccactcagattttcagggttgactcctatc
          ttgtgcttacatgtttaattccactcagattttcagggttgactcctatc
          ttgtgattacatgtttaattccactcaaattttcagggttgactcctatc
          ttgtgcttacatgtttaattccactcagattttcagggttaactcctatc
          ttgtgcttacatgtttaattccactcagattttcagggttgactcctatc
          ttgtgcttacatgtttaattccacccagattttcagggttgactcctatc
          ctgtgcttacgtgtttaattccactcagattttcagggttgactcctatc
          tcgggaacatggaggaaaaagctaacggaagatttctgcacttgattccg
          tcgggaacatggacgaaaaggcaaaaggaagattaatgcacttgactccg
          tcgggaacatggacgaaaaggcaaaaggaagataaatgcacttgactccg
          tcgggaacatggatgaaaaggcaaaaggaagataaatgcacttgactccg
          tcgggaacatggaggaaagggcaaaaggaagattaatgcacttgactccg
          tcgggaacatggacgaaaaggcaaaaggaagataaatgcacttgactccg
          tcgggaacatggacgaaaaggcaaaaggaagataaatgcacttgactccg
          tcgggaacatggacgaaaaggcaaaaggaagataaatgcacttgactccg
          tcgggaacatggacgaaaaggcaaaaggaagataaatgcacttgactccg
          taaaggacttgctatagcttcaccacttcactctcctttccattttagat
          taaaaaaaaaactatagcttcaccacttcgctctcctttccatttagatt
          taaaagactcactatagcttcaccacttcactctcctttccatttccatt
          taaaagactcactacagcttcaccacttcactctcctttccatttatatt
          taaaagactaactatagcttcaccacttcactctcctttccatttagatt
          taaaagactcactacagcttcaccacttcactctcctttccatttacatt
          taaaagactcactatagcttcaccacttcactctcctttccatttccatt
          taaaagactcactatagcttcaccacttcactctcctttccatttccatt
          taaaagactcactatagcttcaccacttcactctcctttccatttccatt
          acaaattgtcacttgcttcaattattctctagctgtaatgtagaactgta
          caaatgtgtcacttgcttaattcaagaataagctatcttgtagtagaaca
          caaatgtgtcacttgcttaaattattcttgatatatcttgtagtagaaca
          caaatgtgtcacttgcttaaattattcttgatatatcttgtagtagaaca
          caaatgtgtcacttgcttaaattattcttgttctttcttgtattagaaga
          caaatgtgtcacttgcttaaattattcttgatatatcttgtagtagaaca
          caaatgtgtcacttgcttaaattattcttgatatatcttgtagtagaaca
          caaatgtgtcacttgcttaaattattcttgatatatcttgtagtagaaca
          caaatgtgtcacttgcttaaattattcttgatatatcttgtagtagaaca
          ttgtaacaattcataggccataccttttttatgtcattttcttctgttat
          ccctaacaagtcataggccgtacctttcagatgtcattttattgttatgt
          ccctaacaagtcataggccataccgttcagatgtcattttattgttatgt
          ccctaacaagtcataggccatacctttcagatgtcattttattgttatgt
          ccctaacaagtcataggccatacctttcagatgtcattttattgtaatgt
          ccctaacaagtcataggccatacctttcagatgtcattttattgttatgt
          ccctaacaagtcataggccataccgttcagatgtcattttattgttatgt
          ccctaacaagtcataggccataccgttcagatgtcattttattgttatgt
          ccctaacaagtcataggccataccgttcagatgccattttattgttatgt
          gtttttttatggtgatgttttttgtaaatttcgctagtcctagctgccac
          atgtttttgtcttttttttttttttggaattcgtaaggcatgcctgccat
          atgtttttatggtcttttttgttgtgaaatttgtaagtcatacctgccat
          atgtttttatggtcttttttgttgtgaaatttgtaagtcatacctgccat
          atgtttttatggtattttttgttgtgaaatttgtaagtcatgcctgccat
          atgtttttatggtcttttttgttgtgaaatttgtaagtcatacctgccat
          atgtttttatggtcttttttgttgtgaaatttgtaagtcatacctgccat
          atgtttttatggtcttttttgttgtgaaatttgtaagtcatacctgccat
          atgtttttatggtcttttttgttgtgaaatttgtaagtcatacctgccat
          caggcaggt
          caggtaggt
          caggtaggt
          caggtaggt
          cgggtaggt
          caggtaggt
          caggtaggt
          caggtaggt
          caggtaggt
