# Supplementary material for: A salmonid EST genomic study: genes, duplications, phylogeny and microarrays
Source: BMC Genomics. 2008 Nov 17;9:545. doi: 10.1186/1471-2164-9-545 (PMC2628678; doi:10.1186/1471-2164-9-545)
Supplement: Additional file 1 — 78 phylogenetic data sets and trees. The data provided represent the EST sequences, alignments, and trees used in the phylogenetic analyses. This file requires the "Tar" UNIX command to open it. [file 1471-2164-9-545-S1.tar › koop_salmonid_EST_trees_20080222/37/37-cluster_info.csv]

CBR Database ID	Gene Name	Protein	Swissprot Accession	Swissprot ID	e-value	Bitscore	ESTs	Contig Sequence
4061994	UCHL5	Ubiquitin carboxyl-terminal hydrolase isozyme L5	Q9Y5K5	UCHL5_HUMAN	1e-161	1461	DW553065,CA055000,DW576137,EG874103,DY698385,DW549141,DW561054,EG874102,CB503668,CB505973,DW556101,CA768071,CA044904,DW556102,CA043867,DW553066,EG802486,CA055996,EG802487,CA058082,CB516139,DW576136,CX354524,DY711317,DY698384,CO471219,DW549142,EG930983,DW473490,DY694049,BG936159,DW339071,DW562109,CX727515,DW555314,BG936146,DY714384,DR696311,CB513934,DW554024,DY735987,EG827567,DW182690,DW182414,BG9…	atattaatttacgcaaagccagggtcacattCCAACACTCAGACATAATTTACAAACAAAGCATTTGTGTTTAGTGAGTCCGCCAGATCAGAGGCAGTAGGGATGTTCTCTTGATAGGTGTATGAATTGGACCATTTTACATTTTCAATGCTTTGCAGGATTGTAACAAGTACTTTTGGGTGCCAGGGAAAATGTATGTAAAAAGTACATTCTTTTCTTTAGGAATGTAGTTGTCAAAAATATAAATAGTAAAGTACAGATACCCCAAAAAACTACTTTAAAGTATTTTTACACCACTGTTTAAGACTGAGTGGCACTTGTTTATCTAAAGATAGGGGGCGCTTATATTTGTCATGTTTCAAACATGTACACTCCGATGGTTAAGTCGTGGCCAGGGAT…
4044874	UCHL5	Ubiquitin carboxyl-terminal hydrolase isozyme L5	Q9Y5K5	UCHL5_HUMAN	1e-161	1459	CX356038,EG802930,DY737309,CA063476,EG802931,EG791074,CA046972,EG778841,EG778842,CA061492	atattactaagtttttacttcattattCCTTAAAGTCATCATCTCATCTCTGCTCAGGCAGTAGCAGTCAGTAACGTTATCTATGTGTTCCCTATAATGTACTGTCTTTAGTATCATATTTAGCTAGCCTGCCTAAGTAGCCTATGATGCAGAGCTGTCTGATGAAATCATTTTACTAGTTCTTCAAAGTAGCTAAGGCATACCTTCACAAACTGTCTCTATCCCTCTTGTCGTTGTGGGTCTATGTGTATCTAATTACCTTCAGACCAGCGTCCCACAGTTCTTGACTTGATTTCTACGTTGGGCTCACAACAACAACAAACAAACAATCTAAATGGAATTAAAGTAATTAAACTGAAGCCGGTCAATTAGTTGTTTTATAACCCCCCCCCCCCCAAA…
4187811	UCHL5	Ubiquitin carboxyl-terminal hydrolase isozyme L5	Q9Y5K5	UCHL5_HUMAN	1e-156	1421	EL534796,EL534797,EL551819,EL539007,EL548350,EL545165,EL548351,EL545166,EL539008,EL551820	CATTTCTAATATTGTGTTTATTTGGGGGCAATGTACTTACTCAATTTAACCAGTAGATGGCACTAGGATCCCACTGACTACAAACACAAAAAGAAACACTGACAGACGTTCCAACTGGTAATGACAGCTGACCAAACGTATGAAATAATAGTTCAGGATTCAACTGAACAGTAACATACATGATGCATGTTATATAGGACAAAATCTAAAGGCGGATCGGATGAAACATCGAGACATTTTATTATGAAAATAAGACAAGATTGATTTGAACACGCGTCTGTTCATGCGAGGGGAACATGGTGATGTGAACAGCTCCATTGACTGTTCTGTCCACGGAGCTGATGTCCGGTGGGTCACGGGTTACCATGGAGAAAAACCAGCAGGTGTTTTTTTTAAGGA…
3296355	UCHL5	Ubiquitin carboxyl-terminal hydrolase isozyme L5	Q9XSJ0	UCHL5_BOVIN	1e-154	934	CX139631,BX883844,BX297376,CX139630,BX316331,BX315227,BX316330,CR370323,CX249630,BX315228,CX717568,CX717569,CX136436,CA359853,BX297983,CA352921,CA367215,CA375459	gACATATTGATTCATTTTGTTAGCTAGGTAGCTAGCTAAGCTAACTAACCACTACGAATATTAGATTGCAGTAAAATCACATGCTCTACAATCTTTCTTGAAATCATAACATAGTCATGTCTGGAAGCGCAGGAGAATGGTGTCTTATGGAAAGTGATCCTGGTGTTTTCACAGAATTGATCAAAGGTTTTGGTTGTAAAGGAGCTCAGGTGGAAGAAATATGGAGTATGGAACCAGAGAATTTTGAAAACCTCAAACCAGTTCATGGGTTGATCTTCCTGTTCAAGTGGCAACCAGGTGAGGAGCCAGGAGGATCTATCGTTCAGGATTCAAGGCTTGACAACATCTTCTTTGCCAAGCAGGTGATAAACAATGCATGTGCTACCCAGGCCATTGTGA…
5047505	UCHL5	Ubiquitin carboxyl-terminal hydrolase isozyme L5	Q9Y5K5	UCHL5_HUMAN	1e-159	1447	tthy-evl-507-283.b0_883195,tthy-evl-507-283.g0_878587	CGGGGACACATTTTTTTTTATAAGACATTGATTCATTTTGTTAGCTAGCCAACCACTACGAATATTAACGAGTCTACTGCAAAAATACTGCAGTAAAATCACATGCCCAACAGTCTTTTAAAAAAAAATAATAACATAGACATGTCTGGAAGCGCAGGAGAATGGTGTCTTATGGAAAGTGATCCTGGTGTTTTCACAGAATTGATCAAAGGTTTTGGTTGTAAAGGAGCTCAGATGGAGGAAATATGGAGTATGGAACCAGAGAATTTTGAAAACCTGAAACCAGTTCATGGGTTGATCTTCCTGTTCAAGCGGCAACCAGGTGAGGAGCCAGGAGGATCTATCGTTCAGGATTCAAGGCTTGACAACATCTTCTTTGCCAAGCAGGTGATAAACAAT…
4783880	UCHL5	Ubiquitin carboxyl-terminal hydrolase isozyme L5	Q9XSJ0	UCHL5_BOVIN	1e-100	928	EV385725	GGGGGACACGATTCCTGTTGAAAGACATGCCGGGAGATTTTGCTTGAACACAATTTACGCAGCGGATTGATTCATTTTACTAGATAACTCGCCACTAGATATAAGCTTGTCTACTGCAATAACATTACTTGTCCTACAGTTCTTGAAATAAATAAAAATGGCTGGAAGCGCAGGAGAATGGTGTCTTATGGAAAGTGATCCTGGGGTTTTCACAGAATTGATCAAAGGCTTTGGTTGTAAAGGAGCTCAGGTGGAAGAAATATGGAGTATGGAACCAGAGAACTTTGAAAACCTGAAACCAGTTCATGGGTTGATCTTCCTGTTTAAGTGGCAGCCAGGTGAGGCACCAGCAGGCTCTATCGTTCAGGATTCAAGACTTGACAACATCTTCTTTGCCAA…
4240849	UCHL5	Ubiquitin carboxyl-terminal hydrolase isozyme L5	Q9Y5K5	UCHL5_HUMAN	1e-113	1046	EV251129	GGGAGGATTCAAGGCTTGACAACATCTTCTTTGCCAAGCAGGTGATAAATAACGCATGTGCTACCCAGGCCATTGTGAGTGTGCTGCTGAACTGCACTCACACTGATATGCTGCTGGGAGAGACACTCACAGAGTTCAGAGAATTCTCACTCAGCTTCGATGCTGCTATGAAAGGTCTGGCTCTCAGCAACTCTGAAGTTATTCGACAAGTTCACAACAGCTTTGCCAGACAGCAGATGTTTGAGTTTGATGCCAAGTCTTCAGCGAAGGATGAGGAAGCATTCCACTTTGTGAGTTACGTCCCTGTCAACGGCAGGCTCTATGAGCTGGACGGACTACGTGAAGGGCCCATCGACCTCGGTGTATGCAACCAGGACGATTGGATCAACGCAGTTCGGC…
