# Supplementary material for: A salmonid EST genomic study: genes, duplications, phylogeny and microarrays
Source: BMC Genomics. 2008 Nov 17;9:545. doi: 10.1186/1471-2164-9-545 (PMC2628678; doi:10.1186/1471-2164-9-545)
Supplement: Additional file 1 — 78 phylogenetic data sets and trees. The data provided represent the EST sequences, alignments, and trees used in the phylogenetic analyses. This file requires the "Tar" UNIX command to open it. [file 1471-2164-9-545-S1.tar › koop_salmonid_EST_trees_20080222/37/37-alignment.phy]

7 379
ss.4061994caatcgtcctggttgcatacaccgaggtcgatgggtccttcacgtaggcc
ss.4044874caatcgtcctggttgcatacaccgaggtcgatgggcccttcacgtagtcc
or.4187811cagtcatcctgattgcacacgccgaggtcgatgggtccctcgcgcagtcc
oy.3296355caatcgtcctggttgcacacaccgaggtcgatgggtccttcacgtaggcc
tt.5047505caatcgtcctggttgcatacaccaaggtcgatgggtccttcacgtagtcc
sf.4783880caatcgtcctggttgcatacaccgaggtcgatgggcccttcacgtagtcc
cc.4240849caatcgtcctggttgcatacaccgaggtcgatgggcccttcacgtagtcc
          gtctagctcatagagcctgccgttgacagggacgtagctcacaaagtgga
          gtccagctcatagagcctgccgttgacagggacgtaactcacaaagtgga
          gtccagctcatagagtcgaccgttgaccggcacgtagctcacaaagtgaa
          gtccagctcatagagcctgccgttgacagggacgtagctcacaaagtgga
          gtccagctcatagagcctgtcgttgacagggacgtagctcacaaagtgga
          gtccagctcatagagcctgccgtgaccagggacgtaactcacaaagtgga
          gtccagctcatagagcctgccgttgacagggacgtaactcacaaagtgga
          acgcatcctcatcctttgctgaagacttggcgtcaaactcaaacatctgc
          atgcttcctcatccttcactgaagacttggcatcaaactcaaacatctgc
          acgcgtcctcgtccttcgctgatgacttggcgtcaaactcaaacatctgc
          acgcatcctcatcctttgcagaagacttggcgtcaaactcaaacatctgc
          acgcatcttcatccttcgctgaagtcttggcgtcaaactcaaacatttgc
          atgcttcctcatctttcgctgaagacttggcgtcaaactcaaacatctgc
          atgcttcctcatccttcgctgaagacttggcatcaaactcaaacatctgc
          tgtctggcaaagctgttgtgaacttgtcgaataacttcagagttgctgag
          tgcctggcaaagccgttgtgaacttgtcgaataacttcagagttgctgag
          tgtctggcaaaactgttatgaacttgccgaatcacttcagagttactgag
          tgtctggcaaagctgttgtgaacttgtcgaataacttcagagttgctgag
          tgtctggcaaagctgttgtgaacttgtcgaataacttcagagttgctgag
          tgtctggcaaagccgttgtgaacttgtcgaataacttcagagttgctgag
          tgtctggcaaagctgttgtgaacttgtcgaataacttcagagttgctgag
          agccagacctttcatagctgcatcaaagctgagtgaaaactctctgaact
          agccagacctttcatagcagcatcgaagctgagtgagaattctctgaact
          ggccagacctttcatagcggcatcaaaactgagggagaactctctgaact
          agccagacctttcatagctgcatcaaagctgagtgaaaactctctgaact
          agccagacctttcatagctgcatcgaagctgagtgaaaactctctgaact
          agccagacctttcatagcagcatcgaagctgagtgagaattctctgaact
          agccagacctttcatagcagcatcgaagctgagtgagaattctctgaact
          ctgtgagtgtctctcccaacagcatgtcagagtgggtacagttcagcagc
          ctgtgagtgtctctcccagcagcatgtcagagtgagtgcagtttagcagc
          ctgtcagcgtctctcctaggagcatgtcggggtgggtacagttgagcagc
          ctgtgagtgtctctcccaacagcatgtcagagtgggtacagttcagcagc
          ctgtgagtgtctctcccagcagcatgtcagagtgggtacagttcagcagc
          ctgtgagtgtctctcccaacagcatgtcagagtgagtgcagttcagcagc
          ctgtgagtgtctctcccagcagcatatcagtgtgagtgcagttcagcagc
          acgctcacaatggcctgggtagcacatgcattgtttatcacctgcttggc
          acactcacaatggcctgggtagcacatgcattatttatcacctgcttggc
          acactgactatggcctgagttgcacacgcgttgttaatgacctgtttggc
          acgctcacaatggcctgggtagcacatgcattgtttatcacctgcttggc
          acgctcacaatggcctgggtagcacatgcattgtttatcacctgcttggc
          acactgacaatggcctgggtagcacatgcgttatttatcacctgcttggc
          acactcacaatggcctgggtagcacatgcgttatttatcacctgcttggc
          aaagaagatgttgtcaagccttgaatcct
          aaagaagatgttatcaagtcttgaatcct
          aaagaaaatgttgtccagcctcgaatcct
          aaagaagatgttgtcaagccttgaatcct
          aaagaagatgttgtcaagccttgaatcct
          aaagaagatgttgtcaagtcttgaatcct
          aaagaagatgttgtcaagccttgaatcct
