# Supplementary material for: A salmonid EST genomic study: genes, duplications, phylogeny and microarrays
Source: BMC Genomics. 2008 Nov 17;9:545. doi: 10.1186/1471-2164-9-545 (PMC2628678; doi:10.1186/1471-2164-9-545)
Supplement: Additional file 1 — 78 phylogenetic data sets and trees. The data provided represent the EST sequences, alignments, and trees used in the phylogenetic analyses. This file requires the "Tar" UNIX command to open it. [file 1471-2164-9-545-S1.tar › koop_salmonid_EST_trees_20080222/38/38-raw.tree]

((((((cc.4237796:500.0,(tt.5045109:500.0,tt.5045154:500.0):500.0):386.0,
oy.3294496:500.0,((ss.4032727:500.0,ss.4060487:500.0,ss.4053307:500.0,
ss.4049604:500.0,ss.4044567:500.0):500.0,sf.4780333:500.0):393.0):356.0,(or.4180471:500.0,
or.4182486:500.0):500.0):497.0,(sf.4780677:500.0,sf.4780411:500.0):492.0):500.0,
ss.4060949:500.0,ss.4050505:500.0):500.0,ss.4035742:500.0);
