# Supplementary material for: A salmonid EST genomic study: genes, duplications, phylogeny and microarrays
Source: BMC Genomics. 2008 Nov 17;9:545. doi: 10.1186/1471-2164-9-545 (PMC2628678; doi:10.1186/1471-2164-9-545)
Supplement: Additional file 1 — 78 phylogenetic data sets and trees. The data provided represent the EST sequences, alignments, and trees used in the phylogenetic analyses. This file requires the "Tar" UNIX command to open it. [file 1471-2164-9-545-S1.tar › koop_salmonid_EST_trees_20080222/38/38-cluster_info.csv]

CBR Database ID	Gene Name	Protein	Swissprot Accession	Swissprot ID	e-value	Bitscore	ESTs	Contig Sequence
4060949	PPT1	Palmitoyl-protein thioesterase 1 precursor	P50897	PPT1_HUMAN	1e-114	705	AM042057,EG895888,EG895889,CA043575,CA054181,CK877184,DY697218,EG795029,EG795030,DW547280,DW473752,EG915227,EG838041,EG863951,DW473133,EG898367,CA770419,EG915876,CA058015,EG814625,EG899522,EG902091,DY730526,EG902918,EG911535,EG837272,EG840505,EG934888,EG896043,EG895692,EG840127,EG838042,BG934267,EG911534,DY708448,DY717147,DY701464,DY702263,CX356752,CX357923,DY728927,EG896042,EG789300,EG837273,EG9…	ttgctaaaatatgtgtatgtgagcaatcaaattggatctgatttcgatatgagaatgaccatgactaaggcaggtcggtcAATGGTCCTTATGGTGTTCAATGTAATTGGCCAAGCATGCCAAGACAAAAAGTATTTAGTTCCTTAGCTACAATAGCCAGACGACAACAACTTACTGACTTTAAAGAAATCCATAGGAGATTGTGCAACAGTTACAAAACACCTGACAAGTCAAAGAGATCCAACATAGACACGTATATAACATTATGCTTTGCTCTTTATAGCGAGGAATGTTTAGATAGAGAAAAAGGTTTGACCGAATACCACAAATTGGACTGGATGGACCAGCTAGTTATTCACTTGCGGTTATTGAGGTTCTAGACCTAGATCATAGGACTGG…
3294496	PPT1	Palmitoyl-protein thioesterase 1 precursor	P50897	PPT1_HUMAN	1e-120	1111	CX246846,CX259922,BX309510,CA357905,CX259923,CA365191,CX027859,BX855935,CX248016,BX862115,CX246847,CA358824,BX309511,CX030985,CX030196,CA364241,CX724708,BX075334,CX143918,CX724707,CA372245,CA378637,CA352898,CA352765,BX075335,CX143919,CA383392	cagcacaagatacacgcagctagtttacacattgcgcaacaagctgctccgtatgagttggaaatcgatggttatttcccAAGTTCCTTCCTGGTTGCAATGTGACAAGTTATTGCGCTCAGTGGTGGTGATTCCTGAACAGTTCAAGATGACCACACTTCTTAGCTTACTCCTCGGGGCTGGCCCCCTGCTGTCACAACTTGTCCTCAGCCCCGTACATGGATCTGACAATGCCACCCTCCCATTGGTTATGTGGCATGGAATGGGAGACAGCTGTTGCAACCCTCTCAGCATGGGCTCCATAAAGAAGATGATCGAGGAAGCAATCCCTGGCATTGACGTCCTGTCCCTGATGATTGGCAAGACTGTCATTCAGGACACAGAGAATGGTTTCTTCAT…
4053307	PPT1	Palmitoyl-protein thioesterase 1 precursor	P50897	PPT1_HUMAN	1e-120	1107	EG862681,EG923481,EG837843,EG850806,EG900649,EG862680,DY694663,DW545572,DW578983,DW554425,CB510825,DY715752,DY702843,DW577966,DW580193	GGGGGGTGACAAACTGTGGCGATTCTGAAAAGGTTCAAGATGACCACACTTCTCCGCATGCTCCTGGGGGCTGGCCCCCTGCTGTCACTACTTGTCCTCAACCTGGTACATGGATCTGACAATGCCACCCTCCCATTGGTTATGTGGCATGGAATGGGAGACAGCTGTTGCAACCCTCTCAGCATGGGCTCCATAAAGAAGATGATCGAGGAAGCAATCCCTGGCATTGACGTCCTGTCCCTGATGATTGGCAAGACTGTCATTCAGGACACAGAGAATGGTTTCTTCATGGATGTCAACGAGCAGGTGTCCATGGTGTGCAGCCAGCTGGCCCAGGATCCCAAGCTGAAGGATGGCTACAATGCCATGGGCTTTTCCCAGGGAGGGCAGTTCCTGAGG…
4182486	Ppt1	Palmitoyl-protein thioesterase 1 precursor	O88531	PPT1_MOUSE	1e-119	1103	EL522958,EL526257,EL526258,EL523493,EL524069,EL529915,EL522308,EL521258,EL522959,EL523494,EL524068,EL529916,EL521257	ggggAATGTTAAGTGGCTTGCTTCAGAAAGGATTAGTGCCCACCATGACAAGGCTTCTACACCTTATCCTCGGGGCGTTAGCCTTGATGTTTAATGTCCTTGGTCCTGTACATGCAGGGCCTGTGCACGAGCCTGGCAACGGCACTTTGCCTCTGGTTTTGTGGCACGGGATGGGAGACAGCTGCTGTAACCCTCTCAGCATGGGAGCTATCAAGAAGATGATTGAGGAGGACATCCCTGGGATTGATGTCCAGTCTTTAATGATTGGAAACAACGTTATACAGGACACAGAGAATGGTTTCTTTCTGGACGTGAATACACAGGTTTCCATGGTGTGCAGCCAGCTGGCCCAGGATACCAGGCTGAAGGATGGCTATAATGCCATGGGTTTCTCCCAGG…
4780677	PPT1	Palmitoyl-protein thioesterase 1 precursor	Q8HXW6	PPT1_MACFA	1e-118	1087	EV389546,EV389545,EV390727,EV390726	agGTTTTATAGCGTACATTTTTATTCCAAAATGGCGCTAAACAAAAATGATCAAATGTAAACTTTAATACACGTCCCCCAATTAGACCACCAATGCATCTCTGGGAACCAACTAAGACTAACTTAATTTTCCGTGGTAGTACATTAAATGGGTAAAATCAGCGTTTTAAAAATCATAAGTTGTGCATTAGATTCATCGGCAGGATGGTATCGATATGATAGGAATGCACAGTTGTGCGATAGTGCAATAGTTGTGCGCATGCTAACTTGAGTCAGAGTGTAGATAGCTAGGTGTATTTAGCGCAGGTAGCTGGGTGTATTTAGCGCAGGTAAGGCACTAGTTTGGCGTTGAACCACTCCCTGGTGAACTGGAGGTGATCTCCTTCTGTACCCAGGAAAT…
4237796	PPT1	Palmitoyl-protein thioesterase 1 precursor	P50897	PPT1_HUMAN	1e-119	1103	EV368727,EV250772,EV250750,EV368728,EV250751,EV250773	gtgggtgacaaactgtggcgattcctgaaaaggtgcaagatgaccacacttttccgcttgctcctgggggctggccccctGCTATTACTTGTCCTCAGCCCAGTACATGGATTCAACAATGCCACCCTCCCATTGGTTCTGTGGCATGGAATGGGAGACAGCTGTTGCAACCCTCTCAGCATGGGCTCCATAAAGAAGATGATCGAGGAAGCAATCCCTGGCATTGACGTCCTGTCCCTGATGATTGGCAAGACTGTCATTCAGGACGCGGAGAATGGTTTCTTCATGGACGTCAATGAGCAGGTGTCCATGGTGTGCAGCCAGCTGGCCCAGGATCCCAAGCTGAAGGATGGCTACAATGCCATGGGCTTCTCCCAGGGAGGGCAGTTCCTGAGGGCA…
4780411	PPT1	Palmitoyl-protein thioesterase 1 precursor	Q8HXW6	PPT1_MACFA	1e-113	762	EV393748,EV393747	gggggGAAACACGACCAGCCAGAAATAGATAAGGCCAACTGTCAAGCTATGCTGTTGTCTACTGTAGCAAACCAAACTGGTTTGTTATGAAAGTAAGGTTCAAGATGACCACACTTCTTAGCTTGCTCCTCGGGGCTGGTCCACTACTGTTACTTGCCCTTAACCCAGTACATGGATCTGACAATGCCACCCTCCCATTGGTTCTTTGGCACGGAATGGGAGACAGCTGTTGCAACCCTCTCAGCATGGGCTCTATAAAGAAGATGATCGAGGAAACCATCCCTGGAATTGACGTCCTGTCACTAATGATTGGCAAGACTGTCAGTCAGGACACAGAGAATGGTTTCTTCATGGATGTCAATGAGCAGGTGTCCATGGTGTGCAGCCAGCTGGCCCAGG…
4060487	PPT1	Palmitoyl-protein thioesterase 1 precursor	P50897	PPT1_HUMAN	1e-120	1107	EG920982,CA060947,EG897571,EG900650,DW588710,DY736485,EG914500,DW539634,EG914501,EG887241,DY702842,CK892229,DW577967,DW561495,DW554424,DY715753,CX356364,DW545571,DW583751,DY694662,DW578982,DW178946,DW580192,EG897572,EG839444,DY736486,EG855654,CX358320,EG862660,EG930926,EG840686,EG837832,DW561496,EG887240,DW539635,EG827902,CK885374,EG840684,EG920983,EG893573,EG906233,EG893574,EG906232	gggggcttcctggtagctagcatgtcATGTGACAAACTGTGGCGATTCTGAAAAGGTTCAAGATGACCACACTTCTCCGCATGCTCCTGGGGGCTGGCCCCCTGCTGTCACTACTTGTCCTCAACCTGGTACATGGATCTGACAATGCCACCCTCCCATTGGTTATGTGGCATGGAATGGGAGACAGCTGTTGCAACCCTCTCAGCATGGGCTCCATAAAGAAGATGATCGAGGAAGCAATCCCTGGCATTGACGTCCTGTCCCTGATGATTGGCAAGACTGTCATTCAGGACACAGAGAATGGTTTCTTCATGGATGTCAACGAGCAGGTGTCCATGGTGTGCAGCCAGCTGGCCCAGGATCCCAAGCTGAAGGATGGCTACAATGCCATGGGCTTTT…
4044567	PPT1	Palmitoyl-protein thioesterase 1 precursor	P45478	PPT1_BOVIN	1e-114	849	EG850810,DY692535,EG862661,CA769789,qa,CA052739,CA053180,CB514456,EG855655,EG839443	ATAATTAATTTTTATTCCAAAATACAGTGCTAAACAAATGATCCTACATTTAAACTTGAATAGATATCTCCAAATTAGACTCATGCATCTCTGAGAACCAACTGACACTAACTTTATTTCTCGATGGTAGTACGTTAACTGGGTAAAACTGTTTTTAAAACCATAAAGTGTATTATTCGATTTAAACAGCAGGATGGTATCGATATGATAGGAATGATCAGTGCAACAGTAGTGTGTGTGCGTACGTCAACTGAAATGTCAGTGTAGCTAGCTAGGTGTATTTAGCGCAGGTAAGGCACTAGTTTGGCATTGAACCACTCATCGGTGAACTGGAGGTGATCTCCTTCTGTGGCCAGGAAATCCAGCTTCCCAGCTGCCTCCATCGCTGCCAGTCCCAGA…
4780333	PPT1	Palmitoyl-protein thioesterase 1 precursor	Q8HXW6	PPT1_MACFA	1e-108	1008	EV392885,EV392886	gggggtgacaaactgtggcgattctgaaAAGGTTCAAGATGACGACACTTCTCTGCTTGCTCCTGGGGGCTGGCCCCCTGCTCTCACTACTTGTCCTCAGCCCGGTACATGGATCTGACAATGCCACCCTCCCATTGGTTATGTGGCATGGAATGGGAGACAGCTGTTGCAACCCTCTCAGCATGGGCTCCATAAAGAAAATGATCGAGGAAGCAATCCCTGGCATTGACGTCCTGTCCCTGATGATTGGCAAGACTGTCATTCAGGACACAGAGAATGGTTTCTTCATGGACATCAATGAGCAGGTGTCCATGGTGTGCAGCCAGCTGGCCCAGGATCCCAAACTGAAGGATGGCTACAATGCCATGGGCTTTTCCCAGGGAGGGCAGTTCCTGAGGG…
5045154	PPT1	Palmitoyl-protein thioesterase 1 precursor	Q8HXW6	PPT1_MACFA	1e-118	1089	tthy-evl-508-167.b0_886919,tthy-evl-508-167.g0_886535	gggggagaccagtcacggtgactcggtggggctccgtgtcgacagtagaaggtccaggtaggttgacaagGGTTCAAGATGATCACACTTCTCCGCTTGCTCCTGGGGGCTGGCCCCCTGCTGTTACTACTTGTCCTCAGCCCTGCACATGGATCCAACAATGCCACCATCCCATTGGTTCTGTGGCATGGAATGGGAGACAGCTGTTGCAACCCTCTCAGCATGGGCTCCATAAAGAAGATAATTGAGGAAGCGATCCCAGGCATTGATGTCCTGTCCCTGATGATTGGCAAGACAGTCATTCAGGACACAGAGAATGGTTTCTTCATGGACGTCAATGAGCAGGTGTCCATGGTGTGCAGCCAGCTAGCCCAGGATCCCAAGCTGAAGGATGGTTAC…
4049604	PPT1	Palmitoyl-protein thioesterase 1 precursor	P45478	PPT1_BOVIN	1e-102	948	EG936498,EG936497,EG852865,EG852864	GGGGGAAAACTGTGGCGATTCTGAAAAGGTTCAAGATGACCACACTTCTCCGCATGCTCCTGGGGGCTGGCCCCCTGCTGTCACTACTTGTCCTCAACCTGGTACATGGATCTGACAATGCCACCCTCCCATTGGTTATGTGGCATGGAATGGGAGACAGCTGTTGCAACCCTCTCAGCATGGGCTCCATAAAGAAGATGATCGAGGAAGCAATCCCTGGCATTGACGTCCTGTCCCTGATGATTGGCAAGACTGTCATTCAGGACACAGAGAATGGTTTCTTCATGGATGTCAACGAGCAGGTGTCCATGGCGTGCAGCCAGCTGGCCCAGGATCCCAAGCTGAAGGATGGCTACAATGCCATGGGCTTTTCCCAGGGAGGGCAGTTCCTGAGGTCAG…
4032727	PPT1	Palmitoyl-protein thioesterase 1 precursor	P50897	PPT1_HUMAN	1e-108	1005	EG930789,EG930790	gttggGACAAACTGTGGCGATTCTGAAAAGGTTCAAGATGACCACACTTCTCCGCATGCTCCTGGGGGCTGGCCCCCTGCTGTCACTACTTGTCCTCAACCTGGTACATGGATCTGACAATGCCACCCTCCCATTGGTTATGTGGCATGGAATGGGAGACAGCTGTTGCAACCCTCTCAGCATGGGCTCCATAAAGAAGATGATCGAGGAAGCAATCCCTGGCATTGACGTCCTGTCCCTGATGATTGGCAAGACTGTCATTCAGGACACAGAGAATGGTTTCTTCATGGATGTCAACGAGCAGGTGTCCATGGTGTGCAGCCAGCTGGCCCAGGGAGGGCAGTTCCTGAGGGCAGTGGCGCAGCGCTGTCCATCTCCTCCAATGAAAACCCTGATCTC…
4035742	PPT1	Palmitoyl-protein thioesterase 1 precursor	P50897	PPT1_HUMAN	1e-119	1096	EG763997,EG763996	ggggagtggtggtgattcctgaacaGTTCAAGATGACCACACTTCTTAGCTTGCTCCTCGGGGCTGGTCCACTACTGTTACTTGCCCTAAACCCAGTACATGGATCCGACAATGCCACCCTCCCATTGGTTCTGTGGCACGGAATGGGAGACAGCTGTTGCAACCCTCTCAGCATGGGCTCCATAAAGAAGATGATCGAGGAAACCATCCCTGGAATTGACGTCCTGTCTCTAATGATTGGCAAGACTGTCAGTCAGGACACAGAGAATGGTTTCTTCGTGGATGTCAATGAGCAGGTGTCCATGGTGTGTAGCCAGCTTGCCCAGGATCCCAAACTGAAGGATGGCTACAATGCCATGGGCTTCTCCCAGGGAGGACAGTTCCTGAGGGCAGTGGCGC…
4050505	PPT1	Palmitoyl-protein thioesterase 1 precursor	P50897	PPT1_HUMAN	1e-117	1084	EG765815,qa,DY728926,DY708447,EG765816,EG929828,EG929827	ggggggtggtgattcctgaacaGTTCAAGATGACCACACTTCTTAGCTTGCTCCTCGGGGCTGGTCCACTACTGTTACTTGCCCTAAACCCAGTACATGGATCCGACAATGCCACCCTCCCATTGGTTCTGTGGCACGGAATGGGAGACAGCTGTTGCAACCCTCTCAGCATGGGCTCCATAAAGAAGATGATCGAGGAAACCATCCCTGGAATTGACGTCCTGTCTCTAATGATTAGCAAGATTGTCAGTCAGGACACAGAGAATGGTTTCTTCATGGATGTCAATGAGCAGGTGTCCATGGTGTGTAGCCAGCTTGCCCAGGATCCCAAACTGAAGGATGGCTACAATGCCATGGGCTTCTCCCAGGGAGGACAGTTCCTGAGGACAGTGGCGCAGC…
5045109	PPT1	Palmitoyl-protein thioesterase 1 precursor	Q8HXW6	PPT1_MACFA	1e-117	1080	tthy-evl-507-227.b0_883139,tthy-evl-507-227.g0_878531	ggggggcatgtcatgtgacaaactgcggcgattcctgaaaaGGTTCAAGATGACCACACTTCTCCGCTTGCTCCTGGGGGCTGGCCCCCTGCTGTTACTACTTGTCCTCAGCCCTGCACATGGATCCAACAATGCCACCATCCCATTGGTTCTGTGGCATGGAATGGGAGACAGCTGTTGCAACCCTCTCAGCATGGGCTCCATAAAGAAGATAATTGAGGAAGCGATCCCAGGCATTGGTGTCCTGTCCCTGATGATTGGCAAGACAGTCATTCAGGACACAGAGAATGGTTTCTTCATGGACGTCAATGAGCAGGTGTCCATGGTGTGCAGTCAGCTAGCCCAGGATCCCAAGCTGAAGGATGGTTACAATGCCATGGGCTTCTCCCAGGGAGGGCA…
4180471	PPT1	Palmitoyl-protein thioesterase 1 precursor	P50897	PPT1_HUMAN	6e-77	731	EL522307	gggggcttcagaaaggattagtgcccaccatgacaaggcttctacaccttatcctcggggcgttagccttgatgtttaatgtccttggtcctgtacatgcagggcctgtgcacgagcctggcaacggcactttgcctctggttttgtggcacgggatgggagacagctgctgtaaccctctcagcatgggagctatcaagaagatgattgaggaggacatccctgggattgatgtccagtctttaatgattggaaacaacgttatacaggacacagagaatggtttctttctggacgtgaatacacaggtttccatggctataatgccatgggcttctcctccaatgaaaacactgatatccgttggcggacagcaccaaggtgtgtatggattaccca…
