# Supplementary material for: A salmonid EST genomic study: genes, duplications, phylogeny and microarrays
Source: BMC Genomics. 2008 Nov 17;9:545. doi: 10.1186/1471-2164-9-545 (PMC2628678; doi:10.1186/1471-2164-9-545)
Supplement: Additional file 1 — 78 phylogenetic data sets and trees. The data provided represent the EST sequences, alignments, and trees used in the phylogenetic analyses. This file requires the "Tar" UNIX command to open it. [file 1471-2164-9-545-S1.tar › koop_salmonid_EST_trees_20080222/38/38-alignment.phy]

17 599
ss.4060949atgaccgcacttcttagcttgctcctcggggctggtccactactgttact
oy.3294496atgaccacacttcttagcttactcctcggggctggccccctgctgtaact
ss.4053307atgaccacacttctccgcatgctcctgggggctggccccctgctgttact
or.4182486atgacaaggcttctacaccttatcctcggggcgttagccttgatgtttaa
sf.4780677atgaccacacttcttagcttgctcctcggggctggtccactactgttact
cc.4237796atgaccacacttttccgcttgctcctgggggctggccccctgctattact
sf.4780411atgaccacacttcttagcttgctcctcggggctggtccactactgttact
ss.4060487atgaccacacttctccgcatgctcctgggggctggccccctgctgttact
ss.4044567atgaccacacttctccgcatgctcctgggggctggccccctgctgttact
sf.4780333atgacgacacttctctgcttgctcctgggggctggccccctgctcttact
tt.5045154atgatcacacttctccgcttgctcctgggggctggccccctgctgttact
ss.4049604atgaccacacttctccgcatgctcctgggggctggccccctgctgttact
ss.4032727atgaccacacttctccgcatgctcctgggggctggccccctgctgttact
ss.4035742atgaccacacttcttagcttgctcctcggggctggtccactactgttact
ss.4050505atgaccacacttcttagcttgctcctcggggctggtccactactgttact
tt.5045109atgaccacacttctccgcttgctcctgggggctggccccctgctgttact
or.4180471atgacaaggcttctacaccttatcctcggggcgttagccttgatgtttaa
          tgccctaaacccagtacatggatccgacaatgccaccctcccattggttc
          tgtcctcagccccgtacatggatctgacaatgccaccctcccattggtta
          tgtcctcaacctggtacatggatctgacaatgccaccctcccattggtta
          tgtccttggtcctgtgcacgagcctggcaacggcactttgcctctggttt
          tgccctaaacccagtacatggatctgacaatgccaccctcccattggttc
          tgtcctcagcccagtacatggattcaacaatgccaccctcccattggttc
          tgcccttaacccagtacatggatctgacaatgccaccctcccattggttc
          tgtcctcaacctggtacatggatctgacaatgccaccctcccattggtta
          tgtcctcaacctggtacatggatctgacaatgccaccctcccattggtta
          tgtcctcagcccggtacatggatctgacaatgccaccctcccattggtta
          tgtcctcagccctgcacatggatccaacaatgccaccatcccattggttc
          tgtcctcaacctggtacatggatctgacaatgccaccctcccattggtta
          tgtcctcaacctggtacatggatctgacaatgccaccctcccattggtta
          tgccctaaacccagtacatggatccgacaatgccaccctcccattggttc
          tgccctaaacccagtacatggatccgacaatgccaccctcccattggttc
          tgtcctcagccctgcacatggatccaacaatgccaccatcccattggttc
          tgtccttggtcctgtgcacgagcctggcaacggcactttgcctctggttt
          tgtggcacggaatgggagacagctgttgcaaccctctcagcatgggctcc
          tgtggcatggaatgggagacagctgttgcaaccctctcagcatgggctcc
          tgtggcatggaatgggagacagctgttgcaaccctctcagcatgggctcc
          tgtggcacgggatgggagacagctgctgtaaccctctcagcatgggagct
          tttggcacggaatgggagacagctgttgcaaccctctcagcatgggctct
          tgtggcatggaatgggagacagctgttgcaaccctctcagcatgggctcc
          tttggcacggaatgggagacagctgttgcaaccctctcagcatgggctct
          tgtggcatggaatgggagacagctgttgcaaccctctcagcatgggctcc
          tgtggcatggaatgggagacagctgttgcaaccctctcagcatgggctcc
          tgtggcatggaatgggagacagctgttgcaaccctctcagcatgggctcc
          tgtggcatggaatgggagacagctgttgcaaccctctcagcatgggctcc
          tgtggcatggaatgggagacagctgttgcaaccctctcagcatgggctcc
          tgtggcatggaatgggagacagctgttgcaaccctctcagcatgggctcc
          tgtggcacggaatgggagacagctgttgcaaccctctcagcatgggctcc
          tgtggcacggaatgggagacagctgttgcaaccctctcagcatgggctcc
          tgtggcatggaatgggagacagctgttgcaaccctctcagcatgggctcc
          tgtggcacgggatgggagacagctgctgtaaccctctcagcatgggagct
          ataaagaagatgatcgaggaaaccatccctggaattgacgtcctgtctct
          ataaagaagatgatcgaggaagcaatccctggcattgacgtcctgtccct
          ataaagaagatgatcgaggaagcaatccctggcattgacgtcctgtccct
          atcaagaagatgattgaggaggacatccctgggattgatgtccagtcttt
          ataaagaagatgatcgaggaaaccatccctggaattgacgtcctgtcact
          ataaagaagatgatcgaggaagcaatccctggcattgacgtcctgtccct
          ataaagaagatgatcgaggaaaccatccctggaattgacgtcctgtcact
          ataaagaagatgatcgaggaagcaatccctggcattgacgtcctgtccct
          ataaagaagatgatcgaggaagcaatccctggcattgacgtcctgtccct
          ataaagaaaatgatcgaggaagcaatccctggcattgacgtcctgtccct
          ataaagaagataattgaggaagcgatcccaggcattgatgtcctgtccct
          ataaagaagatgatcgaggaagcaatccctggcattgacgtcctgtccct
          ataaagaagatgatcgaggaagcaatccctggcattgacgtcctgtccct
          ataaagaagatgatcgaggaaaccatccctggaattgacgtcctgtctct
          ataaagaagatgatcgaggaaaccatccctggaattgacgtcctgtctct
          ataaagaagataattgaggaagcgatcccaggcattggtgtcctgtccct
          atcaagaagatgattgaggaggacatccctgggattgatgtccagtcttt
          aatgattggcaagactgtcagtcaggacacagagaatggtttcttcatgg
          gatgattggcaagactgtcattcaggacacagagaatggtttcttcatgg
          gatgattggcaagactgtcattcaggacacagagaatggtttcttcatgg
          aatgattggaaacaacgttatacaggacacagagaatggtttctttctgg
          aatgattggcaagactgtcagtcagggcacagagaatggtttcttcatgg
          gatgattggcaagactgtcattcaggacgcggagaatggtttcttcatgg
          aatgattggcaagactgtcagtcaggacacagagaatggtttcttcatgg
          gatgattggcaagactgtcattcaggacacagagaatggtttcttcatgg
          gatgattggcaagactgtcattcaggacacagagaatggtttcttcatgg
          gatgattggcaagactgtcattcaggacacagagaatggtttcttcatgg
          gatgattggcaagacagtcattcaggacacagagaatggtttcttcatgg
          gatgattggcaagactgtcattcaggacacagagaatggtttcttcatgg
          gatgattggcaagactgtcattcaggacacagagaatggtttcttcatgg
          aatgattggcaagactgtcagtcaggacacagagaatggtttcttcgtgg
          aatgattagcaagattgtcagtcaggacacagagaatggtttcttcatgg
          gatgattggcaagacagtcattcaggacacagagaatggtttcttcatgg
          aatgattggaaacaacgttatacaggacacagagaatggtttctttctgg
          atgtcaatgagcaggtgtcctctcctccaatgaaaaccctgatctctgtt
          atgtcaatgagcaggtgtcctctcctccaatgaaaaccctgatctctgtt
          atgtcaacgagcaggtgtcctctcctccaatgaaaaccctgatctctgtt
          acgtgaatacacaggtttcctctcctccaatgaaaacactgatatccgtt
          atgtcaatgagcaggtgtcctctcctccaatgaaaaccctgatctctgtt
          acgtcaatgagcaggtgtcctctcctccaatgaaaaccctgatctctgtt
          atgtcaatgagcaggtgtcctctcctccaatgaaaaccctgatctctgtt
          atgtcaacgagcaggtgtcctctcctccaatgaaaaccctgatctctgtt
          atgtcaacgagcaggtgtcctctcctccaatgaaaaccctgatctctgtt
          acatcaatgagcaggtgtcctctcctccaatgaaaaccctgatctctgtt
          acgtcaatgagcaggtgtcctctcctccaatgaaaaccctgatctctgtt
          atgtcaacgagcaggtgtcctctcctccaatgaaaaccctgatctctgtt
          atgtcaacgagcaggtgtcctctcctccaatgaaaaccctgatctctgtt
          atgtcaatgagcaggtgtcctctcctccaatgaaaaccctgatctctgtt
          atgtcaatgagcaggtgtcctctcctccaatgaaaaccctgatctctgtt
          acgtcaatgagcaggtgtcctctcctccaatgaaaaccctgatctctgtt
          acgtgaatacacaggtttcctctcctccaatgaaaacactgatatccgtt
          gggggacaacaacaaggagtgtatggtctccctaaatgccctggagagag
          gggggacaacaacaaggggtgtatggtctccctagatgccccggagagag
          gggggacaacaacaaggggtgtatggtctccctagatgccctggagagag
          ggcggacagcaccaaggtgtgtatggattacccaggtgtcctggcgagag
          gggggacaacaacaaggggtgtatggtctccctaaatgccctggagagag
          gggggacaacaacaaggggtgtatggtctccctaaatgccctggagagag
          gggggacaacaacaaggggtgtatggtctccctaaatgccctggagagag
          gggggacaacaacaaggggtgtatggtctccctagatgccctggagagag
          gggggacaacaacaaggggtgtatggtctccctagatgccctggagagag
          gggggacaacaacaaggggtgtacggtctccctagatgccctggagagag
          gggggacaacaacaaggagtgtacggtctccctaaatgccctggagggag
          gggggacaacaacaaggggtgtatggtctccctagatgccctggagagag
          gggggacaacaacaaggggtgtatggtctccctagatgccctggagagag
          gggggacaacaacaaggagtgtatggtctccctaaatgccctggagagag
          gggggacaacaacaaggagtgtatggtctccctaaatgccctggagagag
          gggggacaacaacaaggagtgtacggtctccctaaatgccctggagagag
          ggcggacagcaccaaggtgtgtatggattacccaggtgtcctggcgagag
          ctcccatatctgtgactggattcgcaaaaacacttggtgcaggcacagta
          ctcccatatctgtgactggattcgcaaaaacacttggtgcaggcacagta
          ctcccatatctgtgactggattcgcaaaaacacttggtgcaggcacagta
          ctcccacatctgtgactggatacgcaaaaacacttggtgcaggctcagta
          ctcccatatctgtgactggattcgcaaaaacacttggtgcaggcacagta
          ctcccatatctgtgactggattcgcaaaaacacttggtgcaggcacagta
          ctcccatatctgtgactggattcgcaaaaacactgggtgcaggcacagta
          ctcccatatctgtgactggattcgcaaaaacacttggtgcaggcacagta
          ctcccatatctgtgactggattcgcaaaaacacttggtgcaggcacagta
          ctcccatatctgtgactggattcgcaaaaacacttggtgcaggcacagta
          ctcccatatctgtgactggattcgcaaaaaaacttggtgcaggcacagta
          ctcccatatctgtgactggattcgcaaaaacacttggtgcaggcacagta
          ctcccatatctgtgactggattcgcaaaaacacttggtgcaggcacagta
          ctcccatatctgtgactggattcgcaaaaacacttggtgcaggcacagta
          ctcccatatctgtgactggattcgcaaaaacacttggtgcaggcacagta
          ctcccatatctgtgactggattcgcaaaaaaacttggtgcgggtacagta
          ctcccacatctgtgactggatacgcaaaaacacttggtgcaggctcagta
          ctggcacgacccactgaacgacgacctgtacaaaaaacacagcctcttcc
          ctggcatgacccactgaatgatgacctgtacaaaaaacacagcctcttcc
          ctggcacgacccactgaatgacgacctgtacaaaaaacacagcctcttcc
          ttggcatgaccctctgaacgacgacctatacaaaaaacacagcctcttcc
          ctggcacgacccactgaacgacgaccagtacaaaaaacacagcctcttcc
          ctggcacgacccactaaacgacgacctgtacaaaaaacacagcctcttcc
          ctggcacgacccactgaacgacgacctgtacaaaaaacacagcctcttcc
          ctggcacgacccactgaatgacgacctgtacaaaaaacacagcctcttcc
          ctggcacgacccactgaatgacgacctgtacaaaaaacacagcctcttcc
          ctggcacgacccaccgaatgacgatctgtacaaaaaacacagcctcttcc
          ctggcacgacccactgaacgacgatctatacaaaaaatacagcctcttcc
          ctggcacgacccactgaatgacgacctgtacaaaaaacacagcctcttcc
          ctggcacgacccactgaatgacgacctgtacaaaaaacacagcctcttcc
          ctggcacgacccactgaacgacgacctgtacaaaaaacacagcctcttcc
          ctggcacgacccactgaacgacgacctgtacaaaaaacacagcctcttcc
          ctggcacgacccactgaacgacgatctatacaaaaaatacagcctcttcc
          ttggcatgaccctctgaacgacgacctatacaaaaaacacagcctcttcc
          tggctgatatcaatcaggagcgggtggtgaacgaacttacaagaagaacc
          tggctgatatcaaccaggagcgggtggtgaacgaacttacaagaagaacc
          tggctgatgtcaatcaggagcgggtggtgaacgaacttacaagaagaacc
          tggccgacatcaatcaggagagggtagtaaacgaacctacaagaagaacc
          tggctgatatcaatcaggagcgggtggtgaacgaacttacaagaagaacc
          tagctgatatcaatcaggagcgggtggtgaacgaacttacaagaagaacc
          tggctgatatcaatcaggagcgggtggtgaacgaacttacaagaagaacc
          tggctgatgtcaatcaggagcgggtggtgaacgaacttacaagaagaacc
          tggctgatgtcaatcaggagcgggtggtgaacgaacttacaagaagaacc
          tggctgatatcaatcaggaacgggtggtgaatgaacttacaagaagaacc
          tggctgatatcaatcaggagcgggcggtgaacgaacttacaagaagaacc
          tggctgatgtcaatcaggagcgggtggtgaacgaacttacaagaagaacc
          tggctgatgtcaatcaggagcgggtggtgaacgaacttacaagaagaacc
          tggctgatatcaatcaggagcgggtggtgaacgagcttacaagaagaacc
          tggctgatatcaatcaggagcgggtggtgaacgaacttacaagaagaacc
          tggctgatatcaatcaggagcgggcggtgaacgaacttacaagaagaacc
          tggccgacatcaatcaggagagggtagtaaacgaacctacaagaagaacc
          tccagctgctggacaagtttgtgatggtcaagttcttgaaggacagtgtt
          tccaactgctggacaagtttgtgatggtcaagttcttgcaggacagcgtt
          tccaactgctggacaagtttgtgatggtcaagttcttgcaggacagcgtt
          tacaattgctggaaaagtttgtgttggtcaaatttctgcaggacactgtt
          tccagctgctggacaagtttgtgatggtcaagttcttgcaggacggtgtt
          tccaactgctgcacaagtttgtgatggtcaagttcttgcaagacagtgtt
          tccagctgctggacaagtttgtgatggtcaagttcttgcaggacagtgtt
          tccaactgctggacaagtttgtgatggtcaagttcttgcaggacagcgtt
          tccaactgctggacaagtttgtgatggtcaagttcttgcaggacagcgtt
          tccagctgctggacaagtttgtgatgatcaagttcttgcaggacagcgtt
          tccaactgctggacaagtttgttatggtcaagttcttgcaagacagtgtt
          tccaactgctggacaagtttgtgatggtcaagttcttgcaggacagcgtt
          tccaactgctggacaagtttgtgatagtcaagttcttgcaggacagcgtt
          tccggctgctggacatgtttgtgatggtcaagttcttgaaggacagtgtt
          tccagctgctggacaagtttgtgatggtcaagttcttgaaggacagtgtt
          tccaactgctggacaagtttgttatggccaagttcttgcaagacagtgtt
          tacaattgctggaaaagtttgtgttggtcaaatttctgcaggacactgtt
          gtggatccagctgataccgagtggtttggttttctgaaaacgggtcagg
          gttgatccagttgacaccgagtggtttggttttctgaaaactggtcagg
          gttgatccagttgacacagagtggtttggttttctgaaaacgggtcagg
          gtagatccagtcgacactgagtggtttggatttctgaaaactggccagg
          gtggatccagctgacactgagtggtttgggtttctgaaaacgggtcagg
          gtggatccagttgacaccgagtggtttggttttctgaaaacgggtcagg
          gtggatccagctgacactgagtggtttgggtttctgaaaactggtcagg
          gttgatccagttgacacagagtggtttggttttctgaaaacgggtcagg
          gttgatccagttgacacagagtggtttggttttctgaaaacgggtcagg
          gttgatccagctgacacagagtggtttggttttctcaaaacgggtcagg
          gtggatccagttgacacggagtggtttggttttctgaaaacgggtcagg
          gttgatccagttgacacagagtggtttggttttctgaaaacgggtcagg
          gttgatccagttgacacagagtggtttggttttctgaaaacgggtcggg
          gtggatccagctgataccgagtggtttggttttctgaaaacgggtcagg
          gtggatccagctgataccgagtggtttggttttctgaaaacgggtcagg
          gtggatccagttgacacggagtggtttggttttctgaaaacgggtcagg
          gtagatccagtcgacactgagtggtttggatttctgaaaactggccagg
