# Supplementary material for: A salmonid EST genomic study: genes, duplications, phylogeny and microarrays
Source: BMC Genomics. 2008 Nov 17;9:545. doi: 10.1186/1471-2164-9-545 (PMC2628678; doi:10.1186/1471-2164-9-545)
Supplement: Additional file 1 — 78 phylogenetic data sets and trees. The data provided represent the EST sequences, alignments, and trees used in the phylogenetic analyses. This file requires the "Tar" UNIX command to open it. [file 1471-2164-9-545-S1.tar › koop_salmonid_EST_trees_20080222/39/39-raw.tree]

((((ss.4061891:500.0,ss.4032861:500.0,ss.4032385:500.0,ss.4030777:500.0,
ss.4037105:500.0,ss.4035000:500.0):438.0,cc.4240103:500.0,oy.3297638:500.0,
sf.4780049:500.0,sf.4780039:500.0):491.0,or.4183974:500.0):500.0,tt.5048010:500.0);
