# Supplementary material for: A salmonid EST genomic study: genes, duplications, phylogeny and microarrays
Source: BMC Genomics. 2008 Nov 17;9:545. doi: 10.1186/1471-2164-9-545 (PMC2628678; doi:10.1186/1471-2164-9-545)
Supplement: Additional file 1 — 78 phylogenetic data sets and trees. The data provided represent the EST sequences, alignments, and trees used in the phylogenetic analyses. This file requires the "Tar" UNIX command to open it. [file 1471-2164-9-545-S1.tar › koop_salmonid_EST_trees_20080222/39/39-cluster_info.csv]

CBR Database ID	Gene Name	Protein	Swissprot Accession	Swissprot ID	e-value	Bitscore	ESTs	Contig Sequence
3297638	TMA20	Translation machinery-associated protein 20	Q75AA8	TMA20_ASHGO	3e-43	444	DV197345,BX310073,BX862648,CR363772,CX250720,BX320952,BX316388,BX321074,BX874964,BX890283,BX317653,BX317654,BX310074,BX860303,BX856328,BX866164,BX863714,DV191908,DV195729,BX308264,CX258391,BX321805,BX872643,BX298024,CX250721,BX867512,BX316389,BX320953,BX911928,BX308265,BX870824,BX321075,DV196544,DV192695,CX258390,BX875133,CR369260,DV193469	gctttcgagcggccgcccgggcaggtacggcaggaatcacagtcagaggggaggggcatctccatgctgggggtctcctgGAACAGACACAGGTGCAGCAGGGCACAGATGGAGTGAGGGGCAGCTGACGACAGCAGGAAGTCAACAATCTCCTTTCCATACTTGTTGATGAAGTCGTCACACTGGTCTTTGTAGCTTGCAGGCAGGAGGCCACACACCTCACCCATTAGCTTCACTATGGCATCCTCAGTCTTCTCTGTAGGCAACATGCTCTCCAGTTTCTTCATAAGATAAACACAGAAGGTCGCAAGTTGACGTCACTTGCTGCCTATAAACTGCGAAACAGGCGTGGGGAGACTATTGAATTGAAATACATGTTATTGGATTTTTGTTCATCAA…
4061891	TMA20	Translation machinery-associated protein 20	Q75AA8	TMA20_ASHGO	4e-42	433	EG866704,EG866703,EG838367,EG838368,EG848881,EG848880,EG815508,EG815507,EG822000,EG822001,CK895916,EG892330,CA036709,EG877575,EG819165,EG924835,EG872554,EG821710,EG877576,EG783030,EG771843,EG890553,EG896938,EG818809,EG842470,EG894199,EG932598,CK890073,DW340079,EG758835,EG868551,EG843235,EG771844,DN166880,EG923141,EG937918,EG870871,EG846616,EG809536,EG872553,EG932597,EG783031,EG818812,EG770797,EG8…	GGGGGGCCTATAAACTGCGAAACAGGCGTGGGGAGACTATTGAATTGATATATGAAATACATGTTATTGGATTTTTGTTCATCAAAGTCAAACATCAAGCAAAAATAATATTCTTGTCTAGGTAGAGAAGAACACAGTAAACGCGACCAACGAGGATGTTTAAAAAAATTTGATGAGAAGGAAAATGTTTCCAACTGTATTCAGCTGAAGACCTCTGTAATCAAAGGCATCAAAAACCAGCTGTTGGACCAGTTTCCAGACATTGAGTCATGGCTCAACCATATCATGCCAAAAAAGGACCCTGTCAAAATAGTGCGATGCCATGAACACATTGAAATCTTGACGGTGAATGGAGAATTGCTCTTCTTCAGACAAAGAGAAGGACCGTTCTACCCAACC…
4240103	TMA20	Translation machinery-associated protein 20	Q75AA8	TMA20_ASHGO	7e-44	448	EV251087,EV370170,EV370171,EV251086	GGGGGCGAAACAGGCGTGGGGGAGACTATTGAATTGATATATGAAATACATGTTATTGTATTTTTGTTTATCAAAGTCAAACATCAAGCAAAATAATAGACTTGTCTAGGTAGAGAAGAACACAGTAAGCGCGACCAACGAGGATGTTTAAAAAATTTGATGAGAAGGAAAATGTTTCCAACTGTATTCAGCTGAAGACCTCTGTAATCAAAGGCATCAAAAACCAGCTGTTGGACCAGTTTCCAGACATTGAGTCATGGCTCAACCATATCATGCCAAAAAAGGACCCTGTCAAAATAGTGAGATGCCATGAACACATTGAAATCTTGACGGTGAATGGAGAATTGCTCTTCTTCAGACAAAGAGAAGGCCCGTTCTACCCAACCCTCCGACTGCTGC…
4037105	TMA20	Translation machinery-associated protein 20	Q75AA8	TMA20_ASHGO	1e-43	445	EG856309,EG789363,EG856308	ATCTTGAATGCAGGTTTTTATTTGTGCATTAATTGGGGATTGGTTCAAAGCCTCCAGCTAGTTACACAGCTAAGTCCATTGACGTAAACAATCGACTGGCAGCCTCACTGTCAAGAGCTCCACGTTGTCCAGGGGGGGTTGAAGACATCTCACTTATACGTCTTCATGTGCCACAGTCCATCATTAAGATAGTGAACAGTTTCAACTCCTACTCCCTTGTTGACTTTTTCTATGTCTTCTGCAGACATCTTCATGACTCCGACACAAAGCGCATGTTGCTTGCCCTCCGCCATTATGGCAACTACTGTTTCTGAGGCAGAGGGGTAGAGTTTGGCGCCTGGGGACGTCAATCCAGGACACATGATATTGGCTCCACTTAAGACAAACTTGATGGCCCCT…
4780049	TMA20	Translation machinery-associated protein 20	Q75AA8	TMA20_ASHGO	3e-43	442	EV389896,EV389895	ggggggtcgcaagttgacgtcacttgctgcctacaaactgcGAAACAGGCGTGGGGAGACTATTGAATTGATATATGAAACACATGTTATTGGATTTTTGTTCATCAAAGTCAAACATCAAGCAAAAATAATAGACTTGTCTAGGTAGAGAAGACCACAGTAAACGCGACCAACGAGGATGTTTAAAAAATTTGATGAGAAGGAAAATGTTTCCAACTGTATTCAGCTGAAGACCTCTGTAATCAAAGGCATCAAAAACCAGCTGTTGGAGCAGTTTCCAGACATTGAGTCGTGGCTCAACCATATCATGCCAAAAAAGGACCCTGTCAAAATAGTGCGATGCCATGAACACATTGAAATCTTGACGGTGAATGGAGAATTGCTCTTCTTCAGACAAAG…
4032861	TMA20	Translation machinery-associated protein 20	Q75AA8	TMA20_ASHGO	1e-42	437	EG872567,EG872566	ggggggacgtcacttgctGCCTATAAACTGCGAAACAGGCGTGGGGAGACTATTGAATTGATATATGAAATACATGTTATTGGATTTTTGTTCATCAAAGTCAAACATCAAGCAAAAATAATATTCTTGTCTAGGTAGAGAAGAACACAGTAAACGCGACCAACGAGGATGTTTAAAAAATTTGATGAGAAGGAAAATGTTTCCAACTGTATTCAGCTGAAGACCTCTGTAATCAAAGGCATCAAAAACCAGCTGTTGGACCAGTTTCCAGACATTGAGTCATGGCTCAACCATATCATGCCAAAAAAGGACCCTGTCAAAATAGTGCGATGCCATGAACACATTGAAATCTTGACGGTGAATGGAGAATTGCTCTTCTTCAGACAAAGAGAAGGACCG…
4030777	TMA20	Translation machinery-associated protein 20	Q75AA8	TMA20_ASHGO	1e-43	444	EG794859,EG794860	gggggggctGCCTATAAACTGCGAAACAGGCGTGGGGAGACTATTGAATTGATATATGAAATACATGTTATTGGATTTTTGTTCATCAAAGTCAAACATCAAGCAAAAATAATATTCTTGTCTAGGTAGAGAAGAACACAGTAAACGCGACCAACGAGGATGTTTAAAAAATTTGATGAGAAGGAGAATGTTTCCAACTGTATTCAGCTGAAGACCTCTGTAATCAAAGGCATCAAAAACCAGCTGTTGGACCAGTTTCCAGACATTGAGTCATGGCTCAACCATATCATGCCAAAAAAGGACCCTGTCAAAATAGTGCGATGCCATGAACACATTGAAATCTTGACGGTGAATGGAGAATTGCTCTTCTTCAGACAAAGAGAAGGACCGTTCTACCCA…
4032385	TMA20	Translation machinery-associated protein 20	Q75AA8	TMA20_ASHGO	7e-40	350	EG867129,EG867128	gggggGCGAAACAGGCGTGGGGAGACTATTGAATTGATATATGAAATACATGTTATTGGATTTTTGTTCATCAAAGTCAAACATCAAGCAAAAATAATATTCTTGTCTAGGTAGAGAAGAACACAGTAAACGCGACCAACGAGGATGTTTAAAAAATTTGATGAGAAGGAAAATGTTTCCAACTGTATTCAGCTGAAGACCTCTGTAATCAAAGGCATCAAAAACCAGCTGTTGGACCAGTTTCCAGACATTGAGTCATGGCTCAACCATATCATGCCAAAAAAAGGACCCTGTCAAAATAGTGCGATGCCATGAACACATTGAAATCTTGACGGTGAATGGAGAATTGCTCTTCTTCAGACAAAGAGAAGGACCGTTCTACCCAACCCTCCGACTGCT…
4780039	TMA20	Translation machinery-associated protein 20	Q75AA8	TMA20_ASHGO	1e-43	444	EV389815,EV389816	ggggggaAACAGGCGTGGGGAGACTATTGAATTGATATATGAAATACATGTTATTGGATTTTTGTTCATCAAAGTCAGACATCAAGCAAAAATAATAGACTTGTCTAGGTAGAGAAGACCACAGTAAACGCGACCAACGAGGATGTTTAAAAAATTTGATGAGAAGGAAAATGTTTCCAACTGTATTCAGCTGAAGACCTCTGTAATCAAAGGCATCAAAAACCAGCTGTTGGACCAGTTTCCAGACATTGAGTCATGGCTCAACCATATCATGCCAAAAAAGGACCCTGTCAAAATAGTGCGATGCCATGAACACATTGAAATCTTGACGGTGAATGGAGAATTGCTCTTCTTCAGACAAAGAGAAGGACCGTTCTACCCAACCCTCCGACTGCTGCA…
4035000	TMA20	Translation machinery-associated protein 20	Q75AA8	TMA20_ASHGO	1e-39	258	EG801321,EG801324	gggggAGGCGTGGGGAGACTATTGAATTGATATATGAAATACATGTTATTGGATTTTTGTTCATCAAAGTCAAACATCAAGCAAAAATAATATTCTTGTCTAGGTAGAGAAGAACACAGTAAACGCGACCAACGAGGATGTTTAAAAAATTTGATGAGAAGGAAAATGTTTCCAACTGTATTCAGCTGAAGACCTCTGTAATCAAAGGCATCAAAAACCAGCTGTTGGACCAGTTTCCAGACATTGAGTCATGGCTCAACCATATCATGCCAAAAAAGGACCCTGTCAAAATAGTGCGATGCCATGAACACATTGAAATCTTGACGGTGAATGGAGAATTGCTCTTCTTCAGACAAAGAGAAGGACCGTTCTACCCAACCCTCCGACTGCTGCATAAGT…
4183974	TMA20	Translation machinery-associated protein 20	Q75AA8	TMA20_ASHGO	9e-43	437	EL524859,EL524860	TGCATTTCGTTATTGATGATATCCAAGTCTGACAAACAATACATAGAATAGGCTTGTCCACGTTTCAAATAGCACACTGATCGCAACCAACAAGGATGTTTAAAAAATTCGATGATAAGGAAAATGTATCCAACTGTATACAGCTTAAAACCTCAGTGATCAAGGGAATCAAAAACCAACTATTGGATCAGTTCCCTGACATAGAGTCATGGCTCAACCACATCATGCCGAAAAAGGACCCAGTCAAAATAGTGAGATGCCACGAGCATATTGAAATACTGACGGTGAATGGAGAACTGCTCTTCTTCAGACAAAGAGAAGGACCGTTTTACCCAACTCTCAGACTGCTGCATAAATATCCATTTATTCTCCCACACCAGCAAGTAGACGAGGGTGCCA…
5048010	TMA20	Translation machinery-associated protein 20	P89886	TMA20_YEAST	2e-15	144	tthy-evl-510-171.b0_876555,tthy-evl-510-171.g0_886155	GGGGGACACATAGCTGGTGACTTTGTAAAGCAAAGATGGCTGACAAAAACGTTACGGTGGAAGCAAATACCCCTTTATTCTTCCACACCAACAAGTAGACAAAGGGGCCATCAAGTTTGTCTTAAGTGGAGCCAATATCATGTGCCCTGGATTGACATCCCCAGGCGCCAAACTCTACCCCTCTGCCTCAGAAACAGTAGTTAGGGCAAGCAACACGCGCTTTGTGTCGGAGTCATGAAGATGTCTGCAGAAAACATAGAGAAAGTCAACAAGGGAGTAGGAGTTGAAAATGTTCATTATCTGAACGACGGACTGTGGCACATGAAGACGTATAAGTGAGCTGTCGTTACCCTGGACAACATGGAGCTCTTGACAGCGAGGCTGCCAGTCAATTGTTTA…
