# Supplementary material for: A salmonid EST genomic study: genes, duplications, phylogeny and microarrays
Source: BMC Genomics. 2008 Nov 17;9:545. doi: 10.1186/1471-2164-9-545 (PMC2628678; doi:10.1186/1471-2164-9-545)
Supplement: Additional file 1 — 78 phylogenetic data sets and trees. The data provided represent the EST sequences, alignments, and trees used in the phylogenetic analyses. This file requires the "Tar" UNIX command to open it. [file 1471-2164-9-545-S1.tar › koop_salmonid_EST_trees_20080222/39/39-alignment.phy]

12 408
oy.3297638aagtacccctttattcttccacaccaacaagtagacaaaggggccatcaa
ss.4061891aagtacccctttattcttccacaccaacaagtagacaaaggggccatcaa
cc.4240103aagtacccctttattcttccacaccaacaagtagacaaaggggccatcaa
ss.4037105aagtacccctttattcttccacaccaacaagtagacaaaggggccatcaa
sf.4780049aagtacccctttattcttccacaccaacaagtagacaaaggggccatcaa
ss.4032861aagtacccctttattcttccacaccaacaagtagacaaaggggccatcaa
ss.4030777aagtacccctttattcttccacaccaacaagtagacaaaggggccatcaa
ss.4032385aagtacccctttattcttccacaccaacaagtagacaaaggggccatcaa
sf.4780039aagtacccctttattcttccacaccaacaagtagacaaaggggccatcaa
ss.4035000aagtacccttttattcttccacaccaacaagtagacaaaggggccatcaa
or.4183974aaatatccatttattctcccacaccagcaagtagacgagggtgccatcaa
tt.5048010aaatacccctttattcttccacaccaacaagtagacaaaggggccatcaa
          gtttgtcttaagtggagccaatatcatgtgtcctggattgacgtccccag
          gtttgtcttaagtggagccaatatcatgtgtcctggattgacgtccccag
          gtttgtcttaagtggagccaatatcatgtgtcctggattgacgtccccag
          gtttgtcttaagtggagccaatatcatgtgtcctggattgacgtccccag
          gtttgtcttaagtggagccaatatcatgtgtcctggattgacgtccccag
          gtttgtcttaagtggagccaatatcatgtgtcctggattgacgtccccag
          gtttgtcttaagtggagccaatatcatgtgtcctggattgacgtccccag
          gtttgtcttaagtggagccaatatcatgtgtcctggattgacgtccccag
          gtttgtcttaagtggagccaatatcatgtgtcctggattgacgtccccag
          gtttgtcttaagtggagccaatatcatgtgtcctggattgacgtccccag
          atttgtcttaagcggagccaatatcatgtgtcctggattgacttcacctg
          gtttgtcttaagtggagccaatatcatgtgccctggattgacatccccag
          gcgccaaactctacccctctgcctcagaaacagtagttagggcaagcaac
          gcgccaaactctacccctctgcctcagaaacagtagttagggcaagcaac
          gcgccaaactctacccctctgccccagaaacagtagttagggcaagcaac
          gcgccaaactctacccctctgcctcagaaacagtagttagggcaagcaac
          gcgccaaactctacccctctgcctcagaaacagtagttagggcaagcaac
          gcgccaaactctacccctctgcctcagaaacagtagttggggcaagcaac
          gcgccaaactctacccctctgcctcagaaacagtagttagggcaagcaac
          gcgccaaactctacccctctgcctcagaaacagtagttagggcaagcaac
          gcgccaaactctacccctctgcctcagaaacagtagttagggcaagcaac
          gcgccaaactctacccctctgcctcagaaacagtagttagggcaagcaac
          gtgccaaactctatccagctgcctcagacacagtagttagggcaaacaac
          gcgccaaactctacccctctgcctcagaaacagtagttagggcaagcaac
          atgccctttgtgtcggagtcatgaagatgtctgcagaagacatagagaaa
          atgcgctttgtgtcggagtcatgaagatgtctgcagaagacatagaaaaa
          atgcgctttgtgtcggagtcatgaagatgtctgcagaagacatagagaaa
          atgcgctttgtgtcggagtcatgaagatgtctgcagaagacatagaaaaa
          atgcgctttgtgtcggagtcatgaagatgtctgcagaagacatagagaaa
          atgcgctttgtgtcggagtcatgaagatgtctgcagaagacatagaaaaa
          atgcgctttgtgtcggagtcatgaagatgtctgcagaagacatagaaaaa
          atgcgctttgtgtcggagtcatgaagatgtctgcagaagacatagaaaaa
          atgcgctttgtgtcggagttatgaagatgtctgcagaagacatagagaaa
          atgcgctttgtgtcggagtcatgaagatgtctgcagaagacatagaaaaa
          atgcactttgtgttggggttatgaagatgtctgcagaaagcatagagaaa
          acgcgctttgtgtcggagtcatgaagatgtctgcagaaaacatagagaaa
          gtcaacaagggagtaggagttgaaactgttcactatcttaatgatggact
          gtcaacaagggagtaggagttgaaactgttcactatcttaatgatggact
          gtcaacaagggagtaggagttgaaactgttcactatcttaatgatggact
          gtcaacaagggagtaggagttgaaactgttcactatcttaatgatggact
          gtcaacaagggagtaggagttgaagctgttcactatcttaatgatggact
          gtcaacaagggagtaggagttgaaactgttcactatcttaatgatggact
          gtcaacaagggagtaggagttgaaactgtacactatcttaatgatggact
          gtcaacaagggagtaggagttgaaactgttcactatcttaatgatggact
          gtcaacaagggagtaggagttgaaactgttcactatcttaatgatggact
          gtcaacaagggagtaggggttgaaactgttcactatcttaatgatggact
          gtcaacaagggcattgggatcgaaaatgttcattatctaaatgatggact
          gtcaacaagggagtaggagttgaaaatgttcattatctgaacgacggact
          gtggcacatgaagacgtataagtgagatgtcccctggacaacgtgaagct
          gtggcacatgaagacgtataagtgagatgtcccctggacaacgtgaagct
          gtggcacatgaagacgtataagtgagatgtcccctggacaacgtgaagtt
          gtggcacatgaagacgtataagtgagatgtcccctggacaacgtggagct
          gtggcacatgaagacgtataagtgagatgtcccctggacaacgtgaagct
          gtggcacatgaagacgtataagtgagatgtcccctggacaacgtgaagct
          gtggcacatgaagacgtataagtgagatgtcccctggacaacgtgaagct
          gtggcacatgaagacgtataagtgagatgtcccctggacaacgtgaggct
          gtggcacatgaagacgtataagtgagatgtcccctggacaacgtgaagct
          gtggcacatgaagacgtataagtgagatgtcccctggacaacgtgaagct
          gtggcacatgaagacttataagtgatgtcacttctggacaacgtggatct
          gtggcacatgaagacgtataagtgagctgtcccctggacaacatggagct
          cttgacagtgaggctgccagtcaattgtttacaccaatggacttagctgt
          cttgacagtgaggctgccagtcgattgtttacgtcaatggacttagctgt
          cttgacagcgaggctgccagtcgattgtttacaccaatggacttagctgt
          cttgacagtgaggctgccagtcgattgtttacgtcaatggacttagctgt
          cttgacagtgaggctgccagtcgattgtttacaccaatggacttagctgt
          cttgacagtgaggctgccagtcggttgtttacgtcaatggacttagctgt
          cttgacagtgaggctgccagtcgattgtttacgtcaatggacttagctgt
          cttgacagtgaggctgccagtcgattgtttacgtcaatggacttagctgt
          cttgacagtgaggctgccagtcgattgtttacaccaatggacttagctgt
          cttgacagtgaggctgccagtcgattgtttacgtcaatggacttagctgt
          cttgacagtgaggccgccagtcaattgtttacactgatggacttagctgt
          cttgacagcgaggctgccagtcaattgtttacaccaatggacttagttgt
          gtaactagctggagctttgaaccaatccccaattaatgcacaaataaaaa
          gtaactagctggagctttgaaccaatccccaattaatgcacaaataaaaa
          gtaactagctggagctttgaaccaatccccaattaatgcacaaataaaaa
          gtaactagctggagctttgaaccaatccccaattaatgcacaaataaaaa
          gtaactagctggagctttgaaccaatccccaattaatgcacaaataaaaa
          gtaactagctggagctttgaaccaatccccaattaatgcacaaataaaaa
          gtaactagctggagctttgaaccaatccccaattaatgcacaaataaaaa
          gtagctagctggagctttgaaccaatccccaattaatgcacaaataaaaa
          gtaactagctggagctttgaaccaatccccaattaatgcacaaataaaaa
          gtaactagctggagctttgaaccaatccccaattaatgcacaaataaaaa
          gtaattagctgatgctttgaatcaatccccaattgatgcacaaataaaat
          gtaactagctggagctttgaaccaatccctaattgatgcacaaataaaaa
          cctgcatt
          cctgcatt
          cctgcatt
          cctgcatt
          cctgcatt
          cctgcatt
          cctgcatt
          cctgcatt
          cctgcatt
          cctgcatt
          tctgcatt
          cctgtatt
