# Supplementary material for: A salmonid EST genomic study: genes, duplications, phylogeny and microarrays
Source: BMC Genomics. 2008 Nov 17;9:545. doi: 10.1186/1471-2164-9-545 (PMC2628678; doi:10.1186/1471-2164-9-545)
Supplement: Additional file 1 — 78 phylogenetic data sets and trees. The data provided represent the EST sequences, alignments, and trees used in the phylogenetic analyses. This file requires the "Tar" UNIX command to open it. [file 1471-2164-9-545-S1.tar › koop_salmonid_EST_trees_20080222/4/4-raw.tree]

((((cc.4237791:500.0,oy.3321638:500.0,ss.4061275:500.0,cc.4237245:500.0,
tt.5044845:500.0):357.0,oy.3303793:500.0,ss.4029428:500.0,or.4187508:500.0,
oy.3290725:500.0,ss.4053130:500.0,ss.4029190:500.0,sf.4782537:500.0,ss.4061072:500.0,
oy.3296622:500.0):500.0,tt.5045215:500.0):500.0,tt.5045522:500.0);
