# Supplementary material for: A salmonid EST genomic study: genes, duplications, phylogeny and microarrays
Source: BMC Genomics. 2008 Nov 17;9:545. doi: 10.1186/1471-2164-9-545 (PMC2628678; doi:10.1186/1471-2164-9-545)
Supplement: Additional file 1 — 78 phylogenetic data sets and trees. The data provided represent the EST sequences, alignments, and trees used in the phylogenetic analyses. This file requires the "Tar" UNIX command to open it. [file 1471-2164-9-545-S1.tar › koop_salmonid_EST_trees_20080222/4/4-cluster_info.csv]

CBR Database ID	Gene Name	Protein	Swissprot Accession	Swissprot ID	e-value	Bitscore	ESTs	Contig Sequence
4053130	ctp	Dynein light chain 1, cytoplasmic	Q24117	DYL1_DROME	5e-46	466	EG773830,EG808990,EG808991,EG773831,EG938435,EG856906,EG805186,EG886403,EG886404,EG836268,EG856907,EG771978,EG771967,EG938436,EG822822,EG822820,EG824793,EG824792,EG879649,EG871858,EG807423,EG807424	ctgggagctcccacCCACATTACTTTTTGTCCACCACTTAGCGGGAGTTGTAGCTGTGAAATCAAGCGTCCATATAGCGGAGACAACCGGCGTTGGATAATAAGGGCAACCATGTCTGACAGAAAAGCAGTCATAAAAAATGCCGACATGTCAGAGGAGATGCAGCAGGATGCAGTGGAGTGCGCCACGCAGGCTCTGGAGAAGTACAACATCGAGAAAGACATCGCCGCATACATCAAGAAGGAGTTTGACAAGAAGTACAACCCCACCTGGCATTGCATTGTAGGGAGGAACTTTGGCAGCTACGTGACCCATGAGACCAAGCATTTCATCTACTTCTACTTGGGCCAGGTGGCCATCCTGCTCTTCAAGTCTGGCTGAGGAGCCAGCCGCCCCAGC…
3290725	Dynll2	Dynein light chain 2, cytoplasmic	Q78P75	DYL2_RAT	1e-21	255	BX078848,BX078749,BX078748	agaaagacattgccgcatacatcaAGAAGGTACCCACCCAAGACTTACCTATTCAATAACTATCATGGTCTGTGGCTGAATGACTCCCTGCCTATTCCCCATACAGAGCAGTGTGACTCTTGCCAAAAGTTACTCTCTGGGGGGATCGATTAATTCTGTGGCTATCCATATTTTATGATTGTCTAAAATATTGTTCGATGCTCAAACAATTGGTTGAATTGCATACATGGGGAAAGGGATGTTATCCCCAGGCTTTGGTATAACATTGAGTTCAAGTAGTCCGACCTTCATTCTAAATAATGTTAGCTACCTGATTTACTGGTTAACTATAAATCTAAGTAAAATTCCATGACATTTACTACAGTGGTGCAGGGTCACTGGATTGTAAAAAATTAACAC…
3296622	ctp	Dynein light chain 1, cytoplasmic	Q24117	DYL1_DROME	3e-46	466	CA371490,CX034032,CB491196,CR368930,CX351474,CX250931,CX153420,CX351394,CB492639,CB498647,CX153421,CX149036,CX149037,CA382969,CX149947,CB496905,CB493416,CX256071,CB495208,CB495603,CB495185,CX125791,CX125865,CX125792,CX125864	ggcacgaggcacttagcGGGAGTTGTAGCTGTGAAATCAAGCGTCCATATAGCAGAGACAACCGGCGTTGGAAAATAAGGGCAACCATGTCTGACAGAAAAGCAGTCATAAAAAATGCCGACATGTCAGAGGAGATGCAGCAGGATGCAGTGGAGTGTGCCACGCAGGCTCTGG*AGAAGTACAACATCGAGAAAGACATTGCCGCATACATCAAGAAGGAGTTTGACAAGAAGTACAACCCCACCTGGCATTGCATTGTAGGGAGGAACTTTGGCAGCTACGTGACCCATGAGACCAAGCATTTCATCTACTTCTACTTGGGCCAGGTGGCCATCCTGCTCTTCAAGTCTGGCTGAGGAGCCAGCCGCCCCAGCCCCTTTAACATCAACTGACCATTA…
3303793							CX250930,CX149948	TTTTTTTTTTTTTTTTTTTTTTTTTTTTTTTTTTTTTTTTTTTTTTTTTTTTTTTTTTTTTTAAACCCAAAAACCCAAAAAAAATCCCTTTAATTTAAAAACAAATTAGGGACAATCCCCCGCAAAAAAAAACAAAAAAACAAGGGTTTCTTTTCCCCCCCAGGGCCGGGTTTTTTTTTTAAACAAAAAGGAACAAAAGGGGAAAAAGCCCCCCAAAAAGGGGTTTCCCCTTGACCAGAAAAGAAAAACCCTTTCTGGCGAGCCAGCCAATATTTAAGGGGCAGTTGATGTTAAAGGGGGGGGGGGGGGGGGCCCCCCCCCCAAACTTGAAAAGCAGGAGGGCCCCCCGGCCCAAGAAAAAATAAAAAAAATGCTGGGTCCCAGGGGTCCCGTACCCCC…
4187508	ctp	Dynein light chain 1, cytoplasmic	Q24117	DYL1_DROME	3e-46	466	EL527438,EL527439,EL526174,EL526175,EL522911	GGGGATCTTTCTTGTCAACCACTTTGCGGGAGTTGAAGCTGTGCTGTGACCAAGCGTTTCTGCAAAGTATACAACCAACCACCGTTGGGAATACCAGGGCAACCATGTCTGACAGAAAGGCAGTGATAAAAAATGCGGACATGTCCGAGGAGATGCAACAGGATGCCGTGGAGTGCGCCACGCAGGCTCTGGAGAAGTACAACATCGAGAAGGACATAGCTGCATACATCAAGAAGGAGTTTGACAAGAAGTACAACCCCACTTGGCACTGCATCGTTGGGAGGAACTTCGGCAGCTACGTGACTCACGAGACCAAGCATTTCATCTACTTCTACCTGGGCCAGGTAGCCATTCTGCTCTTCAAGTCAGGCTAAGGGGCCCTGCGCCTTGCCCCCATCA…
4061072	ctp	Dynein light chain 1, cytoplasmic	Q24117	DYL1_DROME	3e-46	466	EG805263,EG901380,EG936125,EG845716,EG818070,EG818069,EG878327,EG808748,EG808725,EG818192,EG818193,BQ036363,DW179966,CK898437,EG822742,EG788503,EG924262,EG924263,EG788504,EG932539,EG768965,EG831548,EG831549,CK874030,EG777723,CK898654,EG807604,EG807605,EG791634,EG791635,EG802724,EG802725,EG817053,EG817052,EG861900,EG772258,EG803582,EG878328,EG775654,EG928871,EG928870,EG836269,DY718433,EG779134,EG9…	gGGGGCAGTTACACACCCACATTACTTTTTGTCCACCACTTAGCGGGAGTTGTAGCTGTGAAATCAAGCGTCCATATAGCGGAGACAACCGGCGTTGGATAATAAGGGCAACCATGTCTGACAGAAAAGCAGTCATAAAAAATGCCGACATGTCAGAGGAGATGCAGCAGGATGCAGTGGAGTGCGCCACGCAGGCTCTGGAGAAGTACAACATCGAGAAAGACATCGCCGCATACATCAAGAAGGAGTTTGACAAGAAGTACAACCCCACCTGGCATTGCATTGTAGGGAGGAACTTTGGCAGCTACGTGACCCATGAGACCAAGCATTTCATCTACTTCTACTTGGGCCAGGTGGCCATCCTGCTCTTCAAGTCTGGCTGAGGAGCCAGCCGCCCCA…
4061275	ctp	Dynein light chain 1, cytoplasmic	Q24117	DYL1_DROME	2e-46	466	EG911934,EG855514,CK886792,EG877968,EG791581,EG791580,EG805957,EG881694,EG881695,EG775037,EG855515,EG942327,EG877967,EG781451,EG795233,EG877032,EG831723,EG800301,EG796935,EG828870,CB508514,EG884112,EG884113,EG911935,EG828871,EG831724,EG775421,EG795222,EG782283,CK884187,CA045465,EG782282,EG790873,EG776173,EG790872,EG775420,EG877043,EG800302,DW006452,EG821973,EG821974,EG778314,EG781450,EG775038,EG9…	GGGGAAGCAGTGGTATCAACGCAGAGTGGCCATTACGGCCGGGGAAGCAGTGGTATCAACGCAGAGTGGCCATTACGGCCGGGGGGGCGTTGGATTAATTAGGGCAACCATGTCTGACAGAAAAGCAGTCATAAAAAATGCGGACATGTCGGAGGAGATGCAGCAGGACGCAGTGGAGTGCGCCACGCAGGCACTGGAGAAGTACAACATCGAGAAAGACATCGCTGCATACATCAAGAAGGAGTTTGACAAGAAGTACAATCCCACCTGGCATTGCATCGTAGGGAGGAACTTTGGCAGCTACGTGACCCATGAGACCAAGCATTTCATCTACTTCTACTTGGGCCAGGTGGCCATCCTGCTTTTCAAGTCTGGCTAAGCGGCCAATGGCCCCAGCCC…
4782537	ctp	Dynein light chain 1, cytoplasmic	Q24117	DYL1_DROME	7e-46	462	EV391000,EV390999	GGGGGACACACCCACATTACTTTTTGTCCACCACTTAGCGGGAGTTGTAGCTGTGAAATCAAGCGTCCATATAGCGGAGACAACCGGCGTTGGATAATAAGGGCAACCATGTCTGACAGAAAAGCAGTCATAAAAAATGCCGACATGTCAGAGGAGATGCAGCAGGATGCAGTGGAGTGCGCCACGCAGGCTCTGGAGAAGTACAACATCGAGAAAGACATCGCCGCATACATCAAGAAGGAGTTTGACAAGAAGTACAACCCCACCTGGCATTGCATTGTAGGGAGGAACTTCGGCAGCTACGTGACCCATGAGACCAAGCACTTCATCTACTTCTATTTGGGCCAGGTGACCATCCTGCTCTTCAAGTCTGGCTGAGGAGCCAGCCGCCCCAGCCCC…
4237791	ctp	Dynein light chain 1, cytoplasmic	Q24117	DYL1_DROME	7e-46	462	EV368663,EV368158,EV368157	gGGGGGGAGTTGTAGCTGTGAAACCAAGCGTCCATATAGCGGAGAAAACCGGCGTTGGATATTTAGGGCAACCATGTCTGACAGAAAAGCAGTCATAAAAAATGCCGACATGTCGGAGGAGATGCAGCAGGACGCAGTCGAGTGCGCCACGCAGGCTCTGGAGAAGTACAACATCGAGAAAGACATCGCTGCATACATCGAGAAGGAGTTTGACAAGAAGTACAACCCCACCTGGCATTGCATCGTAGGGAGGAACTTTGGCAGCTACGTGACCCATGAGACCAAGCATTT*CATCTAC*TTCTACTTGGGCCAGGTGGCCATCCTGCTTTTCAAGTCTGGCTAAGGGGCCAGCCGCCCCAGCCCCTTCAACATCAACTGACCATTAAATACGGACTTG…
5044845	ctp	Dynein light chain 1, cytoplasmic	Q24117	DYL1_DROME	2e-46	466	tthy-evl-503-038.b0_880262,tthy-evl-503-038.g0_881030	gggggactacTTAGCGGGAGTTGTAGCTGTGAAACCAAACGTCCATACAGCGGAGACAACCGGCGTTGGATAATTAGGGCAACCATGTCTGACAGAAAAGCAGTCATAAAAAATGCCGACATGTCGGAGGAGATGCAGCAGGACGCAGTGGAGTGCGCCACGCAGGCTCTGGAGAAGTACAACATCGAGAAAGACATAGCTGCATACATCAAGAAGGAGTTTGACAAGAAGTACAACCCCACCTGGCATTGCATCGTAGGGAGGAACTTTGGCAGCTACGTGACCCATGAGACCAAGCATTTCATCTACTTCTACTTGGGCCAGGTGGCCATCCTGCTTTTCAAGTCTGGCTAATGGGCCAGCCGCCCCAGCCCTTTCAACACCAACTGACCATTAAAT…
5045215	ctp	Dynein light chain 1, cytoplasmic	Q24117	DYL1_DROME	2e-46	466	tthy-evl-509-091.b0_885691,tthy-evl-509-091.g0_879931	gggggGTCCACCATTTAGCGGGAGTTGTAGCTGTGAAATCAAGAGTCCATACAGCGGAGACAACCGACGTTGGAAAATAAGGGCAACAATGTCTGACAGAAAAGCAGTCATAAAAAATGCCGACATGTCGGAGGAGATGCAGCAGGACGCAGTGGAGTGCGCCACGCAGGCTCTGGAGAAGTACAACATCGAGAAAGACATCGCTGCATACATCAAGAAGGAGTTTGACAAGAAGTACAACCCCACCTGGCATTGCATTGTAGGGAGGAACTTTGGCAGCTACGTGACCCATGAGACCAAGCATTTCATCTACTTCTACTTGGGCCAGGTGGCCATCCTGCTCTTCAAGTCTGGCTGAGGGGCCAGCTGCCCCAGCCCCTTCAACACCAACTGACCATT…
4029428	ctp	Dynein light chain 1, cytoplasmic	Q24117	DYL1_DROME	2e-46	466	EG840800,EG840801	gGGGGCACTTAGCGGGAGTTGTAGCTGTGAAATCAAGCGTCCATATAGCGGAGACAACCGGCGTTGGATAATAAGGGCAACCATGTCTGACAGAAAGGCAGTCATAAAAAATGCCGACATGTCAGAGGAGATGCAGCAGGATGCAGTGGAGTGCGCCACGCAGGCTCTGGAGAAGTACAACATCGAGAAAGACATCGCCGCATACATCAAGAAGGAGTTTGACAAGAAGTACAACCCCACTTGGCATTGCATTGTAGGGAGGAACTTTGGCAGCTACGTGACCCATGAGACCAAGCATTTCATCTACTTCTACTTGGGCCAGGTGGCCATCCTGCTCTTCAAGTCTGGCTGAGGAGCCAGCCGCCCCAGCCCCTTTAACATCAACTGACCATTAAATAT…
5045522	ctp	Dynein light chain 1, cytoplasmic	Q24117	DYL1_DROME	1e-39	408	tthy-evl-513-369.g0_875985,tthy-evl-513-369.b0_884049	gggggacacacccacattactttttGTCCACCATTTAGCGGGAGTTGTAGCTGTGAAATCAAGAGTCCATACAGCGGAGACAACCGACGTTGGAAAATAAGGGCAACAATGTCTGACAGAAAAGCAGTCATAAAAAATGCCGACATGTCGGAAGAGATGCAGCAGGACGCAGTGGAGTGCGCCACGCAGGCTCTGGAGAAGTACAACATCGAGAAGGAGTTTGACAAGAAGTACAACCCCACCTGGCATTGCATTGTAGGGAGGAACTTTGGCAGCTACGTGACCCATGAGACCAAGCATTTCATCTACTTCTACTTGGGCCAGGTGGCCATCCTGCTCTTCAAGTCTGGCTGAGGGGCCAGCTGCCCCAGCCCCTTCAACACCAACTGACCATTAAAT…
4029190	ctp	Dynein light chain 1, cytoplasmic	Q24117	DYL1_DROME	1e-45	459	EG839147,EG839146	GGGGGACTTAGCGGGAGTTGTAGCTGTGAAATCAAGCGTCCATATAGCGGAGACAACCGGCGTTGGATAATAAGGGCAACCATGTCTGACAGAAAGGCAGTCATAAAAAATGCCGACATGTCAGAGGAGATGCAGCAGGGTGCAGTGGAGTGCGCCACGCAGGCTCTGGAGAAGTACAACATCGAGAAAGACATCGCCGCATACATCAAGAAGGAGTTTGACAAGAAGTACAACCCCACCTGGCATTGCATTGTAGGGAGGAACTTTGGCAGCTACGTGACCCATGAGACCAAGCATTTCATCTACTTCTACTTGGGCCAGGTGGCCATCCTGCTCTTCAAGTCTGGCTGAGGAGCCAGCCGCCCCAGCCCCTTTAACATCAACTGACCATTAAATATT…
4237245	ctp	Dynein light chain 1, cytoplasmic	Q24117	DYL1_DROME	1e-42	434	EV368664	GCCAaAcgataTCACTTTAATTAATTTTAAAAAATGACAACATcaaATCTACTGTAATAAAAAACAAAAATAAATACAAAGTGTTTAATTTCTCACATGGCCATGTATTTTTTCTTCAACAATGAACAAAATaATAAAAAGCaacACaaaAAAAGGCaGTCCCagTTGaccaggaATGATACagccTTTCTGTCAAGTCCGTATTTAATGGTCagtTGaTgTTGAaagGGCTGGGGCGGCTGGCCCCTTaaCCaaaCTTGAAAagcaggATGGCCACCTGGCCcaagtAAAAATAAatgAAATGCTTGGTcTcATGGGTcActtttttgcCAAAGTTCCTCCCTAccatgCAATGCCagGTGGGGTTGTACTTCTTGTCAAACTCCTTCTTGATGTATG…
3321638	ctp	Dynein light chain 1, cytoplasmic	Q24117	DYL1_DROME	2e-46	466	CX037342,CX034534,CR373597,BX871741,BX315510,BX883683,BX315511,BX889846,CX141803,CX141802,CX144979,CA349348,CR372468,CX144980	GGTGAAACCAAGCGGCCATACAGCGGAGACAACCGGCGTTGGATTAATTAGGGCAACCATGTCTGACAGAAAAGCAGTCATAAAAAATGCGGACATGTCGGAGGAGATGCAGCAGGACGCAGTGGAGTGCGCCACGCAGGCACTGGAGAAGTATAACATCGAGAAAGACATCGCTGCATACATCAAGAAGGAGTTTGACAAGAAGTATAACCCTACCTGGCATTGCATCGTAGGGAGGAACTTTGGCAGCTATGTGACCCATGAGACCAAGCATTTCATCTACTTCTACTTGGGCCAGGTGGCCATCCTGCTTTTCAAATCTGGCTAAGCGGCCCCAGCCCCTTCAACACCAACTGACCATTAAATACTGACTCGACAGAAAGGCCATCACCCTGGTCA…
