# Supplementary material for: A salmonid EST genomic study: genes, duplications, phylogeny and microarrays
Source: BMC Genomics. 2008 Nov 17;9:545. doi: 10.1186/1471-2164-9-545 (PMC2628678; doi:10.1186/1471-2164-9-545)
Supplement: Additional file 1 — 78 phylogenetic data sets and trees. The data provided represent the EST sequences, alignments, and trees used in the phylogenetic analyses. This file requires the "Tar" UNIX command to open it. [file 1471-2164-9-545-S1.tar › koop_salmonid_EST_trees_20080222/4/4-alignment.phy]

16 283
ss.4053130aggagtttgacaagaagtacaaccccacctggcattgcattgtagggagg
oy.3290725aggagtttgacaagaagtacaaccccacctggcattgcattgtagggagg
oy.3296622aggagtttgacaagaagtacaaccccacctggcattgcattgtagggagg
oy.3303793aggggtttgacaagaagtacacccccccccggccttgccttgtggggggg
or.4187508aggagtttgacaagaagtacaaccccacttggcactgcatcgttgggagg
ss.4061072aggagtttgacaagaagtacaaccccacctggcattgcattgtagggagg
ss.4061275aggagtttgacaagaagtacaatcccacctggcattgcatcgtagggagg
sf.4782537aggagtttgacaagaagtacaaccccacctggcattgcattgtagggagg
cc.4237791aggagtttgacaagaagtacaaccccacctggcattgcatcgtagggagg
tt.5044845aggagtttgacaagaagtacaaccccacctggcattgcatcgtagggagg
tt.5045215aggagtttgacaagaagtacaaccccacctggcattgcattgtagggagg
ss.4029428aggagtttgacaagaagtacaaccccacttggcattgcattgtagggagg
tt.5045522aggagtttgacaagaagtacaaccccacctggcattgcattgtagggagg
ss.4029190aggagtttgacaagaagtacaaccccacctggcattgcattgtagggagg
cc.4237245aggagtttgacaagaagtacaaccccacctggcattgcatggtagggagg
oy.3321638aggagtttgacaagaagtataaccctacctggcattgcatcgtagggagg
          aactttggcagctacgtgacccatgagaccaagcatttcatctacttcta
          aactttggcagctacgtgacccatgagaccaagcatttcatctacttcta
          aactttggcagctacgtgacccatgagaccaagcatttcatctacttcta
          aattttggggggtacgggacccctgggacccagcattttttttatttttt
          aacttcggcagctacgtgactcacgagaccaagcatttcatctacttcta
          aactttggcagctacgtgacccatgagaccaagcatttcatctacttcta
          aactttggcagctacgtgacccatgagaccaagcatttcatctacttcta
          aacttcggcagctacgtgacccatgagaccaagcacttcatctacttcta
          aactttggcagctacgtgacccatgagaccaagcatttcatctacttcta
          aactttggcagctacgtgacccatgagaccaagcatttcatctacttcta
          aactttggcagctacgtgacccatgagaccaagcatttcatctacttcta
          aactttggcagctacgtgacccatgagaccaagcatttcatctacttcta
          aactttggcagctacgtgacccatgagaccaagcatttcatctacttcta
          aactttggcagctacgtgacccatgagaccaagcatttcatctacttcta
          aactttggcaaaaaagtgacccatgagaccaagcatttcatttattttta
          aactttggcagctatgtgacccatgagaccaagcatttcatctacttcta
          cttgggccaggtggccatcctgctcttcaagtctggctgagccgccccag
          cttgggccaggtggccatcctgctcttcaagtctggctgagccgccccag
          cttgggccaggtggccatcctgctcttcaagtctggctgagccgccccag
          cttgggccggggggccctcctgcttttcaagtttgggggccccccccccc
          cctgggccaggtagccattctgctcttcaagtcaggctactgcgccttgc
          cttgggccaggtggccatcctgctcttcaagtctggctgagccgccccag
          cttgggccaggtggccatcctgcttttcaagtctggctaaatggccccag
          tttgggccaggtgaccatcctgctcttcaagtctggctgagccgccccag
          cttgggccaggtggccatcctgcttttcaagtctggctaagccgccccag
          cttgggccaggtggccatcctgcttttcaagtctggctaagccgccccag
          cttgggccaggtggccatcctgctcttcaagtctggctgagctgccccag
          cttgggccaggtggccatcctgctcttcaagtctggctgagccgccccag
          cttgggccaggtggccatcctgctcttcaagtctggctgagctgccccag
          cttgggccaggtggccatcctgctcttcaagtctggctgagccgccccag
          cttgggccaggtggccatcctgcttttcaagtttggttaagccgccccag
          cttgggccaggtggccatcctgcttttcaaatctggctaagcggccccag
          ccccatcaactgaccattaaatactgactcgacagaaaggctctatccct
          ccccatcaactgaccattaaatactgactcgacagaaaggctctttccct
          ccccatcaactgaccattaaatactgactcgacagaaaggctctttccct
          ccccatcaactgccccttaaatgctggctcgccagaaagggtttttctct
          ccccatcaactgaccattaaacactgactggacagaaaggctctatccct
          ccccatcaactgaccattaaatactgactcgacagaaaggctctatccct
          ccccaccaactgaccattaaatactgactcgacagaaaggctgtatccct
          ccccatcaactgaccattaaatactgactcaacagaaaggctctatccct
          ccccatcaactgaccattaaatacggacttgacagaaaggctgtatccct
          ccccaccaactgaccattaaatactgacttgacagaaaggcagtatccct
          ccccaccaactgaccattaaatactgactcgacagaaaggctccatccct
          ccccatcaactgaccattaaatactgactcgacagaaaggctctatccct
          ccccaccaactgaccattaaatactgactcgacagaaaggctccatccct
          ccccatcaactgaccattaaatactgactcgacagaaaggctctatccct
          ccccatcaactgaccattaaatacggacttgacagaaaggctgtatccct
          ccccaccaactgaccattaaatactgactcgacagaaaggccatcaccct
          ggtcaacggaaccgcctttctgtactgctttctttttaaagaaaatacct
          ggtcaacggaactgcctttctgtgctgctttctttttaaagaaaatacct
          ggtcaacggaactgcctttctgtgctgctttctttttaaagaaaatacct
          ggtcaagggaaacccctttttggggggctttttttttaaaaaaaaaaccc
          ggccaacggctctgcccttctgtgctgctttaagtctacaaaaaaaacat
          ggtcaacggaaccgcctttctgtgctgctttctttttaaagaaaatacct
          ggtcaatgggactgcctttctgtgctgctttgttctaagaaaaaaaacat
          ggtcaacggaaccacctttctgtgctgctttctttttaaagaaaatacct
          ggtcaacgggactgcctttctgtgctgctttctttgaagaaaaaatacat
          gatcaacgggactgcctttctgtgctgctttcttttaagaaaaaatacat
          ggtcaacgggactgcctctctgtgccgctttctttttgaagaaaatacat
          ggtcaacggaaccgcctttctgtgctgctttctttttaaagaaaatacct
          ggtcaacgggactgcctctctgtgctgctttctttttgaagaaagtacat
          ggtcaacggaaccgcctttctgtgctgctttctttttaaagaaaatacct
          ggtcaacgggactgcctttttgtgttgctttttttgaagaaaaaatacat
          ggtcaatgggactgcctttttgtgctgctttgtttgaaaaaaaaatacat
          ggccatgtgagatgaaacacttgtatttatgtt
          ggccatgtgagatgaaacacttgtatttatgtt
          ggccatgtgagatgaaacacttgtatttatgtt
          ggccctgggggaagaaacccttgtttttttgtt
          ggccatgtgaaatgaaacacttgtatttatttt
          ggccatgtgagattaaacacttgtatttatgtt
          ggccatgtgagattaaacacttgtatttatttt
          ggccatgtgagatgaaacacttgtatttatgtt
          ggccatgtgagattaaacacttgtatttatttt
          ggccatgtgaggttaaacacttgtatttatttt
          ggccatgtgagattaaacacttgtatttatgtt
          ggccatgtgagattaaacacttgtatttatgtt
          ggccatgtgagattaaacacttgtatttatgtt
          ggccatgtgagattaaacacttgtatttatgtt
          ggccatgtgagattaaacacttgtatttatttt
          ggccatgtgagattaaacacttgtatttatttt
