# Supplementary material for: A salmonid EST genomic study: genes, duplications, phylogeny and microarrays
Source: BMC Genomics. 2008 Nov 17;9:545. doi: 10.1186/1471-2164-9-545 (PMC2628678; doi:10.1186/1471-2164-9-545)
Supplement: Additional file 1 — 78 phylogenetic data sets and trees. The data provided represent the EST sequences, alignments, and trees used in the phylogenetic analyses. This file requires the "Tar" UNIX command to open it. [file 1471-2164-9-545-S1.tar › koop_salmonid_EST_trees_20080222/40/40-raw.tree]

(ss.4039745:500.0,((((tt.5045161:500.0,or.4181555:500.0,((sf.4780327:500.0,
(ss.4058511:500.0,ss.4053207:500.0,ss.4035994:500.0):498.0):427.0,oy.3293502:500.0):354.0):493.0,
tt.5045328:500.0,cc.4237878:500.0):450.0,oy.3296442:500.0):450.0,ss.4061893:500.0,
ss.4055773:500.0,ss.4024062:500.0,ss.4060021:500.0):500.0);
