# Supplementary material for: A salmonid EST genomic study: genes, duplications, phylogeny and microarrays
Source: BMC Genomics. 2008 Nov 17;9:545. doi: 10.1186/1471-2164-9-545 (PMC2628678; doi:10.1186/1471-2164-9-545)
Supplement: Additional file 1 — 78 phylogenetic data sets and trees. The data provided represent the EST sequences, alignments, and trees used in the phylogenetic analyses. This file requires the "Tar" UNIX command to open it. [file 1471-2164-9-545-S1.tar › koop_salmonid_EST_trees_20080222/40/40-cluster_info.csv]

CBR Database ID	Gene Name	Protein	Swissprot Accession	Swissprot ID	e-value	Bitscore	ESTs	Contig Sequence
4055773	PSME2	Proteasome activator complex subunit 2	Q5E9G3	PSME2_BOVIN	7e-67	649	EG805788,DN140532,EG779915,EG911954,qa,EG854161,CA051522,CA057361,EG808857,EG937239,CB501462,EG779914,EG867184,EG858860,EG792988,EG854160,DY730340,EG857561,EG845131,EG769292,EG769293,DW581693,EG881507,EG858451,EG908598,EG925678,CB502641,EG911955,EG780108,EG927677,EG816800,EG927816,EG805787,EG927817,DY735949,EG900503,EG900502,EG922806,EG852513,EG852514,EG912784,EG912786	gggggCATCACAGTTGCTCCCACTTGAGCTCGTGGACAAATGTATAGGTTCCCGAATCCATATTGTCATGAAAAACGACAAAGAAATTGTCGGCACCCTGTTGGGTTTTGATGATTTTGTCAACATGGTGTTGGAGGACGTGACAGAATTTGAAATCACACCGGAGGGAAGAAGGATAACCAAACTGGACCAGATCCTACTCAATGGCAACAACATCACCATGCTCATACCTGGAGGCGAAGGACCTGAAGTATGAAAAAAGAAGCAGAGGTTTTCTGAAACTTTTTATGTTCTTGTGGATGTATACTTGCCTTCCTGTCAGTACTTACATTAACCAGTTTGTGGTAATGTTATATTTTTGGTTCTTTCTTTCAGTTTTGAGAAGATTTTTGTAACAAG…
4061893	PSME2	Proteasome activator complex subunit 2	Q5E9G3	PSME2_BOVIN	6e-71	684	EG895983,EG780107,EG909168,EG909169,CB500010,EG812293,EG867185,EG779529,EG849756,EG896991,EG921770,EG895984,DW583439,EG863697,EG779530,EG866007,EG866009,EG896992,EG884676,EG884675,EG856499,EG878970,EG878969,EG941020,EG858859,EG826821,EG867382,EG925787,EG826832,EG867383,EG789675,EG849775,EG849764,EG850931,EG772883,EG845132,EG921771,EG787888,EG863808,EG850920,qa,EG849635,EG849636	CCcaaaGACCAATTACATTTTATTTGACTTTGTTCATGAAGTCCATGGCAGTATTACTCTGCATGCATTGTCAGAACACAATCGGGATCTGAGACATTGTGCCATCAAGTTGACGCTCTCCGGCCATTGACTTCTGTTACATTCCTTGGTTAATCTCTTCACTTGTATGATTAACTATTGGTGTTGATGCGCAACTGTCCATAAGGCCAGTAACTACTTGACATTCCGGCCTTTTTTTACCTCAGTGACTCATTTTAgcCTGGGAATCCAGGTGTGGGCACTGCAATCTTGGCAATGAAAACCagCATGAATGtgGTTTTGCAAGTAGTTGAGTTGTGTGACTCTTTGTGTGCAAATGGTTAACAGGGTGTGGTTATCCTAGTTTTAAATCAAGACTGG…
3296442	PSME2	Proteasome activator complex subunit 2	Q5E9G3	PSME2_BOVIN	3e-71	686	CB487242,BX858301,CX253251,CA366830,CR944160,CX253252,CX029431,CA373562,CR371665,CX025711,CT572014,CB490682,DV195821,DV193539,DV197417,DV191998,CB490628,CR372039,CB491839,CA357061,CB491442,CX042100,BX082043,CA381855,CA359112,CA354486,CA350284,CX035706,CF752818,CX031513,BX082042	ttcagccaccggtagcttgtgtgtgcattatatgcgctaccgtcaattatgattgcatgtctacttattaactatataatTGAATAATATTCGCCTACTGTATGATAGCTAGGAAATTAATTAGCTAACTAACGTTAGCCTGCCTAGCTGGAACTTCTGAAGAAATAAAATGTTTTATTTCCAAAAGACAACCAAACAAAAACATAATTACTTTTATAAGACGTGCTTTGTATTAGTAGCACTATTTAAAAATAACTTATTTACGTTTGTTTTTACTTACACTTGTATGTTGACTCTATATTGCCATTGAGGTTTTAAGTTTTGGCGGACTCTTCTTAGCAGATGTACAATCGTCGCAAATTGAATTATGGGGCGTTTCAGGCCTCGACGTGAACATAA…
4053207	Psme2	Proteasome activator complex subunit 2	P97372	PSME2_MOUSE	1e-75	723	EG849997,CO470959,EG849986,CK874759,CX727596,DY710819,DY699410,CA057153,CA053051,DY710820,DW558778,DY705117,DY699409,CX356527	aggacttggtcttcaaaaatgagtttgtgagccaacaactctatttgaaacggccgtttaattcaacaatatgtgttaattatcaagttatttcatttctggaggaatacattcattcagtgggtgtggcttgatcaggcgggttttgaatataatcctttgaaatcgaaagtaggaaACGGAGGAACCAACTACGGACCTTTTACTTTCAACTATACGCACAACCGTTCGCTCAAAATGTCGAAATCATCTGTAATGAAAATAAAAAGCGTGAACGCAGTAAAGGTGGAGCACTTCCACCACTCTCTGTATCAACAGGCAGATGATCTATTTTCCAACTACATCCCATTGAAGATCTCTCAGCTGGACAACCTGCTGAAGGAGGATGATCTCAACATC…
4060021	PSME2	Proteasome activator complex subunit 2	Q5E9G3	PSME2_BOVIN	4e-71	684	DY720863,CA052804,CA050422,DW556205,DY699246,DY733508,EG774379,CK886872,DW339430,DY735948,BI468085,EG857562,CK882707,CK894242,DY730341,DW558885,DY722374,DY699245,CK882616,CB512283,CB512459,DY699917,DW583438,DN140117,DY720862,DY710732,DY733509,DW559754,EG941021,DW581694,EG858450,EG777431,DW556204,EG908596,EG789674,EG927676,EG821921,DN139581,EG777432,EG792877,EG925788,EG812294,EG821809,EG772884,EG8…	ggggggaatgtaatcctatGAAAACGAAAGTAGGCTACTTTGAGGAAATAGATTTACAACGACGGGCCTTTTACTTGATAGAATTCTCACTAAACCGTTCTCAAAATGTCGAGATCATCTGTACTGAAAATAAAAAGTGCAAACGCAGTGAAGGTGGAGAACTTCCGCCAGTCTCTGTATCAACAGGCAGAGGATCTGTTTTCAAACTACATCCCATTGAAGATCACCCAACTGGACAACCTGCTGAAGGAGGAGGATCTCAGCATCACAGACCTGTCCACTCTCCATGCTCCTCTAGACATCCCTATACCAGACCCTCCTACTCCAGAGGATGAGGAAATGGAGACTGACAAGAATGATGATGATGAGAAGAAGAAGAAAGCTCCAAAATGTGGCTTC…
4039745	PSME2	Proteasome activator complex subunit 2	Q5E9G3	PSME2_BOVIN	2e-70	678	EG782928,DY699918,DW559755,EG782927	AAAcCTTAAAGATGCCTTTATTAGCATGAAAAAAATACTAATCTGGACAAAGCCCAGCCgCTTTGTTGCTGATGTACAAAcCGGACTGATTGGTATAGTAGGATACCCAAGGATGGAAATTAAAGAAGTCTGCTAGCCTGAGGCTAGTAGAAAATGTGCCAAACTAGCCAGCTAGCTAAATTCTGTCATTTAAAATATCGCATGGCGTAGTACAATGTcacCCGAGTTATTACAAACTGTGGTCACATAGCCTGGCTGGCCAGTCCCCAAAGTCCTTAAATTCCATCTTAGTATACCCCTGAAAAATGTCACTTTGTTGAGCCTGACTATTTTTTCATTCCTCCCCCCTTCTCTTCATGCGTATCTCAATACATTGAGGGCTTTTCTTCTCCTTTCGGA…
4058511	Psme2	Proteasome activator complex subunit 2	P97372	PSME2_MOUSE	2e-75	720	CB517530,EG829851,EG829850,DW567494,EG760819,EG760818,DW567493,EG840378,EG840377	gggggAATCCTTTGAAATCGAAAGTAGGAAACGGAGGAACCAACTACGGACCTTTTACTTTCAACTATACGCACAACCGTTCGCTCAAAATGTCGAAATCATCTGTAATGAAAATAAAAAGCGTGAACGCAGTAAAGGTGGGGCACTTCCACCACTCTCTGTATCAACAGGCAGATGATCTATTTTCCAACTACATCCCATTGAAGATCTCTCAGCTGGACAACCTGCTGAAGGAGGATGATCTCAACATCCCAGACCTGTCCACTCTCCAAGCCCCTCTGGACATCCCCATACCAGACCCTCCCACTGCGGAGGATGAGGAAATGGAGACTGACAAGAATGATGACAAGAAGAAGAAGAAGAAAGCTCCAAGCTGTGGCCTTATCAAAGGGAATGAGA…
3293502	PSME2	Proteasome activator complex subunit 2	Q5E9G3	PSME2_BOVIN	6e-69	665	CX143565,CX143564,CX006450,CA358153,CX006136,CX719074,BX299323,BX299324,CX719075	tGAATATAATCCTTTGAAATCGAAAGTAGGAAAGTTTGAGGAAATAGAGACGCGTCCAACGACGGATTTTTTTACTTTAAACAATACGCGCAACCGTTCGCTCAAAATGTCGAAATCGTCTGTAATGAAAATAAAACGCGTGAACGCAGTAAAGGTGGAGAACTTCCACCAGTCTCTGTATCAACAGGCAGATAATCTGTTTTCCAACTACATCCCATTGAAGATCTCTCAGCTGGACAACCTGCTGAAGGAGGATGAACTCAACCTCCCAGACCTGTCCACTCTCCAAGCCCCTCTGAACATCCCCATACCAGACCCTCCCACTGCGGAGGATGAGGAAATGGAGACTGACAAGAATGATGACGAGAAGAAGAAGAAGAAGAAGAAAGCTCCAAGCTG…
4237878	PSME2	Proteasome activator complex subunit 2	Q5E9G3	PSME2_BOVIN	3e-72	693	EV367355,EV367354,EV252826,EV252825	gggggggggtttttacttgatagaaatttcactaaaccgtttgctcaaaatgtcgaggtcatctgtactgaaaataaaaaGTGTGAACGCAGTGAAGGTGGAGAACTTCCGCCAGTCTCTGTATCAACAGGCAGAGGATCTGTTTTCAAACTACATCCCATTGAAGATCAACCAGCTGGACAACCTGCTGAAGGAGGAGGATTTCAGCATCACAGACCTGTCTACTCTCCAAGCTCCTCTAGACATCCCTATACCAGACCCTCCTACTCCAGAGGATGAGGAAATGGAGACGGACAAGAATGATGATGATGAGAAGAAGAAGAAAGCTCCAAAATGTGGCTTCATCAAAGGGAATGAGAAGATTGTGAAGCTGCTTGACACAGTCAAACCAGAGATCCT…
5045328	PSME2	Proteasome activator complex subunit 2	Q5E9G3	PSME2_BOVIN	4e-66	640	tthy-evl-511-042.b0_879498,tthy-evl-511-042.g0_880650	gggggaaccttgaggaaatagactcttacaacgacgggccttttacttgatagaattttcactaaaccgtttgcaCAAAATGTCGAGGTCATCTGTGCTGAAAATGAAAAGTGTAAACGCAGTGAAGGTGGAGAACTTCCGCCAGTCTCTGTATCAACAGGCAGAGGATCTGTTTTCAAACTACATCCCATTGAAGATCACCCACTTGGACAACCTGCTGAAGGAGAAGGATCTCTGCATCACAGACCTGTCCACTCTCCAAGCTCCTCTTGACATCCCTATACCAGACCCTCCTACTCCAGAGGATGAGGAAATGGAGACTGACGATGACGATGAGAAGAAGAAGAAAGCTCCAAAATGTGGCTTCATCAAAGGGAATGAGAAGATTGTGAAACTGCT…
4035994	Psme2	Proteasome activator complex subunit 2	P97372	PSME2_MOUSE	1e-75	722	EG757119,EG757118	gggGGAGGAACCAACTACGGACCTTTTACTTTCAATTATACGCACAACCGTTCGCTCAAAATGTCGAAATCATCTGTAATGAAAATAAAAAGCGTGAACGCAGTAAAGGTGGAGCACTTTCACCACTCTCTGTATCAACAGGCAGATGATCTATTTTCCAACTACATCCCATTGAAGATCTCTCAGCTGGACAACCTGCTGAAGGAGGATGATCTCAACATCCCAGACCTGTCCACTCTCCAAGCCCCTCTGGACATCCCCATACCAGACCCTCCCACTGCGGAGGATGAGGAAATGGAGACTGACAAGAATGATGACAAGAAGAAGAAGAAGAAAGCTCCAAGCTGTGGCCTTATCAAAGGGAATGAGAAGATTGTGAAGCTGCTGGACAGAGTGAAA…
5045161	PSME2	Proteasome activator complex subunit 2	Q9UL46	PSME2_HUMAN	4e-76	726	tthy-evl-508-208.b0_886960,tthy-evl-508-208.g0_886576	gggggacaacgagagagctttttattaaaactatttgcacaacacttcgctCAAAATGTCGAAATCGTCTGTACTGAAAATAAAAAGCTCAGTTAAGGTGGAGAACTTCCGCCAGTCTCTGTATCAACAGGCAGATGATCTGTTTTCCAACTACATCCCATTGAAGATCTCTCAGCTGGACAACCTGCTGAAGGAGGATTATCTCAACATTCCAGACCTGTCCACTCTCCAAGCCCCTCTGGACATCCCCATACCAGAACCCCCCACTGCAGAGGATGAGGAAATGGAAACTGACAAGAATGATGATGATGATGAGAAGAAGAAGAAGAAGAAAGCTCCAAGCTGTGGCTTCATCAAAGGGAATGAGAAGATTGTGAAGCTGCTGGACAGAGTGAAACC…
4181555	PSME2	Proteasome activator complex subunit 2	Q5E9G3	PSME2_BOVIN	9e-70	671	EL535816,EL524355,EL526739,EL532688,EL535815,EL526738,EL524354,EL532689,EL526760,EL526761	ggggataacaagGAAATAGACAGCACGAACGCGAGAGACTGCATTAGTTTTATCTACAATTTGCACCTAGCAAGTCGAATCTTTTGCGCAAAAATGTCAAAATCACCTCATCTGAAAGTAAACAGTGCGAGCACAGTGATGGTTGACAATTTCCGTCAGTCTCTGTATCATCAGGCAGAAAACCTGTTTTCCAACTACATCCCCTTAAAGATTGTCCATTTGGACAACCTTCTCAAGGAGGATGCCCTTAGCATCACAGATCTCTCCTCACTCCAAGCCCCTTTAGATATCCCCATCCCAGAACCCCCCACTCCTGAGGAAGAGGAAATGGAAACCGACAAAAACGAAGAGGAGGAAAAGAAGAAGAAAAAGGCTCCTAAATGTGGTTTCATCAAAGGA…
4024062	PSME2	Proteasome activator complex subunit 2	Q5E9G3	PSME2_BOVIN	3e-66	525	EG856501	ggtggGAGGAAATAGATTTACAACGACGGGCCTTTTACTTGATAGAATTCTCACTAAACCGTTCTCAAAATGTCGAGATCATCTGTACTGAAAATAAAAAGTGCAAACGCAGTGAAGGTGGAGAACTTCCGCCAGTCTCTGTATCAACAGGCAGAGGATCTGTTTTCAAACTACATCCCATTGAAGATCACCCAACTGGACAACCTGCTGAAGGAGGAGGATCTCAGCATCACAGACCTGTCCACTCTCCATGCTCCTCTAGACATCCCTATACCAGACTGACAAGAATGATGATGATGAGAAGAAGAAGAAAGCTCCAAAATGTGGCTTCATCAAAGGGAATGAGAAGATTGTGAAGCTGCTTGACAGAGTCAAACCAGAGATCCTAGCACTGAGGGA…
4780327	PSME2	Proteasome activator complex subunit 2	Q5E9G3	PSME2_BOVIN	3e-54	536	EV392798,EV392797	tgctggacagagtgaaaccagagatcctatcactgagagagaccatcattacagtgtcctgctggattcagcatctcatcCCCAAAATAGAGGATGGGAACGACTTTGGCGTTGCAATCCAGGAGAAAATCTTGGAGAGAATAGCTGCAGTGAAGACAAAAGTGGACGGCTTCCACACCAACATGAACAAGTACTTTTCAGAGAGGGGGGATGCAGTGGCCAAAGCCTCCAAGGCAACTCATGTGATGGACTACCGCTCACTGGTCCATGAGAAGGATGAGGCCGTCTACTCTGACATCAGAGTCATCCTCCTGGACATCCGTGGCTTCTATGTGGAACTGTATGACATCATCAGCAAGAACCTGGAAAAAGTGACCAATCCGAAAGGAGAAGAGAAGC…
