# Supplementary material for: A salmonid EST genomic study: genes, duplications, phylogeny and microarrays
Source: BMC Genomics. 2008 Nov 17;9:545. doi: 10.1186/1471-2164-9-545 (PMC2628678; doi:10.1186/1471-2164-9-545)
Supplement: Additional file 1 — 78 phylogenetic data sets and trees. The data provided represent the EST sequences, alignments, and trees used in the phylogenetic analyses. This file requires the "Tar" UNIX command to open it. [file 1471-2164-9-545-S1.tar › koop_salmonid_EST_trees_20080222/40/40-alignment.phy]

15 389
ss.4055773tcctttcggattagtcactttttccaggttcttgctgatgatgtcataca
ss.4061893tcctttcggattagtcactttttccaggttcttgctgatgatgtcataca
oy.3296442tcctttcggattagtgactttttccaggttcttgctgatgatgtcataca
ss.4053207tcctttcggattggtcactttttccaggttcttgctgatgatgtcataca
ss.4060021tcctttcggattagtcactttttccaggttcttgctgatgatgtcataca
ss.4039745tcctttcggattagtcactttttccaggttcttgctgatgatgtcataca
ss.4058511tcctttcggattggtcactttttccaggttcttgctgatgatgtcataca
oy.3293502tcctttcggattggtcactttttccaggttcttgctgatgatgtcataca
cc.4237878tccttttggattagtcactttttccaggttcttgctgatgatgtcataca
tt.5045328tcctttcggattggtcactttttccaggttcttgctgatgatgtcataca
ss.4035994tcctttcggattggtcactttttccaggttcttgctgacgatgtcataca
tt.5045161tcctttcggattggtcactttttccaggttcttgctgatgatgtcataca
or.4181555tccctttggattggtcaccttttcctggttcttgctgatgatgtcataaa
ss.4024062tcctttaggattagtcactttttccaggttcttgctgatgatgtcataca
sf.4780327tcctttcggattggtcactttttccaggttcttgctgatgatgtcataca
          gttccgcatagaagccacggatgtccagaaggatgactctgatgtcagag
          gttccgcatagaagccacggatgtccagaaggatgactctgatgtcagag
          gttccgcatagaagccacggatgtccagaaggatgactctgatgtcagag
          gttccacatagaagccacggatgtccaggaggatgactctgatgtcagag
          gttccgcatagaagccacggatgtccagaaggatgactctgatgtcagag
          gttccgcatagaagccacggatgtccagaaggatgactctgatgtcagag
          gttccacatagaagccacggatgtccaggaggatgactctgatgtcagag
          gttccgcatagaagccacggatgtccaggaggatgactctgatgtcagag
          gttccgcatagaagccacggatgtccaggaggatgactctgatgtcagag
          gttccgcatagaagccacggatgtccaggaggatgactctgatgtcagag
          gttccacatagaagccacggatgtccaggaggatgactctgatgtcggag
          gttccgcatagaagccacggatgtccaggaggatgactctgatctcagag
          attcagcatagaagccacgcatgtccagcagaatcactctgatctcagag
          gttccgcatagaagccacggatgtccagaaggatgactctgatgtcagag
          gttccacatagaagccacggatgtccaggaggatgactctgatgtcagag
          taaacagcctcatccttctcatggaccagagagcggtagtccatcacatg
          taaacagcctcatccttctcatggaccagagagcggtagtccatcacatg
          taaacagcctcatccttctcatggaccagagagcggtagtccatcacatg
          tagacggcctcatctttctcatggaccagtgagcggtagtccatcacgtg
          taaacagcctcatccttctcatggaccagagagcggtagtccatcacatg
          taaacagcctcatccttctcatggaccagagagcggtagtccatcacatg
          tagacggcctcatctttctcatggaccagtgagcggtagtccatcacgtg
          tagacagcctcatccttctcatggaccagtgagcggtagtccatcacatg
          taaacagcctcatccttctcatggaccagagagcggtagtccatcacatg
          taaacagcctcatccttctgatggaccagagagcggtaatccatcacatg
          tagacggcctcatctttctcatggaccagtgagcggtagtccatcacgtg
          taaacagcctcatccttctcatggaccagagagcggtagtccatcacatg
          aacacagcctcatccttctcatggaccagggagcggtagtccatcacgtg
          taaacagcctcatccttctcatggaccagagagcggtagtccatcacatg
          tagacggcctcatccttctcatggaccagtgagcggtagtccatcacatg
          agttaacttggaggctttagacactgcatcacccctctctgaaaagtact
          agttaacttggaggctttagacactgcatcacccctctctgaaaagtact
          agttaacttggaagctttagccactgcatcacccctctctgaaaagtact
          ggttgacttggaggctttagccactgcatcacctctctctgaaaagtact
          agttaacttggaggctttagacactgcatcacccctctctgaaaagtact
          agttaacttggaggctttagacactgcatcacccctctctgaaaagtact
          ggttgacttggaggctttagccactgcatcacctctctctgaaaagtact
          agttgacttggaggctttagccacggcatcacccctctctgaaaagtact
          agttaacttggaggctttagccactgcatcccccctctcggaaaagtact
          cgttaacttggaggctttagccactgcatcacccctctcggaaaagtact
          ggttgacttggaggctttagccactgcatcacctctctctgaaaagtact
          agttaacttggaagctttagccacagcatcaccccgctcagaaaagtact
          agtgtctttggaagctttcgccactgcatcacccctctctgagaagtatt
          agttaacttggaggctttagacactgcatcacccctctctgaaaagtact
          agttgccttggaggctttggccactgcatcccccctctctgaaaagtact
          tgttaatgttggtgtggaagccgtccactttggtcttcactgcaactatt
          tgttaatgttggtgtggaagccgtccactttggtcttcactgcaactatt
          tgttaatgttggtgtggaagccgtccactttggtcttcactgcagctatt
          tgttaatgttggtgtggaagccgtccacttttgtcttcactgcagctatt
          tgttaatgttggtgtggaagccgtccactttggtcttcactgcaactatt
          tgttaatgttggtgtggaagccgtccactttgatcttcactgcaactatt
          tgttaatgttggtgtggaagccgtccacttttgtcttcactgcagctatt
          tgttaatgttggtgtggaagccgtccacttttgtcttcactgcagcgatt
          tgttaatgttggtgtggaagccgtccactttggtcttcactgcagctatt
          tgttaatattggtgtggaagctgtccactttggtcttcactgcagctatt
          tgttaatgttggtgtggaagccgtccacttttgtcttcactgcagctatt
          tgttaatgttggtgtggaagccatccacctttgtcttcactgcagctatt
          tgttaatgttggtctggaaaccgtctactttagtcttcactgcagcaagt
          tgttaatgttggtgtggaagccgtccactttggtcttcactgcaactatt
          tgttcatgttggtgtggaagccgtccacttttgtcttcactgcagctatt
          ctttccaagattttctcctggattgcaacgccaaagtcattcccatcctc
          ctttccaagattttctcctggattgcaacgccaaagtcattcccatcctc
          ctttccaagattttctcctggattgcaacgccaaagtcattcccatcctc
          ctctccaagattttctcctggattgcaacgccaaagtcgttcccatcctc
          ctttccaagattttctcctggattgcaacgccaaagtcattcccatcctc
          ctttccaagattttctcctggattgcaacgccaaagtcattcccatcctc
          ctctccaagattttctcctggattgcaacgccaaagtcgttcccatcctc
          ctctccaagattttctcctggattgcaacgccaaagtcattcccatcctc
          ctttccaagattttctcctggattgcaacgccaaagtcattcccatcctc
          ctttccaagattttctcctggactgcaacgccaaagtcattcccgtcctc
          ctctccaagattttctcctggattgcaacaccaaagtcgttcccatcctc
          ctctccaagatcttctcctggattgcaacgccaaagtcattcccatcctc
          ctctccagaatcttctcctgaatagcaacaccaaagtcattcccatcttc
          ctttccaagattttctcctggattgcaacgccaaagtcattcccatcctc
          ctctccaagattttctcctggattgcaacgccaaagtcgttcccatcctc
          tattttggggatgagatgctgaatccagcaggacactgtaatgattgtct
          tattttggggatgagatgctgaatccagcaggacactgtaatgattgtct
          tattttggggatgagatgctgaatccagcaggacactgtaatgattgtct
          tattttggggatgagatgctgaatccagcaggacactgtaatgatggtct
          tattttggggatgagatgctgaatccagcaggacactgtaatgattgtct
          tattttggggatgagatgctgaatccagcaggacactgtaatgattgtct
          tattttggggatgagatgctgaatccagcaggacactgtaatgatggtct
          tattttggggatgagatgctgaatccagcaggacactgtaatgatggtct
          tattttggggatgagatgctgaatccagcaggacactgtaatgatggtct
          gattttggggatgagatgctgaatccagcaggacactgttatgatggtct
          tattttggggatgagatgctgaatccagcaggacactgtaatgatggtct
          tattttggggatgagatgctgaatccagcaggacactgtaatgatggtct
          tattttgggaataagatgctgaatccaacatgatacagtgatgcaggtct
          tattttggggatgagatgctgaatccagcaggacactgtaatgattgtct
          tattttggggatgagatgctgaatccagcaggacactgtaatgatggtct
          ccctcagtgctaggatctctggtttgactctgtcaagca
          ccctcagtgctaggatctctggtttgactctgtcaagca
          ccctcagtgctaggatctctggtttgactctgtcaagca
          ccctcagtgataggatctctggtttcactctgtccagca
          ccctcagtgctaggatctctggtttgactctgtcaagca
          ccctcagtgctaggatctctggtttgactctgtcaagca
          ccctcagtgataggatctctggtttcactctgtccagca
          ctctcaatgataggatctctggtttcactctgtccagca
          ccctcagtgctaggatctctggtttgactgtgtcaagca
          ccctcagtgccaggatctctggtttgactctgtcaagca
          ccctcagtgataggatctctggtttcactctgtccagca
          ctctcagtgatatgatctctggtttcactctgtccagca
          ctctcaaagccagaatctcgggtttcaccctgtctagca
          ccctcagtgctaggatctctggtttgactctgtcaagca
          ctctcagtgataggatctctggtttcactctgtccagca
