# Supplementary material for: A salmonid EST genomic study: genes, duplications, phylogeny and microarrays
Source: BMC Genomics. 2008 Nov 17;9:545. doi: 10.1186/1471-2164-9-545 (PMC2628678; doi:10.1186/1471-2164-9-545)
Supplement: Additional file 1 — 78 phylogenetic data sets and trees. The data provided represent the EST sequences, alignments, and trees used in the phylogenetic analyses. This file requires the "Tar" UNIX command to open it. [file 1471-2164-9-545-S1.tar › koop_salmonid_EST_trees_20080222/41/41-raw.tree]

((ss.4061667:500.0,sf.4784216:500.0,or.4184433:500.0,ss.4048325:500.0,
cc.4237760:500.0,tt.5045196:500.0,tt.5044668:500.0):500.0,oy.3291357:500.0);
