# Supplementary material for: A salmonid EST genomic study: genes, duplications, phylogeny and microarrays
Source: BMC Genomics. 2008 Nov 17;9:545. doi: 10.1186/1471-2164-9-545 (PMC2628678; doi:10.1186/1471-2164-9-545)
Supplement: Additional file 1 — 78 phylogenetic data sets and trees. The data provided represent the EST sequences, alignments, and trees used in the phylogenetic analyses. This file requires the "Tar" UNIX command to open it. [file 1471-2164-9-545-S1.tar › koop_salmonid_EST_trees_20080222/41/41-cluster_info.csv]

CBR Database ID	Gene Name	Protein	Swissprot Accession	Swissprot ID	e-value	Bitscore	ESTs	Contig Sequence
4061667	SYAP1	Synapse-associated protein 1	Q96A49	SYAP1_HUMAN	1e-100	937	DY728286,EG852816,CA054686,DY717690,DW561261,EG870234,EG823261,EG837744,DW005410,EG870233,DW579325,DY728287,DY717689,EG852815,CK899749,DW178015,EG792827,DW579132,DY695846,DW561262,BF228574,DW180105,EG823260,EG837745,EG878601,DW468733,DW468815,DY719304,EG878600,EG765650,EG756246,EG887304,EG887303,DW471743,EG756247,EG765649,EG880073,EG880074,EG792826,EG873072,EG873071	GACAAT*GGGAAAGAAGTATATTTATTAGGGAAAAACTGAAGACAGGATTTGAGAAGCACAGAAACAAGTATTATTTGGATAGATGTACACATCCCAACTGTGAAGGAATTCCAGAAAAAGAAAAGAGCAGAAAAGAGAAAAAAAATAACAATATGCAATATGTCAGTTGCCTCCTCGCCCATAAACGTTCACAGCTAAAATGTCAGCCAGCCACTAAACTGTACAGACAGAAAATGTATATTATACAGTATTTCAACACCAGACCACCTCCAGATCAGAATATACCCCATAGATGTACCCATTCTTGTGTGCTGAAACAAACAGTTTATGGTTTGTATGCAGCGGTTCCCTTCATTTCTATACCATTCTATTTCTATGGTCTAGACTAGACACTGTCA…
3291357	SYAP1	Synapse-associated protein 1	Q96A49	SYAP1_HUMAN	2e-99	930	CX257387,BX871806,CA361680,CX247051,CA387852,CX247052,CX038194,CX041658,BX910374,CX257388,CX147983,CX150373,CX150374,CX147984	GGAAAGAAGTATATTTATTAGGGAAAAACTGAAAGCAGGATTTGAGTAGCACAGAAACAAGTGTTTATTTGGATAGACGCACACATCCCAACTGCAAAAGAATTCCAGAAAAAGAAAAATAGCAGAATAGAGAAGAAAGAACAATATGCAATATGTCAGTTGCCTCGTCGGCCATAAACGTTCACAGCTAAAATGACAGCCAGCCACTACACTGTACAGACAGAAAATGTATATTATACAGTATTTCAACACCTGACCACCACCAGATCAGAATTCACCCCATAGATGTTCCCATTCTAGAGTGTGCTGAAACAAACGGTTAATGGTTTGTATGCAGCGGTTCCCTTCCTTTCTATACCATTCTATTTCTATGGTCTAGACTAGACCAAGGTCATGGTT…
5045196	SYAP1	Synapse-associated protein 1	Q96A49	SYAP1_HUMAN	3e-91	857	tthy-evl-508-369.b0_887121,tthy-evl-508-369.g0_886737	gggGTGGAAGAAGGGAACATAGACGGAATTATTGACAAGACTATTTTGGGGGATTTCAAAAAAGAACAGGACAAATTTGTCCAAGAAAAGAAAGCTAAGAAATCAGACACAGCTGTACCACCATGGGTCGGCTACAGTGAGGAGGAGACCATGCAGCAACAGATCCTGGCTTTGTCCGCTGACAGGAGGAACTTCCTGAGAAACCCACCTGCTGGAGTTCAGTTCCAGTTCGACTCTGAGCAGATGTATCCTATCGCCATGGTGATGCTGCAGGAAGACGAGCTACTGAACAGGATGCGCTTCGACCTGGTCCCCAAACAAGTGAAGGAGGATGCCTTCTGGAGGAACTACTTCTACCGTGTGTCCCTGATAAAGCAGTCGGCCCAGCTCACTGCCCTG…
4784216	SYAP1	Synapse-associated protein 1	Q96A49	SYAP1_HUMAN	2e-70	677	EV391235	GGGGGGGTGACGTAAACACAGAACCATGAAGGTACAATTATAAGCATTTAGTTTACAATCGATTTTCTATCATAGCTACACCCGAAAGACATCGGCGAAAATGTTCAAAGGGTGGGGAACGTGGCTGGGTATAGAGAACACATCGACGACAGAGGAGAGCGAAGTGGCTGACGTTGCTGTGGAGGAGAAAATTGTTCAAGACCAAAATGAAGTAAACAAACAACACGAACCTCCAGCAACAGAAGAACTGGGGCAGGAGGACGGAGACACCGTCCAACTCATCTCTCAGCAAGCTAAAGGATTCGGTGGCTTAATATTCAACTTTGCCAGCAATGCCACTAAGAAAATCTCCAACTCTGTGGCAGAGACTGCACACACCATCAAGAAGAGCGTGGAAGA…
4184433	SYAP1	Synapse-associated protein 1	Q96A49	SYAP1_HUMAN	3e-68	657	EL547975,EL540868	TCACAACAAGTGGCAGGTCATGAAAGCAAATCTTTGATTTTTCTTTTTGGTAGGAAAAACAACATCAGTTTTAAATCACGATGTTTAAGGGCTGGGGATCGTGGCTTGGTATACAGGACACCACGTCCTCCAACACGGAGAACGCGGAGTTACCCGTCGAGGTTGTCGAGGAGGAGAAGATTGTCCAAGCTCAGAACGAAGTAAACAAACAACAGACAGAGCAGGAGCCAGAGCAGGAGCCAGCTCCTCCACAGCAGCCCCAAGAAGCAGGAAAGGGACTCAGCGAATACATCTTCAGCTTTGCAAGTAGTGCCACTAAGAAGATATCAGACTCTGTTTCCGAGACCGCACAGAGCATCAAAAAGAGCGTAGAAGATGGGAACATCGATGGAATTATTG…
4237760	SYAP1	Synapse-associated protein 1	Q96A49	SYAP1_HUMAN	3e-67	648	EV367656,CX349424,EV366854,EV367845	GGGGGCTTCCTGGTGACGTGAACACAGAACCATGAAGGTGCATTTCTAATCACTTAGTTTACAATCGATTTTCTGTCATAGTTACGCCCGAAAGACATCGGCGAAAATGTTCAAAGGGTGGGGAACGTGGCTGGGTATAGAGAACACTACGAAGACAGAGGATAGCGAAGTGGCTGATGTTGCTGTGGAGGAGCAAGAGGAGAAAATTGTGCAAGACCAAAATGAAGTAAACAAACAACACGAACCTCCAGCAACAGAAGAACTGGAGCAGGAGGACGGAGACACAGTCCAACTCATCTCCCAGCAAGCTACAGGATTCGGTGGCTTAATATTCAACTTTGCCAGCAATGCCACCAAGAAGATCTCCAGCTCTGTGGCAGAGACTGCACACACAATCAA…
4048325	SYAP1	Synapse-associated protein 1	Q96A49	SYAP1_HUMAN	3e-69	666	DY703509,CX355418,CX353319,DY725318,EG873232,EG891915,EG757882	GGGGGGCTTCCTGGTGACGTAAACACAGAACCATGAAGGTACAATTCTAAGCACTTAGTTTACAATCGATTTTCTATCATAGCTACACCCGAAAGACATCGGCGAAAATGTTCAAAGGATGGGGAACGTGGCTGGGTATAGAGAACACCTCGACGACAGAGGAGAGCGAAGTGGCTGACGTTGCTGTGGAGGAGAAAATTGTTCAAGACCAAAATGAAGTAAACAAACAACACGAACCTCCAGCAACAGAAGAACTGGGGCAGGAGGAGGGAGACACCGTCCAACTCATCTCTCAGCAAGCTAAAGGATTCGGTGGCTTAATATTCAACTTTGCCAGCAATGCCACCAAGAAGATCTCCAACTCTGTGGCAGAGACAGCACACACCATCAAGAAGAGTG…
5044668	SYAP1	Synapse-associated protein 1	Q96A49	SYAP1_HUMAN	1e-70	678	tthy-evl-506-329.b0_878249	gggggagaaccatgaaggtacatttctaagcgcttagtttacaatcgattttctatcatagctacccccgaaagacatcgGCGAAAATGTTCAAAGGGTGGGGAACGTGGCTGGGCATAGAGAACACTGCGACGACAGAGGAGAGCGACGTGGCTGATATCGCTGTGGAGGAGCAAGAGGAGAGAATTGTCCAAGACCAAAACGAAGTAAACAAACAACACGAACCTCCAGCAACAGATGAACTGGGGCAGGAGGACGGAGACACAGTCCAACTCATCTCCCAGCAAGCTAAAGGATTCGGTGGCTTAATATTCAACTTTGCCAGCAATGCCACCAAGAAGATCTCCAACTCTGTGGCAGAGACTGCACACTCCATCAAGAAGAGCGTGGAAGAAGGGA…
