# Supplementary material for: A salmonid EST genomic study: genes, duplications, phylogeny and microarrays
Source: BMC Genomics. 2008 Nov 17;9:545. doi: 10.1186/1471-2164-9-545 (PMC2628678; doi:10.1186/1471-2164-9-545)
Supplement: Additional file 1 — 78 phylogenetic data sets and trees. The data provided represent the EST sequences, alignments, and trees used in the phylogenetic analyses. This file requires the "Tar" UNIX command to open it. [file 1471-2164-9-545-S1.tar › koop_salmonid_EST_trees_20080222/41/41-alignment.phy]

8 413
ss.4061667gcctgctgctgtgctgccagagcagtgagctgggccgactgctttatcag
oy.3291357gcctgctgctgtgctgccagggccgtgagctgggccgactgctttatcag
tt.5045196gcctgctgctgtgctgccagggcagtgagctgggccgactgctttatcag
sf.4784216gcctgctgctgtgctgccagggcagtgagctgggccgactgctttatcag
or.4184433gcctgctgctgggcagccagggctgtcagctgggccgactgtttcacaag
cc.4237760gcctgctgctgtgctgccagggcagtgagctgggccgactgctttatcag
ss.4048325gcctgctgctgtgctgccagggcagtgagctgggccgactgctttatcag
tt.5044668gcctgctgctgtgctgccagggcagtgagctgggccgactgctttatcag
          ggacacacggtagaagtagttcctccagaacacatcctccttcacttgtt
          ggacacacggtagaagtagttcctccagaacacatcctccttcacttgtt
          ggacacacggtagaagtagttcctccagaaggcatcctccttcacttgtt
          ggacacacggtagaagtagttcctccagaacacatcctccttcacttgtt
          ggacaccctgtagaagtagttcctccagaacatctcctcctttacgtgtt
          ggacacacggtagaagtagttcctccagaacacatcctccttcacttgtt
          ggacacacggtagaagtagttcctccagaacacatcctccttcacttgtt
          ggacacacggtagaagtagttcctccagaagacatcctccttcacttgtt
          tggggaccaggtcgaagcgcatcctgttcagtagctcatcttcctgcagc
          tggggaccaggtcgaagcgcatcctgttcagtagctcatcttcctgcagc
          tggggaccaggtcgaagcgcatcctgttcagtagctcgtcttcctgcagc
          tggggaccaggtcgaagcgcatcctgttcagtagctcatcttcctgcagc
          ttgggacgaggtcaaagcgcatccggttcagtagttcgtcctcctgcagc
          tgggaaccaggtcgaagcgcatcctgttcagtagctcgtcttcctgcagc
          tggggaccaggtcgaagcgcatcctgttcagtagctcatcttcctgcagc
          tggggaccaggtcgaagcgcatcctgttcagtagctcgtcttcctgcagc
          atcaccatggcgataggatacatctgctcagagtcgaactggaactgaac
          atcaccatggcgataggatacatctgctcagagtcgaactggaactgaac
          atcaccatggcgataggatacatctgctcagagtcgaactggaactgaac
          atcaccatggcgataggatacatctgctcagagtcgaactggaactgaac
          atcaccatagcgatggggtacatctgctccgagtcgaagtggaactggac
          atcaccatggcgataggatacatctgctcagagtcgaactggaactgaac
          atcaccatggcgataggatacatctgctcagagtcgaactggaactgaac
          atcaccatggcgataggatacatctgctcagagtcgaactggaactgaac
          tccagctggtgggtctctcaggaagttcctcctgtcagcggacaaagcca
          tccagctggtgggtctctcaggaagttcctcctgtcagcggacaaagcca
          tccagcaggtgggtttctcaggaagttcctcctgtcagcggacaaagcca
          tccagcaggtgggtctctcaggaagttcctcctgtcagcggacaaagcca
          gccagcaggggggtcacgcaggaagttccttcggtctgcagacagagcca
          tccagctggtgggtctctcagaaagttcctcctgtcagcggacagagcca
          tccagctggtgggtctctcaggaagttcctcctgtcagcagacaaagcca
          tccagctggtgggtctctcaggaagttcctcctgtcagcggacaaagcca
          ggatctgttgctgaatggtctcctcctcactgtagccaacccatggtggt
          ggatctgttgctgcatagtttcctcctcactgtagccaacccatggtggt
          ggatctgttgctgcatggtctcctcctcactgtagccgacccatggtggt
          ggatctgttgctgcatggtctcttcctcactgtagccaacccatggtggt
          ggatctgctgctgaatggtctcctcctcactgtatcccacccagggagga
          ggatctgttgctgcatggtgtcttcctcactgtagccgacccatggtggt
          ggatctgttgctgaatggtctcctcctcactgtagccaacccatggtggt
          ggatctgttgctgcatggtctcctcctcactgtagccgacccatggtggt
          acagctgtgtctgatttcttagctttcttttcttggacaaatttgtcctg
          acagctgtgtctgatttcttagctttcttttcttggacaaatttgtcctg
          acagctgtgtctgatttcttagctttcttttcttggacaaatttgtcctg
          acagctgtgtctgacttcttagctttcttttcttggacaaatttgtcctg
          acagctgcatctgacttcttggccttcttttcctccacaaatttctgttg
          acagctgtgtctgatttctttgctttcttttcttggacaaatttgtcctg
          acagctgcgtctgatttcttagctttcttttcttggacaaatttgtcctg
          acagctgtgtctgatttcttagctttcttttcttggacaaatttgtcctg
          ttcttttttgaagtcccccaaaatagtcttgtcaaaaattccatctatgt
          ttcttttttgaaatcccccaaaatagtcttgtcaaaaattccatctatgt
          ttcttttttgaaatcccccaaaatagtcttgtcaataattccgtctatgt
          ttcttttttgaaatctcccaaaatagtcttgtcaaaaattccatttatgt
          ttctttttgaaaatctcctagaattgtcttgtcaataattccatcgatgt
          ttcttttttgaaatccccccaaatagtcttgtcaataattccgtctatgt
          ttcttttttgaagtcccccaaaatagtcttgtcaaaaattccatctatgt
          ttcttttttgaaatcccccaaaatagtcttgtcaataattccatctatgt
          tcccttcttccac
          tcccttcttccac
          tcccttcttccac
          tcccttcttccac
          tcccatcttctac
          tcccgtcttccac
          tcccttcttccac
          tcccttcttccac
