# Supplementary material for: A salmonid EST genomic study: genes, duplications, phylogeny and microarrays
Source: BMC Genomics. 2008 Nov 17;9:545. doi: 10.1186/1471-2164-9-545 (PMC2628678; doi:10.1186/1471-2164-9-545)
Supplement: Additional file 1 — 78 phylogenetic data sets and trees. The data provided represent the EST sequences, alignments, and trees used in the phylogenetic analyses. This file requires the "Tar" UNIX command to open it. [file 1471-2164-9-545-S1.tar › koop_salmonid_EST_trees_20080222/42/42-raw.tree]

(ss.4026788:500.0,(((((sf.4780949:500.0,(ss.4054335:500.0,ss.4060503:500.0,
ss.4061753:500.0,(ss.4069702:500.0,ss.4025472:500.0):490.0,ss.4053529:500.0,
ss.4057908:500.0):458.0,oy.3297959:500.0):404.0,cc.4238536:500.0):406.0,tt.5046191:500.0):401.0,
(or.4180535:500.0,or.4180526:500.0):500.0):463.0,ss.4044244:500.0,cc.4238210:500.0,
tt.5046046:500.0,ss.4060558:500.0,ss.4053461:500.0,oy.3297293:500.0):500.0);
