# Supplementary material for: A salmonid EST genomic study: genes, duplications, phylogeny and microarrays
Source: BMC Genomics. 2008 Nov 17;9:545. doi: 10.1186/1471-2164-9-545 (PMC2628678; doi:10.1186/1471-2164-9-545)
Supplement: Additional file 1 — 78 phylogenetic data sets and trees. The data provided represent the EST sequences, alignments, and trees used in the phylogenetic analyses. This file requires the "Tar" UNIX command to open it. [file 1471-2164-9-545-S1.tar › koop_salmonid_EST_trees_20080222/42/42-cluster_info.csv]

CBR Database ID	Gene Name	Protein	Swissprot Accession	Swissprot ID	e-value	Bitscore	ESTs	Contig Sequence
4053461	Rtn4	Reticulon-4	Q9JK11	RTN4_RAT	2e-65	639	EG933382,EG774068,DW182191,CK892843,DV670539,DW538250,DW545314,BU965808,DW545315,EG816112,EG816113,EG823139,DY697957,EG823138,DY714386,rr_2903,DY710206,CA051216,EG834778,EG851092,EG813986,BQ036039,EG771295,DR696392,EG770324,DW182703,DY706399,DW181867,EG859898,DW006947,EG912910,EG912911,DY728642,CK891277,CK893681,CK892134,EG806814,DW582592,DW006422,DW006458,DW182555,DW181721,CB502330,CK892776,DW18…	gatcccctttcgagcggccgcccgggcaggtacgcgggggcATACAATTAGACCTCAAATCGACCGAGCAGGAGGTGAACTGCCTCGCTCTCCCTCGCGCAGCTGAGCTGGTGCTGAATGCGAGGAGGCTCAAGATGGATGCCAAACGGGTGGTAGAGCTCCTGTACTGGCGCGATGTCAAGACCTCGGGCGTGGTGTTTGGCGCTAGCCTCTCCCTGCTGCTCTCCCTGACACTGTGCAGCATTGTCAGTGTCTCCTCCTACATCGGTCTGGCTCTCCTCTCTGTCACCATCTGCTTCAGGATATACAAGGGGATCCTGCAGGCCATCCAGAAGTCTGATGAAGGGCACCCATTCAAGCTGTACCTGGATCAGGATGTGGCTCTGTCAGAGGAAACTG…
4180526	Rtn4	Reticulon-4	Q9JK11	RTN4_RAT	3e-64	628	EL532808,EL532807,EL519279,EL549833,EL550125,EL549940,EL549632,EL550523,EL537491,EL550126,EL550522,EL549939,EL549633,EL536657	catctagagaagctttattggtaattgtttatattcaacaatgcattccacaaacagttctccgaggagttcatcacaattgtatgaagtatcattcacaattacttgcataacaaacagcatgaagtttcaaagttacataattttgcagctttagataagtcaacagacagtatgttaagttgtttttttgtatttttaatcttaaattatgtttgtaaacgtgttcttccagagtttaactaggcagttgcaatgaggtgaaatgacttattaaatgttcttattttcatcttgcaaagtttctaaatgtttctagctagaaatactcagaagcatgaattgctatggtagctcctttcaacctgcttgtaatgtagacatcagtctgcatacttc…
4061753	Rtn4	Reticulon-4	Q9JK11	RTN4_RAT	4e-52	522	DN166197,DY696766,DN165773,DW571312,AM083832,DW543425,CX353508,DY740598,EG925922,DY706092,EG912022,EG808230,EG908895,CA061548,CA059183,CK884356,DY714742,EG808231,EG912023,BG936007,CK890537,EG879695,EG858081,CB502562,AJ424717,EG877658,EG858080,EG879696,EG925923,DW539038,DW565386,DW539039,DY740599,DW550927,EG886675	cACACGAGCTATTCAGTTGTTCCGTGGCAGTGGTGGAGTCGTTCTTCTGTAACAGTAGTTTATTCGGACCCAAAAAGCCTGACAGAATTCAACGAACGTATTTTGAGTGTTCGTAGTTATTCAGTGAACGTGCCCTGCAAAGTACAAACTTTATCCGAAGACGAAATGAGTAGATACAGTCAATTCGGTAATCATTATGGCAACAACGAGGCCACAGCTACATTTGGCGACGATGATATTGTAGACTTAGTTGGCGGAGCACATGATGCTATTGAGAGGCACAAGGCTTCGTACCCCGAGGATATAATCAAATTTACGAAGGACGAGGAAGCGCTACTGACCACCACCACAGAGCGTGCCACGGGACAACTGACACACGACGAGGTGATTCCAGATTCA…
4054335	Rtn4	Reticulon-4	Q9JK11	RTN4_RAT	4e-53	530	DY714741,DY735770,EG911984,CK897225,CK897873,CK897733,EG940448,EG779594,CA045901,EG779595,CB511338,CA047946,CB510768,EG835219,EG908896,DY706093,EG835230,EG911985,EG768473,EG871564,EG871562,CX356050	CATCTAGAAGCTTTATTGTAATTGTTTATATTTCACAATGCATTCCACAAACAGAAGAGTTCATTACAATTGTATGAAGTAACATTCACAATTACTTGCATAACAAACAATGCTTGAAGTTACATAATTTTGCAGCTTTAGATATTGGGTCCACAGACAGTGTTTCATTTTTTTCGTCTTAAGTTGTTTGTAAACGTGTTAGAGTTTAACTAGGCAGCTGCATGAGGTGAAATGATCATTAAATGCTTTAATTTTTTTAAGTTCTAAATGTTCCTAACTAGAAATACTCAGAATTATGAAGTGCTATGGAGTAGCGCCCTGCTGGTATTAGACCATCGCCAAGCACAATGACACACATCGCATCAAGCACACTCAAGAGTCACTGAAGAGGGCTAGAAG…
3297293	Rtn4	Reticulon-4	Q9JK11	RTN4_RAT	2e-64	627	CA377669,CX028392,CX031101,CB498195,CB492129,BX083038,CX026813,CX033859,CA369148,BX083039,CX260318,CX137593,CB496382,CB493576,CX140039,CX152293,CX140067,CX143933,CA345757,BX863098,CR367057,BX913365,BX889928,CX028743,BX872540,CX140038,BX077391,CX258332,CX143932,BX884096,CA372143,CX260319,CA385229,CA350212,CX140066,CA341727,CA377862,CX261048,CA355717,CA350323,CX261049,CX258331,CA359393,CA356271,CX2…	cagtccgctgacctcagtcgtacaccctgagagaaggggcgagagggaggggaagagacaggcagagaaagggagagtgaGACAAGGAACACTGCAGTCTCACAGGAGGAAGGTTTGGTTGTCCCCCCCCATCTTCCACCTCGGTCCCCGCACCCCACCCGACTGCGGGCCAACACACCGCACGCTGTCTGGAATGCCCTGCTGATACCTACAATAGCGTCTCTATCATGGAAAACGGAAAAACGGAAAACGGAGACTCCCAGCCTCCGCCACAGTGGAAAGACAAGGTGGTAGAGCTCCTGTACTGGCGCGATGTCAAGACCTCGGGCGTGGTGTTTGGCGCTAGCCTCTCCCTGCTGCTCTCCCTGACACTGTGCAGCATCGTCAGTGTCTCCTCCT…
4060558	Rtn4	Reticulon-4	Q9JK11	RTN4_RAT	8e-66	640	EG787742,EG787741,EG940937,EG940938,EG870988,DW591776,DW591777,EG870989,EG922474,AJ424810,EG922476,EG830316,EG830317,EG820641,rr_182002,EG938673,EG802975,EG797555,EG797554,CA767891,EG813628,EG808929,CA768172,DY706400,DW549004,CB499285,CB498865,EG876616,CA043270,rr_33438,EG770321,EG771294,EG808928,AJ424671,EG851093,AJ424225,CK876204,CA044689,DW533739,DW338886,DW007141,CK893499,DW182593,DN138864,EG…	TTTTTTTTTTtcGTCTATAAGCTTTATTGTAATTGTTTCTATTTAACAATGCATTCCACAAACAGTTCTCATAAGAGTTCATTACAATTGTATGAAGTATCATTCACAATTACTTGCATAAACAATGCTTGAAGTTTCCATGTTACATAATTTTGCAGCTTTAGATAGGGTCCACAGATGGTATGTTAATTTTTTTTGTCTTAAGTTGTTTGTAAACGTGTTCTTCCAGAGTTTAAATAGGCAGCTGCATGAGGTGAAATGATCATTAAAATGTTCTCAAAGTTCTAAATGTTTCTAGCTAGAAATACTCAGAAGCATGAAGTGCTATGGATTATCGCCCTGCTGGCATTAAAGACCACAGTCAAGCACAATGACACACGTCAACACCTTGTGTCAAGC…
4053529	NDUFA5	NADH dehydrogenase [ubiquinone] 1 alpha subcomplex subunit 5	P23935	NDUA5_BOVIN	5e-43	443	rr_181989,DW591082,EG788622,CB507700,EG771969,EG771968,EG788611,EG776666,DW548451,AJ424145,EG776668,EG813423,EG813422	ggggtagggcagtttgctatagctgttttgaggcacttgtacagcctgggtttgatacctgatgcccagtgacgtactcgCTCCGCTGCTTCCTCTGCCCTTCTGGCCCATTGCCCAGACTAGAGTACGCTGAAACAGAGGCAAAGCACTGCATATGCCAGTGTTCAGGACTCAGCTAAGACTCAATGACTGAGTGGAAGTGACTGGGTTTGAGCCAGGATGAAGCCCTGTCCCTGCTAGGCCTGTATGGCTGCTAGAGCCACACCCTGCCTGAATGCCTGCCACTGCAGTGTGAAGATGACATATTCTTCTCACACACAGCATTCTCACGCATACAATTGTACACAACCCATCTGCATGCTCTCAGAAACCTGGACAATGAGTCGGATCAGTCTAACA…
4780949	RTN4	Reticulon-4	Q9NQC3	RTN4_HUMAN	2e-54	541	EV394171,EV393343,EV394172,EV393344	ggggggatgtggcgtctgcaaatctagtcccagaagttcaggaagaatctcctagtcagcgctcttacctcctactcaccCAGAAGGTTAAGTCAGACCTGGAGAAGGATGATACCAAAGGTCCCACCTCAAAGGCCCCTCTCATCCACTCGCCTGTTCGCAAACCGGAGTTGCTCGCTAAGGACACAGGACCGGAGTTGCTCGCTAAGGACAAAATGGATCAGATGCCCAACCTGAGTGCTGAAGCAGTGGTAGAGCTCCTGTACTGGCGTGATGTCAAGACTTCTGGCGTGGTGTTTGGCGCTGGCCTCTCTCTGCTGCTCTCCCTGACACTTTGCAGCATTGTCAGCGTCTCGTCCTACATCGCTCTGGCGCTCCTCTCCGTCACCATTTGCTTCA…
3297959	Rtn4	Reticulon-4	Q9JK11	RTN4_RAT	2e-46	344	CX139916,CX037321,CX035101,CX144068,CA343994,CA364869,CF752434,CB492473,CR376435,BX077085,CA354243,CA371107,CX351348,CX722631,CX722630,BX080168,CX037730,CB497680,CB494577,CB497887,BX077084,CX144069,CX139917,CX142176,CX152087,CX039232,CX027670,BX077212,CX040423,CB492200,BX076158	ACAGGAGGAAGGTTTGGTTGTCCCCCATCTTCCACCTCGGTCCCCGCACCCCACCCGCCTCCAGCCCAACACACCGCATGCTGTCTGGAATGCCCTGCTGATACCTTCACAGCGGCTCAATCATGGAAAACGGGAAAACAGAAAATGGAGACACCCAGCCTCCACCACAGTGGAAAGACAAGGTGGTAGAGCTCCTGTACTGGCGTGATGTCAAGACTTCTGGCGTGGTGTTTGGCGCTGGCCTCTCTCTGCTGCTCTCCCTGACACTTTGCAGCATCGTCAGCGTCTCATCCTACATCACTCTGGTGCTCCTCTCCGTCACCATTTGCTTCAGGATATACAAGGGGATCCTGCAGGCCATCCAGAAGTCTGATGAAGGGCACCCATTCAAGCTGTACC…
4060503	Rtn4	Reticulon-4	Q9JK11	RTN4_RAT	4e-52	521	EG918435,DW588186,EG918434,DY696767,DY735769,EG779053,DW534785,EG857425,DW571313,DW534372,DW543426,CA053612,CB508051,EG768474,EG801736,DW182613,DW534371,DW565385,DW550928,EG786988,DW534786,EG931337,EG779054,EG857426,EG801735,DW178818,EG867637,EG867638,EG923603,EG923602,EG914854,EG904482,BU965742,EG786174,EG886674,EG838293,EG931338,EG914855	gggggGAGCTAGTGCTGGATGCTAGGAGGCTCAAGATGGATGCCGAACGGGTGGTAGAGCTCCTGTACTGGCGCGATGTCAAGACTTCTGGCGTGGTGTTTGGCGCTGGCCTCTCTCTGCTGCTCTCCCTGACACTTTGCAGCATCGTCAGCGTCTCATCCTACATCACTCTGGCGCTCCTCTCTGTCACCATTTGCTTCAGGATATACAAGGGGATCCTGCAGGCCATCCAGAAGTCTGATGAAGGGCACCCATTCAAGCTGTACCTGAATCAGGATGTGGGTCTGTCAAAGGAAACTGTCCATAAGTACAGCGACTGTGCTCTGGCACGGTTCAACACAACAGTCATAGAGCTGCGTCGCCTCTTTCTTGTTGAAGACCTGGTGGATTCCCTCAAGT…
4057908	Rtn4	Reticulon-4	Q9JK11	RTN4_RAT	2e-43	445	EG880659,EG880658,EG838294,CA046641,CA768379,EG940447,EG796077,EG796066,EG785367,EG904483,EG785378,EG786173,EG894509,EG894508	gTCTAGAAGCTTTATTGTAATTGTTTATATTTCACAATGCATTCCACAAACAGAAGAGTTCATTACAATTGTATGAAGTAACATTCACAATTACTTGCATAACAAACAATGCTTGAAGTTACATAATTTTGCAGCTTTAGATATTGGGTCCACAGACAGTGTTTCATTTTTTTCGTCTTAAGTTGTTTGTAAACGTGTTAGAGTTTAACTAGGCAGCTGCATGAGGTGAAATGATCATTAAATGCTTTAATTTTTTTAAGTTCTAAATGTTCCTAACTAGAAATACTCAGAATTATGAAGTGCTATGGAGTAGCGCCCTGCTGGTATTAGACCATCGCCAAGCACAATGACACACATCGCATCAAGCACACTCAAGAGTCACTGAAGAGGGCTAGAAGC…
5046046							tthy-evl-510-335.b0_876719,tthy-evl-510-335.g0_886319,tthy-evl-514-143.g0_883439,tthy-evl-514-143.b0_882671	gggggtctatgagaagtacaaggtacagattgaccattacgtgggtatggccaataagcaggttaaagacattattgcaaCTGTCCAGGCCAAAGTCCCAGGACTGAAGCGTGTGAAGGCCGAGTGAAGAAGGAAAGGAAAATGAGCTAGTCCCTGAGACTTCCTGTGAGAGTGTGGAGGGCACTAGGTGGGGGGGTAAGGGGGCATGCACCCCCTGCATCACTGTTATTTTCAGTCTCTCTTCAGTACATAATTCCTTGTTCCCTGAAACACCATGGGTTATGTTTTAAAAAAGATATATATTATTCACCAGCTGAACAGTATTCCCACGTTTTTGAACGAAATTTAACATGCTAATCTATCTGGCTTAAAATGCTAATTTGTGTGAATATGTAATAA…
4180535							EL519278	catctagagaagctttattggtaattgtttatattcaacaatgcattccacaaacagttctccgaggagttcatcacaattgtatgaagtatcattcacaattacttgcataacaaacagcatgaagtttcaaagttacataattttgcagctttagataagtcaacagacagtatgttaagttgttttttttgtatttttaatcttaagttatgtttgtaaacgtgttcttccagagtttaactaggcagttgcaatgaggtgaaatgacttattaaatgttcttattttcatcttgcaaagtttctaaatgtttctagctagaaatactcaaaagcatgaattgctatggtagctcctttcaacctgcttgtaatgtagacatcagtctgcatactt…
4026788							EG834777	CATCTATAAGCTTTATTGTAATTGTTTCTATTTAACAATGCATTCCACAAACAGTTCTCATAAGAGTTCATTACAATTGTATGAAGTATCATTCACAATTACTTGCATAAACAATGCTTGAAGTTTCCATGTTACATAATTTTGCAGCTTTAGATAGGGTCCACAGATGGTATGTTAATTTTTTTGTCTTAAGTTGTTTGTAAACGTGTTCTTCCAGAGTTTAAATAGGCAGCTGCATGAGGTGAAATGATCATTAAAATGTTCTCAAAGTTCTAAATGTTTCTAGCTAGAAATACTCAGAAGCATGAAGTGCTATGGATTATCGCCCTGCTGGCATTAAAGACCATAGTCAAGCACAATGACACACGTCAACACCTTGCGTCAAGCACACTCAATAGC…
4044244							qa,CB502513,DW568145,DW591315,DY712181,DW571577,qa,qa	CATCTATAAGCTTTATTGTAATTGTTTCTATTTAACAATGCATTCCACAAACAGTTCTCATAAAAGTTCATTACAATTGTATGAAGTATCATTCACAATTACTTGCATAAACAATGCTTGAAGTTTCCATGTTACATAATTTTGCAGCTTTAAATAGGGTCCACAGATGGTATGTTAATTTTTTTTGTCTTAAGTTGTTTGTAAACGTGTTCTTCCAAAGTTTAAATAGGCAGCTGCATGAGGGGAAATGATCATTAAAATGTTCTCAAAGTTCTAAATGTTTCTAGCTAAAAATACTCAAAAGCATGAAGTGCTATGGATTATCGCCCTGCTGGCATTAAAGACCATAGTCAAGCACAATGACACACGTCAACACCTTGTGTCAAGCACACTCAATAG…
5046191							tthy-evl-505-253.g0_876253	CATCTAGAAGCTTTATTGTAATTGTTTATATTTCACAACACATTCCACAAACAGAAGAGTTCATTACAATTGTCTGAAGTAACATTCACAATTTCTTGCATAACAAACAATGCTTGAAGTTTCATAATTTTGCAGCTTTAGATATTGGGTCCACAGACAGTATCATTTTTTTTTTGTCTTAAGTTGATGTTTGTAAACGTGTTCGAGTTTAACTAGGCAGCTGCATGAGGTGAAAGGGTTATTAAAATGTTCATATTGGGGGGGAGAAGTCCTAAACGTTTCTAGCTAGAAATACTCAGAAGCATGAAGTGCTATGGAGTGGCGCCCTGCTGGCATTAGAGACCATCGTCAAGCACAATGACACAGGTCGTGTCAAGCACACTCAAGAGTCACTGATGA…
4238536							qa,CB483592	CATCTAAAAGCTTTATTGTTTATATTTCACAATGCATTCCACAAACAGAAGAGTTCATTACAATTGTATGAAGTAACATTCACAATAACTTGCGTAACAAACAATGTTTGAAATTTCCAAGTTACATAATTTTGCAGCTTTAAATATTGGGTCCACAGACAGCATTTCATTTTTTTCGTCTTAAGTTGATGTTTGTAAACGTGTTTAAAGTTTAACTAGGCAGCTGCATGAGGGGAAATGATCATTACATGTTCTCATTCTAAAGTTCTAAATGTTTCTAGCTAAAAATACTCAAAAGCAAGAAGTGCTATGGAGTAGCGCCCTGCTGGCATTAAAGACAATCGTCAAGCACAATGACATGTTGTGTCAAGCACACTCAAGAGTCACTGGAGAGCTAGA…
4025472							EG877657	gAagcTTtatTgGAATTGTTTAtatTTcccaatgcatTCCCCAAacaaaAAagtTcATTACAATTggatgAagtaacatTcccAATTACTTgcataacaAaaaatggtTGAaGTTacatAATTTTGcagCTTTAAataTTGGggcCCcAAacaGGgttTCATTTTTTTcgccTTAAGTTGTTTgGAAACGGGTTAAAGTTTAACTAGGcaGCTGcatgAGGGGAAaagatCATTAAatgctTTAATTTTTTTAAgttctaAatggtCctaactaaaAatactcaaAattAtGaAgggctATGgagtagcccCccgctgggaTTAAaCcctccCcaagcacAatgAcCcccatcgcATCAaGcaccctcAagagtcacTgAaaaGGgctagaagcTTTGG…
4238210							EV252441	GCATCTAGAAGCTTTATTGTAATTGTTTCTATTTCACAATGCATTCCACAAACAGTTCTCAGAAGAGTTCATTACAATTGTATGGAGTATCATTCACAATTACTTGCATAACAAACAATGCTTGAAGTTTCCATGTTACATAATTTTGCAGCTTTAGCTATTGGGTCCACAGACGGTATGTTAATTTTTTTTGTTTTACGTTGTTCGTAAACGTGTTCTTCCAGAGTTTAAATAGGCAGCTGCATGAGGTGAAATGATCATTAAAATGTTCTCATATTTTCTTGTAAAGTTCTAAGTGTTTCTAGCTAGAAATACTCAGAAGCATGAAGTGCTATGGATTATCGCCCTGCTGGCATTAAAGACCATCGTCAAGCACAATGACACACGTCAACACCTTGT…
4069702							DW588187	AAAGCTTAATGGTAATTGTTTATATTTCACAAGTGCATTCCACAAACAAAAAAGTTCATTACAATGGTTTGAAGTAACATTCACAATTACTGTGCTTAACAAACAATGCTTGAAGTTACATAATTTGGCAGCTTTAAATATGGGGTCCCCAGACAGTGTTTCATTTATTACGTCTAAAGTTGTTTGCAACCGTGTTAGAGTTTATCTAGGCAGCTGCATGAGGTGAAATGATCATAAAATGCTTAAATTTTTTAAAGTCCTAAATGTTCCTAACTAAAAATACTCAGAATTATGAAGTGCTATGGAGTAACGCCCTGCTGGTATTAGACCATCGCCAAGCACAATGACCCCCATCGCATCAAGCACACTCAAAAGTCACTGAAAAGGGCTAAA
