# Supplementary material for: A salmonid EST genomic study: genes, duplications, phylogeny and microarrays
Source: BMC Genomics. 2008 Nov 17;9:545. doi: 10.1186/1471-2164-9-545 (PMC2628678; doi:10.1186/1471-2164-9-545)
Supplement: Additional file 1 — 78 phylogenetic data sets and trees. The data provided represent the EST sequences, alignments, and trees used in the phylogenetic analyses. This file requires the "Tar" UNIX command to open it. [file 1471-2164-9-545-S1.tar › koop_salmonid_EST_trees_20080222/42/42-alignment.phy]

20 333
ss.4053461cttcagtggctattgagtgtgcttgacacgtgtcattgtgcttgactatg
or.4180526cttcaatggttcttgagtgtgctttatacgtgtcattgtgctgaagtatg
ss.4061753cttcagtgactcttgagtgtgcttgatgcgtgtcattgtgcttggcgatg
ss.4054335cttcagtgactcttgagtgtgcttgatgcgtgtcattgtgcttggcgatg
oy.3297293cttcagtggctattgagtgtacttgacacgtgtcattgtgcttgacgatg
ss.4060558cttcagtggctattgagtgtgcttgacacgtgtcattgtgcttgactgtg
ss.4053529cttcagtgactcttgagtgtgcttgatgcgtgtcattgtgcttggcgatg
sf.4780949cttcagtggctcttgagtgtgcttgacacgtgtcattgtgcttggcgatg
oy.3297959cttcagtgactcttgagtgtgcttgacatgtgtcattgtgcttggcgatg
ss.4060503cttcagtgactcttgagtgtgcttgatgcgtgtcattgtgcttggcgatg
ss.4057908cttcagtgactcttgagtgtgcttgatgcgtgtcattgtgcttggcgatg
tt.5046046cttcagtggctattgagtgtgcttgacacgtgtcattgtgcttgacgatg
or.4180535cttcaatggttcttgagtgtgctttatacgtgtcattgtgctgaagtatg
ss.4026788cttcagtggctattgagtgtgcttgacgcgtgtcattgtgcttgactatg
ss.4044244tttcagtggctattgagtgtgcttgacacgtgtcattgtgcttgactatg
tt.5046191catcagtgactcttgagtgtgcttgacacgtgtcattgtgcttgacgatg
cc.4238536ctccagtgactcttgagtgtgcttgacacatgtcattgtgcttgacgatt
ss.4025472tttcagtgactcttgagggtgcttgatgcgggtcattgtgcttggggagg
cc.4238210tttcagtggctattgagtgtgcttgacacgtgtcattgtgcttgacgatg
ss.4069702tttcagtgacttttgagtgtgcttgatgcgggtcattgtgcttggcgatg
          gtctaatgccaacagggcgataatccatagcacttcatgcttctgagtat
          gtccattacaagcaggttgaaataccatagcaattcatgcttctgagtat
          gtctaataccagcagggcgctactccatagcacttcataattctgagtat
          gtctaataccagcagggcgctactccatagcacttcataattctgagtat
          gtctaatgccagcagggcgataatccatagcacttcatgcttctgagtat
          gtctaatgccagcagggcgataatccatagcacttcatgcttctgagtat
          gtctaataccagcagggcgctactccatagcacttcataattctgagtat
          gtctaataccagcagggcgctattccatagcacttcatgcttctgagtat
          gtctaataccagcagggcgctattccatagcacttcatgcttctgagtat
          gtctaataccagcagggcgctactccatagcacttcataattctgagtat
          gtctaataccagcagggcgctactccatagcacttcataattctgagtat
          gtctaatgccagcaggacgataatccatagcacttcatgcttctgagtac
          gtccattacaagcaggttgaaataccatagcaattcatgcttttgagtat
          gtctaatgccagcagggcgataatccatagcacttcatgcttctgagtat
          gtctaatgccagcagggcgataatccatagcacttcatgcttttgagtat
          gtctaatgccagcagggcgccactccatagcacttcatgcttctgagtat
          gtctaatgccagcagggcgctactccatagcacttcttgcttttgagtat
          gtttaatcccagcggggggctactccatagcccttcataattttgagtat
          gtctaatgccagcagggcgataatccatagcacttcatgcttctgagtat
          gtctaataccagcagggcgttactccatagcacttcataattctgagtat
          ttctagctagaaacatttagaacatttaatgatcatttcacctcatgcag
          ttctagctagaaacatttagaacattaataagtcatttcacctcatgcaa
          ttctagttaggaacatttaaagcatttaatgatcatttcacctcatgcag
          ttctagttaggaacatttaaagcatttaatgatcatttcacctcatgcag
          ttctagctagaaacatttagaacatttaatgataatttcacctcatgcag
          ttctagctagaaacatttagaacatttaatgatcatttcacctcatgcag
          ttctagttaggaacatttaaagcatttaatgatcatttcacctcatgcag
          ttctagttagaaacatttagagcatttaatgatcatttcaactcatgcag
          ttctagttagaaacatttaaagcatttaatgatcatttcacctcatgcag
          ttctagttaggaacatttaaagcatttaatgatcatttcacctcatgcag
          ttctagttaggaacatttaaagcatttaatgatcatttcacctcatgcag
          ttctagctagaaacatttagaacattgaatgatcatttcacctcatgccg
          ttctagctagaaacatttagaacattaataagtcatttcacctcatgcaa
          ttctagctagaaacatttagaacatttaatgatcatttcacctcatgcag
          ttttagctagaaacatttagaacatttaatgatcatttcccctcatgcag
          ttctagctagaaacgttttgaacatttaataaccctttcacctcatgcag
          ttttagctagaaacatttagaacatgtaatgatcatttcccctcatgcag
          ttttagttaggaccatttaaagcatttaatgatcttttcccctcatgcag
          ttctagctagaaacacttagaacatttaatgatcatttcacctcatgcag
          ttttagttaggaacattttaagcattttatgatcatttcacctcatgcag
          ctgcctatttaaactaacacgtttacaaacaacttaagacaaaaaaatta
          ctgcctagttaaactaacacgtttacaaataatttaagattaaaaataca
          ctgcctagttaaactaacacgtttacaaacaacttaagacgaaaaaaatg
          ctgcctagttaaactaacacgtttacaaacaacttaagacgaaaaaaatg
          ctgcctatttaaactaacacgtttacaaagaacttaagacaaaaaaataa
          ctgcctatttaaactaacacgtttacaaacaacttaagacaaaaaaatta
          ctgcctagttaaactaacacgtttacaaacaacttaagacgaaaaaaatg
          ctgcctagttaaactaacacgtttacaaacaacttaagatgaaaaaaatg
          ctgcctagttaaactaacacgtttacctacaacttaagacgaaaaaaatg
          ctgcctagttaaactaacacgtttacaaacaacttaagacgaaaaaaatg
          ctgcctagttaaactaacacgtttacaaacaacttaagacgaaaaaaatg
          ctccctagttactctagaacgtttacaaacaacttaagacaaaaaaatta
          ctgcctagttaaactaacacgtttacaaataacttaagattaaaaataca
          ctgcctatttaaactaacacgtttacaaacaacttaagacaaaaaaatta
          ctgcctatttaaactaacacgtttacaaacaacttaagacaaaaaaatta
          ctgcctagttaaactaacacgtttacaaacaacttaagacaaaaaaaaaa
          ctgcctagttaaactaacacgtttacaaacaacttaagacgaaaaaaatg
          ctgcctagttaaactaacccgtttccaaacaacttaaggcgaaaaaaatg
          ctgcctatttaaactaacacgtttacgaacaacgtaaaacaaaaaaatta
          ctgcctagataaactaacacggttgcaaacaactttagacgtaataaatg
          acaccatctgtggacctatctaaagctgcaaaattatgtaacttcaagtt
          acactgtctgttgacttatctaaagctgcaaaattatgtaacttcatgct
          aaactgtctgtggacctatctaaagctgcaaaattatgtaacttcaagtt
          aaactgtctgtggacctatctaaagctgcaaaattatgtaacttcaagtt
          acaccatctgtggacctatctaaagctgcaaaattatgtaacttcaagtt
          acaccatctgtggacctatctaaagctgcaaaattatgtaacttcaagtt
          aaactgtctgtggacctatctaaagctgcaaaattatgtaacttcaagtt
          aaactgtctgtggacctatctaaagctgcaaaattatgtaacttcaagtt
          aaactgtctgtggacctatctaaagctgcaaaattatgtaacttcaagtt
          aaactgtctgtggacctatctaaagctgcaaaattatgtaacttcaagtt
          aaactgtctgtggacctatctaaagctgcaaaattatgtaacttcaagtt
          acaccgtctgtggacctatctaaagctgcaaaattatgtaacttcaactt
          acactgtctgttgacttatctaaagctgcaaaattatgtaacttcatgct
          acaccatctgtggacctatctaaagctgcaaaattatgtaacttcaagtt
          acaccatctgtggacctatttaaagctgcaaaattatgtaacttcaagtt
          tgactgtctgtggacctatctaaagctgcaaaattatgaaacttcaagtt
          aagctgtctgtggacctatttaaagctgcaaaattatgtaatttcaaatt
          aacctgtttggggccctatttaaagctgcaaaattatgtaacttcaactt
          acaccgtctgtggacctagctaaagctgcaaaattatgtaacttcaagtt
          aaactgtctggggacctatttaaagctgccaaattatgtaacttcaagtt
          gtttatgcaagtaattgtgaatgatacttcatacaattgtaatgaactcc
          gtttatgcaagtaattgtgaatgatacttcatacaattgtgatgaactcc
          gtttatgcaagtaattgtgaatgttacttcatacaattgtaatgaactcc
          gtttatgcaagtaattgtgaatgttacttcatacaattgtaatgaactcc
          gtttatgcaagtaattgtgaatgatacttcatacaattgtaatgaactcc
          gtttatgcaagtaattgtgaatgatacttcatacaattgtaatgaactcc
          gtttatgcaagtaattgtgaatgttacttcatacaattgtaatgaactcc
          gtttatgcaagtaattgtgaatgttacttcatacaattgtaatgtactct
          gtttatgcaagtaattgtgaatgttacttcatacaattgtaatgaactcc
          gtttatgcaagtaattgtgaatgttacttcatacaattgtaatgaactcc
          gtttatgcaagtaattgtgaatgttacttcatacaattgtaatgaactcc
          gtttatgcaagtaattgtgaatgatacttcatacaattgtaatgaactcc
          gtttatgcaagtaattgtgaatgatacttcatacaattgtgatgaactcc
          gtttatgcaagtaattgtgaatgatacttcatacaattgtaatgaactcc
          gtttatgcaagtaattgtgaatgatacttcatacaattgtaatgaacttc
          gtttatgcaagaaattgtgaatgttacttcagacaattgtaatgaactcc
          gtttacgcaagttattgtgaatgttacttcatacaattgtaatgaactcc
          ttttatgcaagtaattgggaatgttacttcatccaattgtaatgaacttt
          gtttatgcaagtaattgtgaatgatactccatacaattgtaatgaactcc
          gtttaagcaagtaattgtgaatgttacttcaaaccattgtaatgaacttt
          tgtttgtggaatgcattgttaaatagaaacaat
          tgtttgtggaatgcattgttgaatataaacaat
          tgtttgtggaatgcattgtgaaatataaacaat
          tgtttgtggaatgcattgtgaaatataaacaat
          tgtttgtggaatgcattgtgaaatagaaacaat
          tgtttgtggaatgcattgttaaatagaaacaat
          tgtttgtggaatgcattgtgaaatataaacaat
          tgtttgtggaatgcattgtgaaatataaacaat
          tgtttgtggaatgcattgtgaaatataaacaat
          tgtttgtggaatgcattgtgaaatataaacaat
          tgtttgtggaatgcattgtgaaatataaacaat
          tgtttgtggaatgcattgtgaaatagatacgat
          tgtttgtggaatgcattgttgaatataaacaat
          tgtttgtggaatgcattgttaaatagaaacaat
          tgtttgtggaatgcattgttaaatagaaacaat
          tgtttgtggaatgtgttgtgaaatataaacaat
          tgtttgtggaatgcattgtgaaatataaacaat
          tgtttggggaatgcattgggaaatataaacaat
          tgtttgtggaatgcattgtgaaatagaaacaat
          tgtttgtggaatgcattgtgaaatataaacaat
