# Supplementary material for: A salmonid EST genomic study: genes, duplications, phylogeny and microarrays
Source: BMC Genomics. 2008 Nov 17;9:545. doi: 10.1186/1471-2164-9-545 (PMC2628678; doi:10.1186/1471-2164-9-545)
Supplement: Additional file 1 — 78 phylogenetic data sets and trees. The data provided represent the EST sequences, alignments, and trees used in the phylogenetic analyses. This file requires the "Tar" UNIX command to open it. [file 1471-2164-9-545-S1.tar › koop_salmonid_EST_trees_20080222/43/43-raw.tree]

(((cc.4237360:500.0,cc.4237593:500.0):492.0,(((ss.4041508:500.0,ss.4038526:500.0):376.0,
(ss.4059746:500.0,ss.4035983:500.0,ss.4032101:500.0):493.0,ss.4038750:500.0):392.0,
((tt.5045129:500.0,tt.5045617:500.0):487.0,tt.5044785:500.0):496.0,(sf.4780658:500.0,
sf.4779684:500.0):388.0,ss.4032294:500.0,oy.3297404:500.0,ss.4061754:500.0):451.0):500.0,
or.4182582:500.0);
