# Supplementary material for: A salmonid EST genomic study: genes, duplications, phylogeny and microarrays
Source: BMC Genomics. 2008 Nov 17;9:545. doi: 10.1186/1471-2164-9-545 (PMC2628678; doi:10.1186/1471-2164-9-545)
Supplement: Additional file 1 — 78 phylogenetic data sets and trees. The data provided represent the EST sequences, alignments, and trees used in the phylogenetic analyses. This file requires the "Tar" UNIX command to open it. [file 1471-2164-9-545-S1.tar › koop_salmonid_EST_trees_20080222/43/43-cluster_info.csv]

CBR Database ID	Gene Name	Protein	Swissprot Accession	Swissprot ID	e-value	Bitscore	ESTs	Contig Sequence
4237593	SEC11A	Signal peptidase complex catalytic subunit SEC11A	P67810	SC11A_BOVIN	3e-89	841	EV366963,EV253246,EV251041,EV252867,EV366857,EV252866,EV366964,EV366858,EV251042,EV253247,CB484164	ccttggaacatattttattgtaaagggagttagttctccttctccgtgacggtctttgttccacgcagtctgcctgtacgACGTGCAGCAATGAGACCGACCTTGCGACCAGCGGGTGCATCCCTCCTTATAGTTGAGGGTTTGCCTATATGCTGGTGGTTACCACCACCGAAGGGATGTTCAACGGGGTTCATGGCCACACCACGAACACGTGGCCAGGAGTTCCTCTTGGCCTTGTACTTGTGGTAGGCACGACCGGCCTTCAGGATGGGCTTGTCAATACGTCCACCTCCGCTCGAgntTTTTTTTTTTTTTTTTTTTTTTTTTTTTAACAGATGTCATATTTAATGTCACAAATATATCAGTTGTCATACAATACTTTAAGCAAAGCAAAACCTA…
3297404	SEC11A	Signal peptidase complex catalytic subunit SEC11A	P67810	SC11A_BOVIN	2e-89	841	CX124481,CB488545,CX123975,BX085797,BX313513,BX313514,CA348590,BX085798,BX297784,CA342621,BX320213,CA365347,BX299160,BX309214,BX305727,BX309215,CA359495,CA356933,BX305728,CX244989,BX299161,BX858490,CX038057,CA387795,CX040023,CX244988,DV191407,DV193988,DV197895,DV195716,DV195201	ccCGGAAGATTTGGATGCAAGTTTCTCGGACGTTTAGCCATATGTTCGCTTTTTATATATCGATCACTGGTTTTTATTTCATTTCGGTAATTTTATAAACTCAATACCGGGACGATGTTGTCTTTAGATTTCCTTGATGATGTGCGGCGGATGAATAAGCGTCAGCTCTACTACCAGGTGCTGAATTTTGGTATGATAGTGTCCTCAGCCCTGATGATCTGGAAAGGACTGATGGTCGTGACAGGCAGCGAGAGCCCTATTGTTGTCGTCCTCAGTGGAAGTATGGAGCCTGCTTTCCATCGAGGAGACCTTCTGTTCCTAACAAACCGGGTTGAAGACCCCATCAGAGTCGGAGAGATTGTGGTCTTCAGGATAGAGGGCAGAGAGATCCCCATAGTA…
4059746	SEC11A	Signal peptidase complex catalytic subunit SEC11A	P67810	SC11A_BOVIN	2e-89	841	EG876788,EG816713,EG810229,EG781505,DW534386,EG848886,DW534387,EG876799,EG938036,EG929735,EG794798,EG767968,CA050402,EG909645,EG910214,CK880505,EG929736,CB512428,CA039547,CK891225,EG805358,EG915112,AJ425223,EG910213,EG938037,EG848897,EG767966,EG820472,EG909644,EG781506,AM041742,EG868874,EG940304,CK891382,EG794800,EG772161,CK890884,DW340173,EG809701,EG810230,EG773208,EG915110,EG898067	cccgtatcgagaagcgacacctcgacaaaatattttgaatgtgggcggaacttccggctgagtgtacccggaagatttgGATGCAAGTTTCTCGGACGTTCATCCATATGTTCGCTTTTTATGTATCGATCACTGGTTTTTATTTAATTTAGGTAATTTTATAAACTCAATACCGGGACGATGTTATCTTTAGATTTCCTTGATGATGTGCGGCGGATGAATAAGCGCCAGCTCTACTACCAGGTGCTGAATTTTGGTATGATAGTGTCCTCAGCCCTGATGATCTGGAAAGGACTGATGGTCGTGACAGGCAGCGAGAGCCCTATTGTTGTTGTTCTCAGTGGAAGTATGGAGCCTGCTTTCCATCGAGGAGACCTTCTGTTCCTGACAAACCGGGTT…
4061754	SEC11A	Signal peptidase complex catalytic subunit SEC11A	P67810	SC11A_BOVIN	2e-89	841	EG831250,EG769344,EG831249,EG769343,EG781566,EG900108,EG941525,EG873919,EG802302,EG843021,EG781565,CA063120,CA036762,EG855225,EG838130,EG909694,EG911355,CK877957,EG932253,EG912562,EG833784,EG870568,EG768430,EG794437,EG773838,EG788178,EG925669,EG792293,EG792065,EG837717,EG920118,EG911354,DW471683,EG873907,EG792294,EG843022,EG837718,EG932251,EG792067,EG912561,EG765228,EG941442,EG901449,EG794436,EG8…	gggggagtgcacccggaagatttgGATGCAAGTTTCTCAGACGTTCATCCATATGTTCGCTTTTTATGTATCGATCACTGGTTTTTATTTAATTTAGGTAATTTTATAAACTCAATACCGGGACGATGTTGTCTTTAGATTTCCTTGATGATGTCCGGCGGATGAATAAGCGCCAGCTCTACTACCAGGTGCTGAATTTTGGTATGATAGTGTCCTCAGCCCTGATGATCTGGAAAGGACTGATGGTCGTGACAGGCAGCGAGAGCCCTATTGTTGTTGTTCTCAGTGGAAGTATGGAACCTGCTTTCCATCGAGGAGACCTTCTGTTCCTGACAAACCGGGTCGAGGACCCCATCAGAGTCGGAGAGATTGTGGTCTTCAGGATAGAGGGCAGAGAGA…
4032294	SEC11A	Signal peptidase complex catalytic subunit SEC11A	P67810	SC11A_BOVIN	5e-88	829	EG866187,EG866188	ggggggcacccggaagatttgGATGCAAGTTTCTCAGACGTTCATCCATATGTTCGCTTTTTATGTATCGATCACTGGTTTTTATTTAATTTAGGTAATTTTATAAACTCAATACCGGGACGATGTTGTCTTTAGATTTCCTTGATGATGTCCGGCGGATGAATAAGCGCCAGCTCTACTACCAGGTGCTGAATTTTGGTATGATAGTGTCCTCAGCCCTGATGATCTGGAAAGGACTGATGGTCGTGACAGGCAGCGAGAGCCCTATTGTTGTTGTTCTCAGTGGAAGTATGGAACCTGCTTTCCATCGAGGAGACCCTCTGTTCCTGACAAGCCGGGTCGAGGACCCCATCAGAGTCGGAGAGATTGTGGTCTTCAGGATAGAGGGCAGAGAGATCC…
4035983	SEC11A	Signal peptidase complex catalytic subunit SEC11A	P67810	SC11A_BOVIN	5e-89	837	EG756874,EG756873	gggggtacccggaagatttgGATGCAAGTTTCTCGGACGTTCATCCATATGTTCGCTTTTTATGTATCGATCACTGGTTTTTATTTAATTTAGGTAATTTTATAAACTCAATACCGGGACGATGTTATCTTTAGATTTCCTTGATGATGTGCGGCGGATGAATAAGCGCCGGCTCTACTACCAGGTGCTGAATTTTGGTATGATAGTGTCCTCAGCCCTGATGATCTGGAAAGGACTGATGGTCGTGACAGGCAGCGAGAGCCCTATTGTTGTTGTTCTCAGTGGAAGTATGGAGCCTGCTTTCCATCGAGGGGACCTTCTGTTCCTGACAAACCGGGTTGAGGACCCCATCAGAGTCGGAGAGATTGTGGTCTTCAGGATAGAGGGCAGAGAGATCCC…
4041508	SEC11A	Signal peptidase complex catalytic subunit SEC11A	P67810	SC11A_BOVIN	1e-88	834	EG791105,EG772162,EG773209,EG805357,EG898068,EG809702	agaGGGTAACAAATGTCATATTTAATGTCACAAACATATCACTTGTCATTCAATATTTCAAGCAAAGCAAAACCTAATAAAAAGTGAAAACCAAACCCCCAATTAACCATCTAAAATGTTGGATTCATGTTCTGAAAAAAAAAAATAAAAAAATACAGCTCTTTATTCTACTTAACTTATATCTAATTTCCCCTCACAAAAATAATGAACCCTTGTTTTTTTATAATGTAAACACTATCCACATTTCTAAACACAATTCAAAACATATGGTACAAACAAAGCAACTTCATTTGACATAATCAACATAATTCTGTCTTAAAAGGCATGGGGGGGATTTCCAATTCTTCCTCCGGGGCAAAAAGTTAGGGAGTCTCTTCCTCACTCCCGATGGACCAGGAC…
4038526	SEC11A	Signal peptidase complex catalytic subunit SEC11A	P67810	SC11A_BOVIN	5e-89	837	EG900109,EG756525,EG765229	AACAGATGTCATATTTAATGTCAAACATATCACTTGTCATTCAATATTTCAAGCAAAGCAAAACCTCATTAAAAGTGAAAACAAAATACACAATTAACCATCTAAAATGTTGGATTCATGTTCTGAAAAAATAAAATAAAAAAATACAGCTCTTTATTCTACTTAACTTATATCTAATTTCCCTCACAAAAATAATGAACGCTTGTTTTTTATAATGTAAACACTATCCACATTTCTAGACAATTCAAAACATATGGTACAAAAAAAGCAACTTAATTTGACATAATCAACATAATTCTGTCTTGAAAGGCATGGGGGGGTGGGGATTTCCAATTCTTCCTCCGTGGCAAATaGTTAGGTAGTCTCTTCCTCACTCCCGATGGACCAGGACAAACAGAC…
4038750	SEC11A	Signal peptidase complex catalytic subunit SEC11A	P67810	SC11A_BOVIN	1e-87	825	EG942170,qa,CA037068,EG940305	gGAGGGTAACAGATGTCATATTTAATGTCACAAACATATCACTTGTCATTCAATATTTCAAGCAAAGCAAAACCTAATAAAAAGTGAAAACCAAACACACAATTAACCATCTAAAATGCTGGATTCATGTTCTGAAAAAAGAAAATAAAGAAATACAGCTCTTTATTCTACTTAACTTATATCTAATTTCCCCTCACAAAAATAATGAACGCTTGTTTTTTTATAATGTAAACACTATCCACATTTCTAAACACAATTCAAAACATATGGTACAGACAAAGCAACTTCATTTGACATAATCAACATAATTCTGTCTTAAAAGGCATGGGGGGGATTTCCAATTCTTCCTCCGTGGCAGATAGTTAGGTAGTCTCTTCCTCACTCCCGATGGACCAGGAC…
4779684	SEC11A	Signal peptidase complex catalytic subunit SEC11A	P67810	SC11A_BOVIN	3e-89	839	EV386233,EV386234	GGGGGAGATTTGGATGCAGGTTTCTCGGACGTTAATCCATATGTTCGCTTTTTATGTATCGATGACTGGATTTTATTTAATTTAGGTAATTTTATAAACTCAATACCGGGACGATGCTGTCTATAGATTTCCTTGATGATGTGCGGCGGATGAATAAGCGCCAGCTCTACTACCAGGTGCTGAATTTTGGTATGATAGTGTCCTCAGCCCTGATGATCTGGAAAGGACTGATGGTCGTGACAGGCAGCGAGAGCCCTATTGTTGTCGTCCTCAGTGGAAGTATGGAGCCTGCTTTCCATCGAGGAGACCTTCTGTTCCTGACAAACCGGGTCGAGGACCCCATCAGAGTCGGAGAGATTGTGGTCTTCAGGATAGAGGGCAGAGAGATCCCCATAGTAC…
4182582	SEC11A	Signal peptidase complex catalytic subunit SEC11A	P67810	SC11A_BOVIN	5e-97	906	EL518790,EL524044,EL529587,EL524045,EL529588,EL526771,EL526770,EL519065,EL519064,EL520939,EL520938	ggggaCCCGGAAGATTTGGATGCAAGTTTTTCTGTAACGTGCATCCATATGTCGACCTATTTTATTATAAATTAAATGTAATATAGGTGATTTCTGAGATTTATATCCGAAACAATGTTGTCTTTAGATTTCCTAGATGATGTGCGTCGCATGAATAAGCGGCAGCTCTATTACCAGGTGCTGAACTTTGGTATGATTGTGTCCTCTGCGCTCATGATATGGAAAGGATTGATGGTTGTGACAGGCAGTGAAAGTCCCATTGTTGTTGTTCTCAGTGGGAGTATGGAGCCAGCTTTTCACAGAGGAGATCTCCTTTTTCTGACAAACCGAGTGGAGGACCCCATCAGGGTTGGAGAGATTGTGGTCTTCAGGATAGAGGGCAGAGAGATCCCAATAGTA…
4032101	SEC11A	Signal peptidase complex catalytic subunit SEC11A	P67810	SC11A_BOVIN	2e-88	832	EG883031,EG883030	ggggATGTTCGCTTTTTATGTATCGATCACTGGTTTTTATTTAATTCAGGTAATTTTATAAACTCAATACCGGGACGATGTTATCTTTAGATTTCCTTGATGATGTGCGGCGGATGAATAAGCGCCAGCTCTACTACCAGGTGCTGAATTTTGGTATGATAGTGTCCTCAGCCCTGATGATCTGGAAAGGACTGATGGTCGTGACAGGCAGCGAGAGCCCTATTGTTGTTGTTCTCAGTGGAAGTATGGAGCCTGCTTTCCATCGAGGAGACCTTCTGTTCCTGGCAAACCGGGTTGAGGACCCCATCAGAGTCGGAGAGATTGTGGTCTTCAGGATAGAGGGCAGAGAGATCCCCATAGTACACAGAGTACTAAAGATTCATGAAAAGGAAAATGGCG…
5045129	SEC11A	Signal peptidase complex catalytic subunit SEC11A	P67810	SC11A_BOVIN	6e-89	836	tthy-evl-507-380.b0_883292,tthy-evl-507-380.g0_878684	ccttgaagcgatcactggtttttattttatttaggtgattccccaactcaataccgggacgatgttgtctttagatttccTTGACGATGTGCGGCGGATGAATAAGCGTCAGCTCTACTACCAAGTGCTGAATTTTGGTATGATAGTGTCCTCAGCCCTGATGATCTGGAAAGGACTGATGGTTGTGGCAGGCAGTGAGAGCCCTATTGTTGTTGTCCTCAGTGGGAGTATGGAGCCTGCTTTCCATCGAGGAGACCTTCTGTTCCTGACAAACCGTGTCGAGGACCCCATCAGAGTTGGAGAGATTGTGGTCTTCAGGATAGAGGGCAGAGAGATCCCCATAGTACACAGAGTACTAAAGATTCATGAAAAGGAAAATGGTGAAATCAAGTTCCTGAC…
4780658	SEC11A	Signal peptidase complex catalytic subunit SEC11A	P67810	SC11A_BOVIN	3e-89	839	EV392437,EV388146	GGGGGAGATTTGGATGCAAGTTTCTCGGACGTTAATCCATATGTTCGCTTTTTATGTATCGATGACTGGATTTTATTTAATTTAGGTAATTTTATAAACTCAATACCGGGACGATGCTGTCTATAGATTTCCTTGATGATGTGCGGCGGATGAATAAGCGCCAGCTCTACTACCAGGTGCTGAATTTTGGTATGATAGTGTCCTCAGCCCTGATGATCTGGAAAGGACTGATGGTCGTGACAGGCAGCGAGAGCCCTATTGTTGTCGTCCTCAGTGGAAGTATGGAGCCTGCTTTCCATCGAGGAGACCTTCTGTTCCTGACAAACCGGGTCGAGGACCCCATCAGAGTCGGAGAGATTGTGGTCTTCAGGATAGAGGGCAGAGAGATCCCCATAGTAC…
4237360	SEC11A	Signal peptidase complex catalytic subunit SEC11A	P67810	SC11A_BOVIN	9e-31	332	EV252873,EV252872	ggCATGAAAAGGAAAATGGTGAAATCAAGTTCCTGACCAAAGGTGACAACAACTCTGTAGATGACAGAGGGCTGTACAAGCCGGGACAGCACTGGCTGGAGAAGAAAGATGTGGTGGGAAGAGCCAGAGGGTTTGTACCATACATCGGAATCGTTACCATTCTGATGAACGACTACCCCAAATTCAAGTATGCTGCTCTCTTCCTGCTGGGTCTGTTTGTCCTGGTCCATCGGGAGTGAGGAAGAGACTACCTAACTATCTGCCACAGATGAAGAATTGGAAAGAATTGGAAATCCCCACCCCACCATGCCTTTCAAGACATAATTATGTTGATTATGTCTAATTACGTTGATTTTCTGTACCACATGTTTTGGATTGTGTGTAGAAATGTGGATAGTG…
5044785	SEC11A	Signal peptidase complex catalytic subunit SEC11A	P67810	SC11A_BOVIN	6e-34	359	tthy-evl-502-087.b0_881463,tthy-evl-502-087.g0_879159	gggggAGAGTACTAAAGATTCATGAAAAGGAAAATGGTGAAATCAAGTTCCTGACCAAAGGTGACAACAACTCTGTAGATGACAGAGGGCTGTACAAGCCGGGACAGCACTGGCTAGAGAAGAAAGACGTTGTGGGACGAGCCAGAGGATTTGTGCCATACATCGGAATCGTTACCATTCTGATGAACGATTACCCCAAATTCAAGTACGCTGTTCTCTTCCTGCTGGGTCTGTTTGTCCTGGTCCATCGGGAGTGAGGAAGAGACTACTTAACTTTCTGCCACAGAGGAAGAATTGGAAATCCCCACCCACCATGCCTTTCAAGACAGAATTATGTTGATTATGTCAAATTAAGTTGCTTTTTCTGTACAATATGTTTTGAATTGTGTGTAGAAATGT…
5045617	Sec11a	Signal peptidase complex catalytic subunit SEC11A	Q9R0P6	SC11A_MOUSE	2e-28	311	tthy-evl-515-104.b0_877256,tthy-evl-515-104.g0_878792	ggggGGTGAAATCAAGTTCCTGACCAAAGGTGACAACAACTCTGTAGATGACAGAGGGCTGTACAAGCCGGGACAGCACTGGCTAGAGAAGAAAGACGTTGTGGGACGAGCCAGAGGATTTGTGCCATACATCGGAATCGTTACCATTCTGATGAACGATTACCCCAAATTCAAGTACGCTGTTCTCTTCCTGTTGGGTCTGTTTGTCCTGGTCCATCGGGAGTGAGGAAGAGACTACTTAACTTTCTGCCACTGAGGAAGAATTGGAAATCCCCACCCACCATGCCTTTCAAGACAGAATTATGTTGATTATGTCAAATTAAGTTGCTTTTTCTGTACAATATGTTTTGGATTGTGTGTAGAAATGTGGATAGTGTTGTTTACATTATTAAAAAAAAC…
