# Supplementary material for: A salmonid EST genomic study: genes, duplications, phylogeny and microarrays
Source: BMC Genomics. 2008 Nov 17;9:545. doi: 10.1186/1471-2164-9-545 (PMC2628678; doi:10.1186/1471-2164-9-545)
Supplement: Additional file 1 — 78 phylogenetic data sets and trees. The data provided represent the EST sequences, alignments, and trees used in the phylogenetic analyses. This file requires the "Tar" UNIX command to open it. [file 1471-2164-9-545-S1.tar › koop_salmonid_EST_trees_20080222/43/43-alignment.phy]

17 336
cc.4237593ggtgaaatcaagttcctgaccaaaggtgacaacaactctgtagatgacag
oy.3297404ggcgaaatcaagttcctgaccaaaggtgacaacaactctgtagatgacag
ss.4059746ggcgaaatcaagttcctgaccaaaggtgacaacaactctgtagatgacag
ss.4061754ggcgaaatcaagttcctgaccaaaggtgacaacaactctgtagatgacag
ss.4032294ggcgaaatcaagttcctgaccaaaggtgacaacaactctgtagatgatag
ss.4035983ggcgaaatcaagttcctgaccaaaggtgacaacaactctgtagatgacag
ss.4041508ggcgaaatcaagttcctgaccaaaggtgacaacaactctgtagatgacag
ss.4038526ggggaaatcaagttcctgaccaaaggtgacaacaactctgtagatgacag
ss.4038750ggcgaaatcaagttcctgaccaaaggtgacaacaactctgtagatgacag
sf.4779684ggcgaaatcaagttcctgaccaaaggtgacaacaactctgtagatgacag
or.4182582ggagacataaagttcctgaccaaaggtgacaacaatgcagttgatgacag
ss.4032101ggcgaaatcaagttcctgaccaaaggtgacaacaactctgtagatgacag
tt.5045129ggtgaaatcaagttcctgaccaaaggtgacaacaactctgtagatgacag
sf.4780658ggcgaaatcaagttcctgaccaaaggtgacaacaactctgtagatgacag
cc.4237360ggtgaaatcaagttcctgaccaaaggtgacaacaactctgtagatgacag
tt.5044785ggtgaaatcaagttcctgaccaaaggtgacaacaactctgtagatgacag
tt.5045617ggtgaaatcaagttcctgaccaaaggtgacaacaactctgtagatgacag
          agggctgtacaagccgggacagcactggctggagaagaaagatgtggtgg
          agggctatacaagccgggacagcactggctagagaaaaaagatgtggtgg
          agggctgtacaagccaggacagcactggctagagaagaaagacgtggtgg
          agggctgtacaagccgggacagcactggctagagaagaaagatgtggtgg
          agggctgtacaagccgggacagcactggctagagaagaaagatgtggtgg
          agggctgtacaagccaggacagcactggctagagaagaaagacgtggtgg
          agggctgtacaagccgggacagcactggctagagaagaaagatgtggtgg
          agggctgtacaagccgggacagcactggctagagaagaaagatgtggtgg
          agggctgtacaagccgggacagcactggctagagaagaaagatgtggtgg
          agggctgtacaagccggggcagcactggctagagaagaaagacgtggtgg
          agggctgtacaagcaagggcagcactggctggagaagaaagatgtggtgg
          agggctgtacaagccaggacagcactggctagagaagaaagacgtggtgg
          agggctgtacaagccgggacagcactggctagagaagaaagacgttgtgg
          agggctgtacaagccgggacagcactggctagagaagaaagacgtggtgg
          agggctgtacaagccgggacagcactggctggagaagaaagatgtggtgg
          agggctgtacaagccgggacagcactggctagagaagaaagacgttgtgg
          agggctgtacaagccgggacagcactggctagagaagaaagacgttgtgg
          gaagagccagagggtttgtgccatacatcggaatcgttaccattctgatg
          gacgagccagagggtttgtgccatacatcggaatcgttaccattctgatg
          gacgagccagagggtttgtgccatacataggaatcgttaccattctgatg
          gacgagccagagggtttgtgccatacataggaatcgttaccattctgatg
          gacgagccagagggtttgtgccatacataggaatcgttaccattctgatg
          gacgagccagagggtttgtgccatacataggaatcgttaccattctgatg
          gacgagccagagggtttgtgccatacataggaatcgttaccattttgatg
          gacgagccagagggtttgtgccatacataggaatcgttaccattttgatg
          gacgagccagagggtttgtgccatacataggaatcgttaccattttgatg
          gacgagccagagggtttgtgccatacatcggaatcgttaccattctgatg
          ggagggccagagggtttgtgccatacattggaattgtgaccattctgatg
          gacgagccagagggtttgtgccatacataggaatcgttaccattctggtg
          gacgagccagaggatttgtgccatacatcggaatcgttaccattctgatg
          gacgagccagagggtttgtgccatacatcggaatcgttaccattctgatg
          gaagagccagagggtttgtaccatacatcggaatcgttaccattctgatg
          gacgagccagaggatttgtgccatacatcggaatcgttaccattctgatg
          gacgagccagaggatttgtgccatacatcggaatcgttaccattctgatg
          aacgactaccccaaattcaagtatgctgttctcttcctgctgggtctgtt
          aatgactatcccaaattcaagtacgctgttctcttcctgctgggtctgtt
          aacgactatcccaaattcaagtacgctgttctcttcctgctgggtctgtt
          aacgactaccccaaattcaagtacgctgttctcttcctgctgggtctgtt
          aacgactatcccaaattcaagtacgctgttctcttcctgctgggtctgtt
          aacgactatcccaaattcaagtacgctgttctcttcctgctgggtctgtt
          aacgactatcccaaattcaagtacgctgtttttttcctgctgggtttgtt
          aacgactatcccaaattcaagtacgctgtttttttcctgctgggtctgtt
          aacgactatcccaaattcaagtacgctgttctcttcctgctgggtctgtt
          aacgactatcccaaattcaagtacgctgttctcttcctgctgggtctgtt
          aacgattaccccaaattcaagtatgctgtccttttcatgctcggcctgtt
          aacgactatcccaaattcaagtacgctgttctcttcctgctgggtctgtt
          aacgattaccccaaattcaagtacgctgttctcttcctgctgggtctgtt
          aacgactatcccaaattcaagtacgctgttctcttcctgctgggtctgtt
          aacgactaccccaaattcaagtatgctgctctcttcctgctgggtctgtt
          aacgattaccccaaattcaagtacgctgttctcttcctgctgggtctgtt
          aacgattaccccaaattcaagtacgctgttctcttcctgttgggtctgtt
          tgtcctggtccatcgggagtgaggagactacctaactatctgccacagat
          cgtcctggtccatcgggagtgaggagactacctaactatctaccacggag
          tgtcctggtccatcgggagtgaggagactacctaactatctgccacggag
          tgtcctggtccatcgggagtgaggagactacctaactatctgccacggag
          tgtcctggtccatcgggagtgaggagactacctaactatctgccacggag
          tgtcctggtccatcgggagtgaggagactacctaactatctgccacggag
          tgtcctggtccatcgggagtgaggagactccctaactttttgccccggag
          tgtcctggtccatcgggagtgaggagactacctaactatttgccacggag
          tgtcctggtccatcgggagtgaggagactacctaactatctgccacggag
          tgtcctggtccatcgggagtgaggagactacctaactatctgccacggag
          tgtgttggtccatcgagagtgaggggattaccagaccagtactgatcgat
          tgtcctggtccatcgggagtgaggagactacctaactatctgccacggag
          tgtcctggtccatcgggagagaggagactacttaactttctgccactgag
          tgtcctggtccatcgggagtgaggagactacctaactatctgccacggag
          tgtcctggtccatcgggagtgaggagactacctaactatctgccacagat
          tgtcctggtccatcgggagtgaggagactacttaactttctgccacagag
          tgtcctggtccatcgggagtgaggagactacttaactttctgccactgag
          gaagaattggaaacccaccatgcctttcaagacataattatgttgattac
          gaagaattgtaaacccaccatgcctttcaagacagaattatgttgattac
          gaagaattggaaacccaccatgccttttaagacagaattatgttgattac
          gaagaattggaaacccaccatgcctttcaagacagaattatgttgattac
          gaagaattggaaacccaccatgcctttcaagacagaattatgttgattac
          gaagaattggaaacccaccatgccttttgagacagaattatgttgattac
          gaagaattggaaaccccccatgccttttaagacagaattatgttgattac
          gaagaattggaaaccccccatgcctttcaagacagaattatgttgattac
          gaagaattggaaaccccccatgccttttaagacagaattatgttgattac
          gaaaaattggaaacccaccatgcctttcaagacagaattatgttgattac
          cccatgaaggaaattcaccatgcctttcaagacagaattatgtttattac
          gaagaattggaaacccaccatgccttttaagacagaattatgttgattac
          gaagaattggaaacccaccatgcccttcaagacagaattatgttgattac
          gaaaaattggaaacccaccatgcctttcaagacagaattatgttgattac
          gaagaattggaaacccaccatgcctttcaagacataattatgttgattac
          gaagaattggaaacccaccatgcctttcaagacagaattatgttgattac
          gaagaattggaaacccaccatgcctttcaagacagaattatgttgattac
          taattacgttgattttctgtaccatatgttttggat
          aaattaagttgtttttctctaccatgtgttttgaat
          aaatgaagttgtttgtctgtaccatatgttttgaat
          aaattaagttgtttttctgtaccatatgttttgaat
          aaattaagttgtttttctgtaccatatgttttgaat
          aaatgaagttgtttgtctgtaccatatgttttgaat
          aaatgaagttgtttgtttgtaccatatgttttgaat
          aaattaagttgtttttttgtaccatatgttttgaat
          aaatgaagttgtttgtctgtaccatatgttttgaat
          aaattaagttgtttttctgtaccatatgttttgaat
          aaagaagacctgctttctttaccatctatttggctt
          aaatgaagttgtttgtctgtaccatatgttttgaat
          aaattaagttgtttttctgtacaatatgttttggat
          aaattaagttgtttttctgtaccatatgttttgaat
          taattacgttgattttctgtaccacatgttttggat
          aaattaagttgtttttctgtacaatatgttttgaat
          aaattaagttgtttttctgtacaatatgttttggat
