# Supplementary material for: A salmonid EST genomic study: genes, duplications, phylogeny and microarrays
Source: BMC Genomics. 2008 Nov 17;9:545. doi: 10.1186/1471-2164-9-545 (PMC2628678; doi:10.1186/1471-2164-9-545)
Supplement: Additional file 1 — 78 phylogenetic data sets and trees. The data provided represent the EST sequences, alignments, and trees used in the phylogenetic analyses. This file requires the "Tar" UNIX command to open it. [file 1471-2164-9-545-S1.tar › koop_salmonid_EST_trees_20080222/44/44-raw.tree]

((((((cc.4237422:500.0,cc.4237212:500.0):492.0,(ss.4061901:500.0,tt.5044685:500.0):440.0):480.0,
(tt.5044881:500.0,(ss.4058585:500.0,sf.4784361:500.0):444.0):495.0,oy.3298077:500.0):500.0,
or.4187793:500.0):500.0,cc.4238279:500.0):500.0,ss.4057939:500.0);
