# Supplementary material for: A salmonid EST genomic study: genes, duplications, phylogeny and microarrays
Source: BMC Genomics. 2008 Nov 17;9:545. doi: 10.1186/1471-2164-9-545 (PMC2628678; doi:10.1186/1471-2164-9-545)
Supplement: Additional file 1 — 78 phylogenetic data sets and trees. The data provided represent the EST sequences, alignments, and trees used in the phylogenetic analyses. This file requires the "Tar" UNIX command to open it. [file 1471-2164-9-545-S1.tar › koop_salmonid_EST_trees_20080222/44/44-cluster_info.csv]

CBR Database ID	Gene Name	Protein	Swissprot Accession	Swissprot ID	e-value	Bitscore	ESTs	Contig Sequence
3298077	Phb2	Prohibitin-2	Q5XIH7	PHB2_RAT	2e-97	783	BX314350,BX314351,CX248214,CX248215,CA356968,DV191015,BX862544,BX314114,BX873125,CR372160,BX315887,BX298595,CA349436,CA352006,BX297222,BX317827,CA381947,CA386711,CA385020,BX879835,BX310740,CA377633,CA354136,CA387593,CA377586,CA353511,CA354994,CA356882,CA355085,BX298594,CX067570,CX067571,CX066522,CX066523,BX869526,CX716482	tgtctgtgacgaccttggatatcgactgcACTGCAAGCATGGCGAATAAAGAGCCCAACCGCTTCCTGACACATCTGCGGGACCTGGCCGGTCGAATGTCTGGTGCGGGGGGCAAGGGAGCAGGGATAGGTCTCAAGCTGCTCATTGGTGCTGGAGCTCTGGCCTATGGCGTCAAAGAGGCTACATTCACAGTGGATGGAGGTCAGAGAGCAATCATCTTCAACAGAATTGGGGGGATGCAGATGGACACAGTGCTGGCTGAGGGACTGCACTTCAGGTTACCATGGATCCAGTACCCAATCATCTATGACATCAGAGCCAGGCCCAGGAAGATCGCTTCACTAACTGGAAGCAAAGATCTGCAGATGATTAACATTGGACTGCGTGTGCTGTCCCGTC…
4057939	Phb2	Prohibitin-2	Q5XIH7	PHB2_RAT	1e-112	1038	CK991166,DY725442,EG850182,DW340593,DW581695,CK890144,DW473634,DY725441,CX357017,EG850181,DW581696,DW339534,DW559099,CB500464,DW548773,CK874728,DW559098,DW548772,BM413976	ctgtgatccaaaaacatgtatttattcaaacccaattttagtgcttcagcttcaagttaggatatagaacacagtaatgaAGACCTTTTTCCTCAAGCCAAGATGAACAAATAGTTTGAAATACGGTGATTTT*TT*TTTTTTT*ATTAAAAGGGGGGAAACATGAACCAAAGAAAATAAATATTTGCATGACAATTAGACGCATTACGTTGGAGTAACATGTTTCGTGACACAGACATTAAGATTCATTGGTATTCATTCATGACACTTCGTGAAGATCCAGCATGACACTTTCAACAGGTATGAAACAGAGGTATAACCAGGACAAAAACTGCTTATGTTGAGTGTTACAGAACACAAATATAGTAAAAGTACAGAGGAGCCCGTCTCCTAGAAATG…
4187793	Phb2	Prohibitin-2	Q5XIH7	PHB2_RAT	1e-106	992	EL545880,EL538933,EL548193,EL545856,EL537522,EL548194,EL545857,EL538932,EL545881	ACAAAAAAAAAAGAACTCTTTAATGTTCCGTCTTTGTTTTGACCGACATGTTTCAGTCAGTGGTAGAGAACTGTGGATACAGTGAACAGCTAAGCGCCCGTCTGTCTCTCCTCATGGATGGACCCAGGACCTCCCTGGTACTGTAGTGGGAAAGCATCACCACACCGCAAAAGCACTGCCATAAATCAACGCAAAACAGGCCAGCTAAGCACAGTTCACCAGTTCAACAGTTGCATAGAATCAAAAATCGGGGACATCATCCTTTAAGTCTAACCTCCATTCATAGAGTGCAGAAATCTTTAAATAAAAACACCTAGATTAACAATAATTATGGTTACCATTAGAACGGGAATACCCATCTGTTGTTTCCAAGGTTACGTCTGATGCCTGTTCTGTTGT…
4058585	Phb2	Prohibitin-2	Q5XIH7	PHB2_RAT	1e-107	997	CA063378,DY710845,CA051274,CB515781,EG924360,DY691595,EG807648,EG807649,rr_2817,DW566989,CA044534,DW547789,DY727575,CA061283,DY710846,AM083757,CK888402,CB505047,DY691596,DY727574,CX356810,DW470869,DW547788,DW566990,CX356490,DY726435,CB514735,DW547889,DW576472,EG924359,DY725714,CA054735,DW576473	ACTGTGCAGTCCCTGTTTATTTTTAGTCACGTCAACAGTGAACAATGTAATAACACTTAGAAGGGCAAAGCCTTTCTGTCAGCTCCAAACTAGTGGATGGAATCATTTTGGCAGACCCTTGATCGCCACGAGGAGTAGTACTGTCCAACAGCAGAGGTGTATCAGATAATATGGTCGTCATTTAACACAATGAGAGAGGGCAGCTAGTCCCAGCAGTAGTTTCATAGAAAAGAGAGGACTTAGGTCATTAGTACACATCTGATGCACCAAGGCTGAGTTTAGAACAGCAGCCCAATTCAGATATTTTGTCTACCAATTGGTCTTTTGACCAATCACACCAGATTATTTTCAGAGCTGATCTGATTAATCAAAAGACCAATTAGTAAAAAATAAAAATAG…
4061901	Phb2	Prohibitin-2	Q5XIH7	PHB2_RAT	1e-107	998	EG919597,EG890160,DW552258,DW562159,EG890159,EG931064,EG931075,EG774477,DW555850,DY730799,DY694417,EG799208,rr_181903,CB502263,EG939611,EG933689,CB504788,EG774479,DW472380,CA060590,CA053726,CA057328,EG819073,EG819074,EG875937,EG802097,EG802098,EG830264,EG775785,EG836697,DY712815,DW558595,CA043337,CA042284,EG796588,EG919596,EG932159,EG758529,EG855481,EG804682,EG855482,EG804683,EG804235,DW562158,EG…	atgaaatAAAATCAAGACATTTGTGCTGTCCCTTTATTTTCAGTCATGTCTCAATCTGCTGCCTTCCTTTCCACTTCAAACTAGTAGTAAGCTGTAAACAGTGCAGTTGCATAAAAAAATAATAAGACTAAGTCATCATTTCACCTTCATTTTACAAGCACATCTTCAAATATTGTTTATTTTTTTT*ATACACCATTCCAGTAAAGCATTTGTCCAATCAAACTCTGATGCATTTGAATCCCCAAGAGTCCTGCTGTCCTCAAAACACATGAACACATCTAGGGCCAGACATAACATGTAGAGTTCCTTATCTATTTCATTACAGCATCATCTGCACAACGTATTAATAACAAAGCAGCTGATTATGTCTTAGAGGCTAGTGCTATTTGGTTTGAATC…
5044881	PHB2	Prohibitin-2	Q99623	PHB2_HUMAN	7e-93	871	tthy-evl-503-238.b0_880462,tthy-evl-503-238.g0_881230	gggggggatatcgactgCACTGCAAGCATGGCGAATAAAGAGCCCAACCGCTTTCTGACACATCTGCGGGACCTGGCCGGTCGTATGTCTGGTGCAGGGGGCAAGGGAGCAGGGATAGGTCTCAAGCTGCTCATTGGGGCTGGAGCTCTGGCCTATGGCGTCAAAGAGGCTACATTCACAGTGGATGGAGGTCAGCGAGCAATCATCTTCAACAGAATCGGTGGGATGCAGATGGACACAGTGTTGGCTGAGGGACTGCACTTCAGGTTACCATGGATTCAGTACCCAATCATCTATGACATCAGAGCCAGGCCCAGGAAGATCGCTTCACTGACTGGAAGCAAAGATCTGCAGATGATAAACATTGGGCTACGTGTGCTGTCCCGTCCCGTGGCCGCC…
5044685	PHB2	Prohibitin-2	Q99623	PHB2_HUMAN	1e-102	948	tthy-evl-509-063.b0_885663	ggggggggtgacgaccttgaatatcCACTGCAAGCATGGCGAATCAAGAGCCAAACCGGTTCCTGACAAACCTGAGGGAGCTGGCCAGTCGTATGTCTGGAACGGGGGGCAAGGGAGCAGGAATAGGTCTCAAGCTGCTAATTGGGGCTGGAGCTCTGGCCTATGGCGCCAAAGAGGCTACATTTACAGTGGATGGAGGTCAGAGGGCGATCATTTTCAACAGAATCGGGGGGATGCAGATGGACACAGTGCTGGCCGAGGGACTGCACTTCAGGATACCATGGATCCAGTACCCCATAATATATGACATCAGAGCCAGGCCCAGGAAGATTGCTTCACTAACTGGAAGCAAAGATCTGCAGATGATTAACATTGGGCTGCGTGTGCTGTCCCGTCCTG…
4784361	PHB2	Prohibitin-2	Q99623	PHB2_HUMAN	1e-101	939	EV393242	GGGGGGGATATCGACTGCACTGCAAGCATGGCGAATAAAGAGCCCAATAGCTTCCTGACACATCTGCGGGACCTGGCTGGTCGTATGTCTGGTGCGGGGGGCAAGGGAGCAGGGATAGGTATCAAGCTGCTCATTGGTGCTGGAGCTCTGGCCTATGGTGTCAAAGAGGCTACATTCACAGTGGATGGAGGTCAGAGAGCGATCATCTTCAACAGAATTGGGGGGATGCAGATGGACACAGTGCTGGCTGAGGGACTGCACTTCAGGTTACCATGGATCCAGTACCCAATCATCTATGACATCAGAGCCAGGCCCAGGAAGATCGCTTCACTAACTGGAAGTAAAGATCTGCAGATGATCAACATTGGGCTGCGTGTGCTGTCTCGTCCCGTGGCCGCC…
4237422	Phb2	Prohibitin-2	Q5XIH7	PHB2_RAT	1e-80	554	EV367744,EV367621	GGGGACGTTCATTGGTGACGACCTTGGATATCCACTGCAAGCATGGCGAATAAAGAGCCTAGCCGGTTCCTGACAAACCTGAGGGACCTGGCCAGTCGTATGTCTGGCGCGGGGGGCAAGGGAGCAGGAATAGGTCTCAAGCTGCTCATTGGGGCTGGAGCTCTGGCCTATGGCGTCAAAGAGGCTACATTCACAGTGGATGGAGGTCAGAGAGCGATCATCTTCAACAGAATCGGGGGGATGCAGATGGACACAGTGCTGGCTGAGGGACTGCACTTCAGGATACCATGGATCCAGTACCCCATCATCTATGACATCGGAGCCAGGCCCAGGAAGATTGCTttttTTTtttgGAAGCAAAGATCTGCAGATGATAAACATTGGGCTGCGTGTGCTGTC…
4237212	Phb2	Prohibitin-2	Q5XIH7	PHB2_RAT	2e-80	761	EV367232	GGGGACGTTCATTGGTGACGACCTTGGATATCCACTGCAAGCATGGCGAATAAAGAGCCTAGCCGGTTCCTGACAAACCTGAGGGACCTGGCCAGTCGTATGTCTGGCGCGGGGGGCAAGGGAGTAGGAATAGGTCTCAAGCTGCTCATTGGGGCTGGAGCTCTGGCCTATGGCGTCAAAGAGGCTACATTCACAGTGGATGGAGGTCAGAGGGCGATCATCTTCAACAGAATCGGGGGGATGCAGATGGACACAGTGCCGGCTGAGGGACTGCACTTCAGGATACCATGGATCCAGTACCCCATCATCTATGACATCAGAGCCAGGCCCAGGAAGATTGCTTCACTAACTGGAAGCAAAGATCTGCAGATGATAAACATTGGGCTGCGTGTGCTGTCC…
4238279	Phb2	Prohibitin-2	Q5XIH7	PHB2_RAT	3e-60	584	EV366297	GGGGGACACGGTACTCGCTGACGGGCTCCACTTTAGGATGCCATGGTTCCAGTATCCTGTCATCTATGACATAAGGGCGAGACCAAGAAAGATATCATCCCTAACCGGAAGCAAAGACCTGCAGATGGTGAACATCGCCCTGCGTGTGCTGTCCCGTCCTGTGGCCTCCAACCTACCTGCCATGTACCAGCAGCTGGGCAAGGACTACGATGAGAAGGTGCTGCCCTCCATTGTCATTGAGGTGCTGAAGAGTGTGGTGGCCAAGTTCACCGCCTCGCAGCTCATCACACAGAGAGCTCAGGTGTCCCTGATGATTCGGCGGGAGCTCTTTGAACGGGCCAAGGACTTCAACATCATCCTGGATGACGTGGCCATCACCGAGCTGAGCTTCAGCAGGGA…
