# Supplementary material for: A salmonid EST genomic study: genes, duplications, phylogeny and microarrays
Source: BMC Genomics. 2008 Nov 17;9:545. doi: 10.1186/1471-2164-9-545 (PMC2628678; doi:10.1186/1471-2164-9-545)
Supplement: Additional file 1 — 78 phylogenetic data sets and trees. The data provided represent the EST sequences, alignments, and trees used in the phylogenetic analyses. This file requires the "Tar" UNIX command to open it. [file 1471-2164-9-545-S1.tar › koop_salmonid_EST_trees_20080222/44/44-alignment.phy]

11 483
oy.3298077tggtcctgtttggctttctccacgtagaactgggctctctgtgcctcctg
ss.4057939tggtcctgcaaggctttctccacatagaagaaggccctctgcgcctcctg
or.4187793tggtcctgcagggccttctccacgtagaactgggctctctgagcttcctg
ss.4058585tggtcctgtttggctttctccacgtagaactgggctctctgggcctcctg
ss.4061901tggtcttgtttggctttctccacgtagaactgggctctctgggcctcctg
tt.5044881tggtcctgtttggctttctccacatagaactgggctctctgggcctcctg
tt.5044685tgatcttgtttggctttctccacgtagaactgtgctctctgggcctcctg
sf.4784361tggtcctgcttggctttctccacgtagaactgggctctctgggcctcttg
cc.4237422tggtcttgtttggctttctccacgtagaactgggctctctgggcctcctg
cc.4237212tggtcttgtttggctctctccacgtagaactgggctctctgggcctcctg
cc.4238279tggtcctgcaaggctttctcgacatagaagaaggccctctgcgcctcctg
          ctgggcaacttgtttggcctctacggcagcagtgtactccctgctgaagc
          ctgggcgacttgctttgcttccactgcggcagtgtactctctgctgaagc
          ctgggcgacttgcttggcctccacggcagcggtgtactccctgctgaagc
          ttgggcaacttgtttggcctctacggcagcagtgtactccctgctgaagc
          ctgggcaacttgtttggcctctacggcagctgtgtactctctgctgaagc
          ttgggcaacttgtttggcctctacggcagcagtgtactccctgctgaagc
          ttgtgcaacttgtttggcctctacggcagcagtgtactctctgctgaagc
          ttgggcaacttgtttggcctctacggcagcagtgtactccctgctgaagc
          ctgggcaacttgtttggcctctacggcagcagtgtactctctgctgaagc
          ctgggcaacttgtttggcctctacggcagcagtgtactctctgctgaagc
          ctgggcgacttgcttggcttccacggcggctgtgtactccctgctgaagc
          tcagctctgtgatggccacatcgtccaggatgatgttgaagtctttggct
          tcagctcggtgatggccacatcgtccaggatgatgttgaagtccttggcc
          tcagctcggtgatggccacgtcgtccaggatgatgttgaagtccttggcc
          tcagctctgtgatggccacatcgtccaggatgatgttgaagtctttggct
          ttagctctgtgatggccacgtcatcgaggataatgttgaagtctttggct
          tcagctctgtgatggccacatcgtccaggatgatgttgaagtctttggct
          tcagctctgtgatggccacgtcgtccaggataatgttgaagtctttggct
          tcagctctgtgatggccacatcgtccaggatgatgttgaagtctttggct
          tcagctctgttatggccacgtcgtccaggataatgttgaagtctttggcc
          tcagctctgttatggccacgtcgtccaggataatgttgaagtctttggcc
          tcagctcggtgatggccacgtcatccaggatgatgttgaagtccttggcc
          ctctcaaacagctcccggcgaatcaacaatgacacctgtgctctctgagt
          cgttcaaagagctcccgccgaatcatcagggacacctgagctctctgtgt
          ctctcaaagagctcgcggcggatcagcagggacacctgggccctctgggt
          ctctcaaacagctcccggcgaattaacaaggacacctgtgctctctgagt
          ctctcaaacagctctcggcgaatcaacaatgacacctgtgctctctgagt
          ctctcaaacagctcccggcgaatcaacaaggacacctgtgctctctgagt
          ctctcaaacagctctctgcgaatcaacaatgacacctgtgctctctgagt
          ctctcaaacagctcccggcgaatcaacaaggacacctgtgctctctgagt
          ctctcaaacagctctcggcgaatcaacaatgacacctgtgctctctgagt
          ctctcaaacagctctcggcgaatcaacaatgacgcctgtgctctctgagt
          cgttcaaagagctcccgccgaatcatcagggacacctgagctctctgtgt
          gatgagctgcgaggcattgaacttggccaccacactcttcagcacctcgt
          gatgagctgcgaggcgttgaacttggccacaacactcttcagcacctcat
          gatgagctgcgaggcgttgaacttggccaccacgctcttcagcacctcgt
          aatgagctgtgaggcattgaacttggccaccacgctctttagcacctcgt
          gatgagctgcgaggcattgaacttggccaccacgctcttcagcacctcgt
          aatgagctgtgaggcattgaacttggccaccacgctcttcagcacctcat
          gatgagctgtgaggcattgaacttggccaccacgctcttcagcacctcgt
          aatgagctgtgaggcattgaacttggccaccacgctctttagcacctcgt
          gatgagctgcgaggcattgaacttggccaccacgctcttcagcacctcgt
          gatgagctgcgaggcattgaacttggccaccacgctcttcagcacctcgt
          gatgagctgcgaggcggtgaacttggccaccacactcttcagcacctcaa
          tgacgatggagggtagtactctctcatcatagtccttccccagctgctgg
          tgacgatggagggcagcaccttctcatcgtaatcctttcccagctgctgg
          tgacgatggagggcagcaccctctcgtcgtagtccttccccagctgctgg
          tgacgatggagggtagtactctctcgtcatagtctttccccagctgctgg
          tgacgatggagggtagtactctctcgtcatagtccttccccagctgctgg
          tgacgatggagggtagtactctctcgtcatagtctttccccagctgctgg
          tgacgatggagggtagtactctctcgtcatagtccttccctagttgctgg
          tgacaatggagggtagtactctctcgtcatagtctttccccagctgctgg
          tgacgatggagggtagtactctctcgtcatagtccttccccagctgctgg
          tgacgatggagggtagtactctctcgtcatagtccttccccagctgctgg
          tgacaatggagggcagcaccttctcatcgtagtccttgcccagctgctgg
          tacatggcaggcaggttggcggccacaggacgggacagcacacgcagtcc
          tacatggcaggcaggttggaggccacaggacgggacagcacacgcagagc
          tacatggcgggcaggttggacgccacgggccgcgacaggacacgcagggc
          tacatggcaggcaggttggcggccacgggacgagacagcacacgcagacc
          tacatggcaggcaggttggcggccacaggacgggacagcacacgcagccc
          tacatggcaggcaggttggcggccacgggacgggacagcacacgtagccc
          tacatggcaggcaggttggcggccacaggacgggacagcacacgcagccc
          tacatggcgggcaggttggcggccacgggacgagacagcacacgcagccc
          tacatggcgggcaggttggcggccacaggacgggacagcacacgcagccc
          tacatggcgggcaggttggcggccacaggacgggacagcacacgcagccc
          tacatggcaggtaggttggaggccacaggacgggacagcacacgcagggc
          aatgttaatcatctgcagatctttgcttccagttagtgaagcgatcttcc
          gatgttcaccatctgcaggtctttgcttccggttagggacgatatctttc
          gatgttcaccatctggaggtctttacttcctgtgagagaggagatcttcc
          aatgtttatcatctgcagatctttacttccagttagtgaagcgatcttcc
          aatgttaatcatctgcagatctttgcttccagttagtgaagcaatcttcc
          aatgtttatcatctgcagatctttgcttccagtcagtgaagcgatcttcc
          aatgttaatcatctgcagatctttgcttccagttagtgaagcaatcttcc
          aatgttgatcatctgcagatctttacttccagttagtgaagcgatcttcc
          aatgtttatcatctgcagatctttgcttccaaaaaaaaaagcaatcttcc
          aatgtttatcatctgcagatctttgcttccagttagtgaagcaatcttcc
          gatgttcaccatctgcaggtctttgcttccggttagggatgatatctttc
          tgggcctggctctgatgtcatagatgattgggtactggatccatggtaac
          ttggtctcgcccttatgtcatagatgacagggtactggaaccatggtatc
          tgggcctggctctgatgtcatagatgatagggtactggatccatggtatt
          tgggcctggctctgatgtcatagatgattgggtactggatccatggtaac
          tgggcctggctctgatgtcatagattatggggtactggatccatggtatc
          tgggcctggctctgatgtcatagatgattgggtactgaatccatggtaac
          tgggcctggctctgatgtcatatattatggggtactggatccatggtatc
          tgggcctggctctgatgtcatagatgattgggtactggatccatggtaac
          tgggcctggctccgatgtcatagatgatggggtactggatccatggtatc
          tgggcctggctctgatgtcatagatgatggggtactggatccatggtatc
          ttggtctcgcccttatgtcatagatgacaggatactggaaccatggcatc
          ctgaagtgcagtccctcagccagcactgtgtcc
          ctaaagtggagcccctcagcgagtaccgtgtcc
          ctgaagtgcagtccttcagagagaactgtgtcc
          ctgaagtgcagtccctcagccagcactgtgtcc
          ctgaagtgtagtccttcagccagcactgtgtcc
          ctgaagtgcagtccctcagccaacactgtgtcc
          ctgaagtgcagtccctcggccagcactgtgtcc
          ctgaagtgcagtccctcagccagcactgtgtcc
          ctgaagtgcagtccctcagccagcactgtgtcc
          ctgaagtgcagtccctcagccggcactgtgtcc
          ctaaagtggagcccgtcagcgagtaccgtgtcc
