# Supplementary material for: A salmonid EST genomic study: genes, duplications, phylogeny and microarrays
Source: BMC Genomics. 2008 Nov 17;9:545. doi: 10.1186/1471-2164-9-545 (PMC2628678; doi:10.1186/1471-2164-9-545)
Supplement: Additional file 1 — 78 phylogenetic data sets and trees. The data provided represent the EST sequences, alignments, and trees used in the phylogenetic analyses. This file requires the "Tar" UNIX command to open it. [file 1471-2164-9-545-S1.tar › koop_salmonid_EST_trees_20080222/45/45-raw.tree]

(cc.4237780:500.0,(tt.5048184:500.0,ss.4062045:500.0,(or.4182514:500.0,
((sf.4784203:500.0,oy.3297726:500.0):425.0,ss.4061567:500.0):498.0):478.0):500.0);
