# Supplementary material for: A salmonid EST genomic study: genes, duplications, phylogeny and microarrays
Source: BMC Genomics. 2008 Nov 17;9:545. doi: 10.1186/1471-2164-9-545 (PMC2628678; doi:10.1186/1471-2164-9-545)
Supplement: Additional file 1 — 78 phylogenetic data sets and trees. The data provided represent the EST sequences, alignments, and trees used in the phylogenetic analyses. This file requires the "Tar" UNIX command to open it. [file 1471-2164-9-545-S1.tar › koop_salmonid_EST_trees_20080222/45/45-cluster_info.csv]

CBR Database ID	Gene Name	Protein	Swissprot Accession	Swissprot ID	e-value	Bitscore	ESTs	Contig Sequence
4182514	CAPZA2	F-actin-capping protein subunit alpha-2	P28497	CAZA2_CHICK	1e-132	1215	EL548901,EL538438,EL522106,EL519144,EL528057,EL526277,EL521877,EL546869,EL540220,EL521248,EL522189,EL544330,EL533886,CX350122,EL526782,EL526783,EL538439,EL540219,EL526278,EL519143,EL529247,EL544329,EL528058,EL520835,EL521247,EL521878,EL522107,EL529248,EL520834,EL548902,EL546870	acagaaaagaacccttgcattctgggtttatgatttacaagcctcaagcttactcttagctgtgttaggagcagtacaagggaaatgctgtgtttatgactttcatagctaacttctttagaaaggctgcttctaggttgctggtaaaatgccagctttagcgactgggactttccgttgtcttgcttacaactgtagttagcaaacactggcgcttccacatataggccatgtggtagaattcttacttaagatgtagttccctgtcgctctgtgcttgatctgaaaacagtttatgtaaaacatttgcctggagctgttttgtactgtatgtgacctgaccctgacagttaccacatgcccttaatttggagctgttgaatgtgacacagtatggtg…
3297726	CAPZA2	F-actin-capping protein subunit alpha-2	P28497	CAZA2_CHICK	1e-136	1247	CA354705,BX860163,CR371629,BX297111,CA365512,BX301386,CA378781,BX318452,BX879707,CA372935,CF752439,BX871034,CF752276,BX857573,CA379319,CX719454,CA376231,CA362880,BX908929,BX912206,CR375014,BX080702,BX872581,BX301385,BX297110,BX318451,CB489755,CB489094,CB490427	agctgctggtgccggaagaaaagatggCGGATCATGAGGAGCAGTTATCTGATGAGGCGAAGGTACGCATAGCAGCGAACTTTGTCATCCACGCCCCACCAGGAGAGTTCAATGAAGTTTTCAATGATGTACGATTGCTGCTCAACAATGACAATCTTCTCAGGGAAGGCGCAGCGCATGCTTTTGCACAGTACAACGTGGACCAGTTTACTCCGGTGAAAGTAGAGCAATATGAAGACCAGGTCTTAATCACAGAGCATGGAGACCTGGGCAACGGCAGGGTCCTGGACCCTAAAAACAAGATCTCCTTTAAGTTTGACCATCTGAGGAAGGAGGCCAGCGACCCACAGCCACACGATTTGGACGGAGCAATGGAGGGCTGGAGGAGTGCTGTGGACG…
4062045	CAPZA2	F-actin-capping protein subunit alpha-2	P28497	CAZA2_CHICK	2e-70	679	EG845742,EG853948,EG776799,EG810908,EG853947,DW590987,DW471478,EG756326,AJ425183,DN138980,BG933931,EG827287,EG906176,EG791633,EG838224,EG873791,EG810907,EG879387,EG800293,EG912439,EG827553,EG843034,EG835083,EG851816,EG799544,EG838223,EG799547,EG836676,EG797256,EG836678,EG799634,EG934746,EG845731,EG827276,EG799623,EG923064,CA041877,EG906187,EG879399,EG822406,EG822405,EG843033,EG912438,EG797257,EG8…	GGGGGGAAGAAAAGATGGCGGATCATGAAGAGCAGTTATCTGATGAGGAGAAGGTACGCATAGCAGCAAACTTTGTCATCCACGCCCCACCGGGAGAGTTCAACGAAGTTTTCAATGATGTACGATTGCTGCTCAACAATGACAATCTGCTCAGGGAAGGTGCAGCACATGCTTTTGCACAGTACAACGTGGACCAGTTTACCCCGGTGAAAATAGAGAGATATGAAGAACAGGTCTTAATCACAGAGCA****T*GGAGACCTGGGCAATGGGCGGGTTCTTGACCCTAAAAACAAGATCTCTTTTAAGTTTGACCACCTGAGGAAGGAGGCCAGTGACCCGCGGCCCCACGATGTG****G*ATGGCGCCATGG*AGGGCTGGA*GGAGTGCTGTGG…
4237780	CAPZA2	F-actin-capping protein subunit alpha-2	P28497	CAZA2_CHICK	1e-135	1240	EV252743,EV250926,EV253001,EV368348,EV253002,EV368347	cggaagaAAAGATGGCGGATCATGAGGAGCAGTTATCGGATGAGGCGAAGGTACGCATAGCAGCAAACTTTGTCATCCACGCCCCACCGGGAGAGTTCAATGAAGTTTTCAACGATGTACGATTGCTGCTCAACAATGACAATCTTCTCAGGGAAGGTGCAGCGCATGCTTTTGCACAGTACAACGTGGACCAGTTTACTCCGGTGAAAGTAGAGCAATATGAAGAACAGGTCTTAATCACGGAGCATGGAGACCTGGGCAACGGCAGGGTCCTGGACCCTAAAAACAAGATCTCCTTTAAGTTTGACCATCTGAGGAAGGAGGCCAGCGACCCACAGCCACACAATTTGGACGGAGCCATGGAGGGCTGGAGGAGTGCTGTGGACGGTGCTGTCCGGG…
4061567	CAPZA2	F-actin-capping protein subunit alpha-2	P28497	CAZA2_CHICK	1e-136	1248	EG810786,EG783362,EG806374,EG860912,EG871396,EG871398,EG899082,EG803413,EG811281,DY741261,EG899081,EG816206,EG861738,EG907951,EG758544,DW591291,EG758547,DW180875,CB510196,DW180539,DY704248,DW181469,DW588074,DN163980,CK882458,DW178845,EG808627,DY741262,EG805507,EG876407,EG937330,EG881761,EG858708,EG836934,DW588089,DW340247,EG913055,EG903938,EG921663,EG805506,EG850384,CA042457,EG767482,EG937328,EG8…	GGGGGGAAGAAAAGATGGCGGATCATGAGGAGCAGTTATCTGATGAGGCTAAGGTACGCATAGCAGCAAACTTTGTCATCCACGCCCCACCAGGAGAGTTCAATGAAGTTTTCAACGATGTACGATTGCTGCTCAACAATGACAATCTTCTCAGGGAAGGTGCAGCGCATGCTTTTGCACAGTACAACGTGGACCAGTTTACTCCGGTGAAAGTAGAGCAATATGAAGAACAGGTCTTAATCACAGAGCATGGAGACCTGGGCAACGGCAGGGTCCTGGACCCTAAAAACAAGATTTCCTTTAAGTTTGACCATCTGAGGAAGGAGGCCAGCGACCCACAGCCACACAATTTGGACGGAGCAATGGAGGGCTGGAGGAGTGCTGTGGACGGTGCTGTCC…
5048184	CAPZA2	F-actin-capping protein subunit alpha-2	P28497	CAZA2_CHICK	1e-67	653	tthy-evl-511-132.b0_879588,tthy-evl-511-132.g0_880740	GGGGGACGGACATCAAACCATTATCGTGTGTATTGAGTGCCATCAGTTTCAACCAAAAAACTTCTGGAACGGACGTTGGAGGTCAGAGTGGAAATTCACAATCGGCTCCTCCACCACTCAAGTGGCCGGCATCATGAAAATCCAGGTTCATTACTATGAAGACGGCAACGTTCAGCTGGTCAGCCACAAAGAGGTCCAGGAGTCGATGTCCATTTCTAACGAAGCTGCAACTGCTAAGGAGTTCATTAAGATCATTGAGGCTGCAGAGAACGTCTACCAGACTGCCATCAACGAGAATTACCAGACCATGTCGGACACCACCTTCAAAGCCTTGCGCCGCCAGCTTCCCGTGACGCGTACCAAGATTGACTGGAACAAGATCTTGAGCTACAAGATTGG…
4784203	CAPZA2	F-actin-capping protein subunit alpha-2	P28497	CAZA2_CHICK	1e-135	1233	EV391078	GGGGGTATGATGTTGCCGAAGTTGTGATTCGGTTTCGACAAGCTGGTGGTGCCGGAAGAAAAGATGGCGGATCATGAGGAGCAGTTATCTGATGAGGCTAAGGTACGCATAGCAGCAAACTTTGTCATCCACGCCCCACCAGGAGAGTTCAATGAAGTTTTCAACGATGTACGATTGCTGCTCAACAATGACAATCTTCTCAGGGAAGGTGCAGCGCATGCTTTTGCACAGTACAACGTGGACCAGTTTACTCCGGTGAAAGTAGAGCAATATGAAGAACAGGTCTTAATCACAGAGCATGGAGACCTGGGCAACGGCAGGGTCCTGGACCCTAAAAACAAGATCTCCTTTAAGTTTGACCATCTGAGGAAGGAGGCCAGCGACCCACAGCCACATGCT…
