# Supplementary material for: A salmonid EST genomic study: genes, duplications, phylogeny and microarrays
Source: BMC Genomics. 2008 Nov 17;9:545. doi: 10.1186/1471-2164-9-545 (PMC2628678; doi:10.1186/1471-2164-9-545)
Supplement: Additional file 1 — 78 phylogenetic data sets and trees. The data provided represent the EST sequences, alignments, and trees used in the phylogenetic analyses. This file requires the "Tar" UNIX command to open it. [file 1471-2164-9-545-S1.tar › koop_salmonid_EST_trees_20080222/45/45-alignment.phy]

7 419
or.4182514gatggacatcaaactatcattgtgtgtattgagtgccatcagtttcaacc
oy.3297726gatggacatcaaaccatcatcgtgtgtatcgagtgtcatcagtttcaacc
ss.4062045gacggacatcaaaccatcatcgtgtgtatcgagtgccatcagtttcaacc
cc.4237780gacggacatcaaaccatcattgtgtgtatcgagtgtcatcagtttcaacc
ss.4061567gatggacatcaaaccatcatcgtgtgtatcgagtgtcatcagtttcaacc
tt.5048184gacggacatcaaaccattatcgtgtgtattgagtgccatcagtttcaacc
sf.4784203gatggacatcaaaccatcatcgtgtgtatcgagtgtcatcagtttcagcc
          aaaaaacttctggaacggacgctggaggtcagagtggaaattcaccatca
          aaaaaacttttggaatggacgttggaggtcagagtggaaattcaccatcg
          aaaaaacttctggaacggacgttggaggtctgagtggaaattcacaattg
          aaaaaacttctggaacggacgttggaggtcagagtggaaattcacaatcg
          aaaaaacttttggaatggacgttggaggtccgagtggaaattcaccatcg
          aaaaaacttctggaacggacgttggaggtcagagtggaaattcacaatcg
          caaaaacttttggaatggacgttggaggtcagagtggaaattcaccatcg
          ccccctccacaactcaagtggccggaatcatgaaaatccaggttcattac
          gatcctccactactcaagtggccggaataatgaaaatccaggttcattac
          gctcctccaccactcaagtggccggcatcatgaaaatccaggttcattac
          gctcccccaccactcaagtggctggcatcatgaaaatccaggttcattac
          gctcctccactactcaagtggccggaataatgaaaatccaggttcattac
          gctcctccaccactcaagtggccggcatcatgaaaatccaggttcattac
          gctcctccactactcaagtggccggaataatgaaaatccaggttcattac
          tatgaagatggcaacgttcagctggtgagccacaaagaagttcaagagtc
          tatgaagacggcaacgttcagctggtcagccacaaagaggtccaggaatc
          tatgaagacggcaacgttcagctggtcagccacaaagaggtccaagagtc
          tatgaagacggcaacgttcagctggtcagccacaaagaggtccaggagtc
          tatgaagacggcaacgttcagctggtcagccacaaagaggtccaggaatc
          tatgaagacggcaacgttcagctggtcagccacaaagaggtccaggagtc
          tatgaagacggcaacgttcagctggtcagccacaaagaggtccaggaatc
          catgtcgatttccaacgaagctacaacagcaaaagagttcatcaagatta
          catgtccatatctaacgaagctgcaactgcaaaggagttcatcaagatca
          gatgtccatttctaacgaagctgcaactgcaaaggagttcattaagatca
          gatgtccatttctgacgaagctgcaactgcaaaggagttcgttaagatcg
          catgtccatatctaacgaagctgcaactgcaaaggagttcatcaagatca
          gatgtccatttctaacgaagctgcaactgctaaggagttcattaagatca
          catgtccatatctaacgaagctgcaactgcaaaggagttcatcaagatca
          tggaggctgcggagaacgactaccagactgccatcaatgaaaattaccag
          tggaggctgcggagaacgactaccagaccgccatcaacgagaattaccag
          ttgaggctgcagagaacgactaccagactgccatcaacgagaattaccag
          tggaggccgcagagaacgactaccagactgccatcaacgagaattaccag
          tggaggctgcggagaacgactaccagaccgccatcaacgagaattaccag
          ttgaggctgcagagaacgtctaccagactgccatcaacgagaattaccag
          tggaggctgtggagaacgactaccagaccgccatcaacgagaattaccag
          accatgtcggatactaccttcaaagccttacgacgccagcttcccgtgac
          accatgtcggacactaccttcaaagccttacgccgccagcttcctgtgac
          accatgtcggacaccactttcaaagccttgcgccgccagcttcccgtgac
          accatgtcggacaccaccttcaaagccttgcgccgccagcttcccgtgac
          accatgtcggacaccaccttcaaagccttacgccgccagcttcctgtgac
          accatgtcggacaccaccttcaaagccttgcgccgccagcttcccgtgac
          accatgtcggacactactttcnaagccttacgccgccagcttcctgtgac
          ccgtaccaagattgactggaataagattctgagttacaagatcggcaagg
          gcgcaccaagatcgactggaacaagatcctgagctacaagattggcaagg
          gcgcaccaagatcgactggaacaagatcctgagctacaagatcggcaagg
          gcgcaccaagatcgactggaacaagatcttgagctacaagattggcaagg
          gcgcaccaagattgactggaacaagatcctgagctacaagatcggcaagg
          gcgtaccaagattgactggaacaagatcttgagctacaagattggcaagg
          gcgcaccaagatcgactggaacaagatcctgagctacaagatcggcaagg
          agatgcagaacgcttaaaa
          agatgcagaacgcttaaaa
          agatgcagaacgcttaaaa
          agatgcagaacgcttaaaa
          agatgcagaacgcttaaaa
          agatgcagaacgcttaaaa
          agatgcggaacgcttaaaa
