# Supplementary material for: A salmonid EST genomic study: genes, duplications, phylogeny and microarrays
Source: BMC Genomics. 2008 Nov 17;9:545. doi: 10.1186/1471-2164-9-545 (PMC2628678; doi:10.1186/1471-2164-9-545)
Supplement: Additional file 1 — 78 phylogenetic data sets and trees. The data provided represent the EST sequences, alignments, and trees used in the phylogenetic analyses. This file requires the "Tar" UNIX command to open it. [file 1471-2164-9-545-S1.tar › koop_salmonid_EST_trees_20080222/46/46-raw.tree]

((((oy.3296739:500.0,(ss.4055419:500.0,ss.4053345:500.0,ss.4054318:500.0,
ss.4041388:500.0):496.0):432.0,(ss.4041818:500.0,ss.4023933:500.0,ss.4059032:500.0):456.0,
(oy.3289619:500.0,oy.3290569:500.0):499.0,sf.4781753:500.0):461.0,or.4181913:500.0,
tt.5047309:500.0):500.0,cc.4240137:500.0);
