# Supplementary material for: A salmonid EST genomic study: genes, duplications, phylogeny and microarrays
Source: BMC Genomics. 2008 Nov 17;9:545. doi: 10.1186/1471-2164-9-545 (PMC2628678; doi:10.1186/1471-2164-9-545)
Supplement: Additional file 1 — 78 phylogenetic data sets and trees. The data provided represent the EST sequences, alignments, and trees used in the phylogenetic analyses. This file requires the "Tar" UNIX command to open it. [file 1471-2164-9-545-S1.tar › koop_salmonid_EST_trees_20080222/46/46-cluster_info.csv]

CBR Database ID	Gene Name	Protein	Swissprot Accession	Swissprot ID	e-value	Bitscore	ESTs	Contig Sequence
4059032	Hif1an	Hypoxia-inducible factor 1 alpha inhibitor	Q8BLR9	HIF1N_MOUSE	7e-16	212	DW548167,EG833335,EG796041,EG769837,EG943176,EG843760,EG841117,EG894732,BG934305,EG786569,DW538668,DW531698,DW548168,CA060664,EG833334,DY696737,EG827123,EG841118,EG894731,EG769836,EG839801,ssal-lksa-505-011.b0_95069,EG943175,EG877362,EG877361,EG860991,EG812457,CB499920,BM414231,EG763833,CA055942,EG900576,DW181663,CX354970,DY715163,EG900575,EG812458,EG763835,DY728643,CK898776,EG839802,CX353614,EG9…	cgcacgcacgtacgctttgtttttgttttatggttgattaccaacttcgaattccatcaacgacattttaataatattgcAATCTTTTTGCAACTTAATCCATTACCGGGAAGTCTGGTTTCAGATAAAGACATGGAACACCGAGCCACATAGTTTACAATCTAAACCATAGCTAATGTACAATGTTTGCCTTTTTGCTTGAGACGCTTTTGGTCTACCAGTCCGCTTGGGGGCGGTAGCACCTTGGCTTCAAGATGGTTTTCCAGAAACACCGTAAACGGTAACTACAGAGGAAGAGGTAGGCCCGTGCAAGTCTCACGTACAACCCGCGTAAACAAAGCTAGCTAGCTCATTTTTGACAGAAGTAAAAGGAACCAGCAATAACAAAACAGAGCAACG…
4041388							EG782600,DW575813,DW539754,EG795799,DY696941,EG796053	AGGTAATTTCCATAATTTATTCAAATAAGGCAGTACTATTCTAATTTAACAACCTAATGAACCACAGGCACAAATTATGTAAACACAGCTTCCCATTTAAACTGCCTGAAAGAATGATTGAAGTAGTTGCCACACTTCCCAGAATTGCTCCCCTAGAAAGTAACTTAATAAAATTAAGATAATCAAGTTAGAGTGGAGCTCACGGGAGACCGTTGACGATTCAATGAAAGATGTTCTCCTGAAAGAATCTAACATCTGATATACAATTATAAAAACGTTTTTTCAACATTCAAACTTAACTCAATTTATCTGTACGATAAACTGTACATTTGAATGAAGGCAAAACATTGTACTGAAAGTTCTGACAGCTATACATGCATCCGTGAGGTTATGACCTCT…
4023933							DY715164,CK884230,CA052336,CK884370,DW531699,EG860992,EG757782,CX356578	GCGTAAACAAAGCTAGCTAGCTCATTTTTGACAGAAGTAAAAGGAACCAGCAATAACAAAACAGAGCAACGACTGACTTGCCTGGGCTTTCCTTGCACCATGGCTCGACCACTGGGAGAAAGCCATAAAAGGTTCCTGCAAACCATGATGGTCAATGGGATCATTGATGGTGCCAAGGCAAGGGCTCTCCACCGGCATTGCTGTGAGACACACGGTGCACACTATGCTCATGATAAACTCGATGAATTCATCGAGGTTATCAATGCCCAGCTGCAGCCCATGTTCATGCAGATCAGAAAAGGGATGTCTGAGGAGGATGGTCTACAGTACCATGCTTTGGTGAACATGGCTGAAACTGATGTGACCAGGATGTCAACTGATTATGCAGACAACGAGTTG…
4055419							EG838401,EG838400,DW539753,CA047572,EG851593,EG927739,EG910668,EG782589,EG873227,EG873226	gggggacACAACCCGCGTAAACAAAGCTAGCCAGCTAACGTTTGACAGAAGTAGAAGAACCAGCATAACAACATAGAGCGAGGACTGACTTGCCTGGGCTTTCCTTGCACTATGGCTCCACCACTGGGAGAAAGCCATAAAAGGTTCCTGCAAACCATGATGGTCAATGGGATCATTGATGGTGCCAAGGCAAGGGCTCTCCACCGGCATTGCTGTGAGACACACGGTGGTGAACATGGCTGAAACTGATGTGACCAGGATGTCAACTGATTACGCAGACAACGAGTTAGAATTATTCCGAAAAACAATGGACCTGATTGTGGACTCTGACAATGGAACCGCCTCTTCCACAGACATTCTTAACTGTGCCGACAGCCTCCAGACAAAGAAGCTAAAGAA…
4181913							EL526044,EL526043,EL521867,EL521866,EL529800,EL529801	gaaaatcaacaaaaggtgtttattgctgcattgtgaagtatttgatttgatttcagaggactgtacaatgtgttgtacaccgtacaatatgtgtacaattaattgtacacataaaatgtcaataaaaatattataaaatagttttatgaatatccttttacttttatattggtgatttccatagaatatgtgaagctgttacacaagcactgcgtctgtatgaaagagctttaaactgtatacaaatgtattcctgcatgtaaaatattcagagttgttacccatttaatttaatggcgtatgcttcatcaaattagcatatttaattatgtgtttccaaattatccctgcagatactgtctgagatgatggctaatttccataatttattcaaatagg…
4053345							CA050434,DV107597,EG838077,EG927740,EG829600,CK898475,EG838078,EG795810,DY696942,EG796052	gggggAGAGGTATGCCCGTGCAAGTCTCACTCACAACCCGCGTAAACAAAGCTAGCCAGCTAACGTTTGACAGAAGTAGAAGAACCAGCATAACAACATAGAGCGAGGACTGACTTGCCTGGGCTTTCCTTGCACTATGGCTCCACCACTGGGAGAAAGCCATAAAAGGTTCCTGCAAACCATGATGGTCAATGGGATCATTGATGGTGCCAAGGCAAGGGCTCTCCACCGGCATTGCTGTGAGACACACGGTGCACACTATGCTCATGATAAACTTGATGAATTCATCGAGGTTATCAATGCCCAGCTGCAGCCTATGTTCATGCAGATCAGAAAAGGGATGTCTGAGGAGGATGGTCTTCAGTACCATGCTTTGGTGAACATGGCTGAAACTGATGT…
3296739							CX718613,BX312261,CX146821,CX149688,BX867500,BX312262,BX880037,BX864261,BX864696,CX718614,BX320408,CX146822,BX309729,BX861975,BX310135,BX311978,BX910744,BX295296,CA351821,BX862392,BX320407	aagggaagaggtaggccctttcaagtctcacgtTCAACCCGCGTAAACAAAGCTAGCTAGCTAACTTTTGACAGAAGTAGAAGAAACAAAATAGAGCAAGGACTGACTTGCCTGGGCTTTCCTTGCACCATGGCTCGACCACTGGGAGAAAGCCATAAAAGGTTCCTGCAAACCATGATGGTCAATGGGATCATTGATGGTGCCAAGGCAAGGGCTCTCCACCGACATTGCTGTGAGACACACGGTGCACACTATGCTCATGATAAACTTGATGAATTCATTGACGTTATCAATGCCCAGCTACAGCCCATGTTCATGCAGATCAGAAAAGGGATGTCTGAGGAGGATGGTCTTCAGTACCATGCTTTGGTGAACATGGCTGAAACTGATGTGACCAGG…
4054318							EG796042,EG757783,EG910669,EG851594,DW538669,EG786568	GAGGTAATGTCCATAATTTATTCAAATGAGGCAGTACTATTCTAATTTAACAACCTAATGAACCACAGGCACAAATTATGTACACACAGCTTCCCATTTAAACTGCCTGAAAGAATGATTGAAGTAGTTGCCACACTTCCCAGAATTGCTCCCATAGAAAGTAACTTAATAAAATTAAGATAATCAAGTTAAGAGGAGTTCACGGGAGACCATTGACGCTTCAATGAAAGTTAGATTCTTTCAGGAGAACATCTAATATTTGATATATAATTATAAAAATGTTTTATCAACATTGAAACTGAAATTGAGTTCTCTACATTTGAATGAAGGCAAAACATTGTACTGAAAGTTCTGACAGCTATACATGCATCCGTGAGGTTATGACCTCTTGGTCCTCCG…
5047309							tthy-evl-506-240.b0_878160,tthy-evl-506-240.g0_885456	CCCCTTGTGGGGACGCACAACCCGCGTAAACAAAGCTAGCTAGCTCACTTTTTACAGGAGAAGAACCAGCATAACAAAACAGAGCAAGGACTGACTTGCCTGGGCTTTCCTTGCACCATGGCACGACCACTGGGAGAAAGCCATAAAAGGTTCCTGCAAACCATGATGGTCAATGGGATCATTGATGGTGCCAAGGCAAGGGCTCTCCACCGGCAATGCTGTGAGACACACGGTGCACACTATGCTCATGATAAACTGGATGAATTCGTCGACGTTATCAATGCCCAGCTGCAGCCCATGTTCATGCAGATCAGAAAAGGGATGTCTGAGGAGGATGGTCTTCATTACCATGCTTTGGTGAACATGGCTGAAACGGATGTGACCAGGATGTCAACTGAT…
4240137							EV250409,EV253422,EV250408,EV253420,EV253421,EV253419	GGGGGCGTAAACAAAGCTAGCTAGCTAACTTTTGAGAGAAGTAGAAGAACCAGCTAAACAAAACAGAGCAGAGAAAGGACTGACTTGCCTGGGCTTTCCTTGCACCATGGCTCGACCACTGGGAGAAAGCCATAAAAGGTTCCTGCAAACCATGATGGTCAATGGGATCATTGATGGTGCCAAGGCAAGGGCTCTCCACCGGCATTGCTGTGAGACACACGGTGCACACTATGCTCATGATAAACTGGATGAATTCATCGAGGTGATCAATGCCCAGCTGCAGCCCATGTTCATGCAGATCAGAAAAGGGATGTCTGAGGAGGATGGTCTTCAGTACCATGCTTTGGTGAACATGGCTGAAACTGATGTGACCAGGATGTCAACTGATTATGCAGACAA…
4041818							EG827124,CA057402,CA057232,EG796490,DW549169,DW565579,DN047439	caatTAGATATTTAATTGTTCCCAAATTATTCCTGCAGATACTCAAAGATGAGGTAATGTCCATAATTTATTCAAATGAGGCAGTACTATTCTAATTTAACAACCTAATGAACCACAGGCACAAATTATGTACACACAGCTTCCCATTTAAACTGCCTGAAAGAATGATTGAAGTAGTTGCCACACTTCCCAGAATTGCTCCCATAGAAAGTAACTTAATAAAATTAAGATAATCAAGTTAAGAGGAGTTCACGGGAGACCATTGACGCTTCAATGAAAGTTAGATTCTTTCAGGAGAACATCTAATATTTGATATATAATTATAAAAATGTTTTATCAACATTGAAACTGAAATTGAGTTCTCTACATTTGAATGAAGGCAAAACATTGTACTGAAAG…
4781753							EV387933,EV387934	GGGGGACGTACAACCCGCGTAAACAAAGCTAGCTAGCTAACATTTGACATAAGTAAAAGGAACCAGCAATAACAAAACAGAGCAACGACTGACTTGCCTGGGCTTTCCTTGCACCATGGCTCGACCACTGGGAGAAAGCCATAAAAGGTTCCTGCAAACCATGATGGTCAATGGGATCATTGATGGTGCCAAGGCTAGGGCTCTCCACCGGCATTGCTGTGAGGCTCACGGTGCACACTATGCTCATGATAAACTCGATGAATTCATCGAGGTTATCAATGCCCAGCTGCAGCCCATGTTCATGCAGATCAGAAAAGGGATGTCTGAGGAGGATGGTCTTCAGTATCATGCTTTGGTGAACATGGCTGAAACTGATGTGACCAGGATGTCAACTGATTA…
3290569							BX296710,BX296709	CAACGACTGACTTGCCTGGGCTTTCCTTGCACCATGTCTCGACCACTGGGAGAAAGCCATAAAAGGTTCCTGCAAACCATGATGGTCAATGGGATCATTGATGGTGCCAAGGCAAGGGCTCTCCACCGGCATTGCTGTGAGACACACGGTGCACACTATGCTCATGATAAACTTGATGAATTCATTGAGGTTATCAATGCCCAGCTGCAGCCCATGTTCATGCAGATCAGAAAAGGGATGTCTGAGGAGGATGGTCTTCAGTACCATGCTTTGGTGAACATGGCTGAAACGGATGTGA*CCAGGATGTCAACTGATTATGCAGACAACGAGTTGGAATTATTTCGAAAAACAATGGACCTAATTGTGGACTCTGACAATGGAACCGCCTCTTCCACGGA…
3289619							BX300421,BX311977,BX910762,BX309728,BX877406	CCTTGCACCATGTCTCGACCACTCGGAGAAAGCCATAAAAGGTTCCTGCAAACCATGATGGTCAATGGGATCATTGATGGTGCCAAGGCAAGGGCTCTCCACCGGCATTGCTGTGATACACACGGTGCACACTATGCTCATGATAAACTCGATGAATTCATCGAGGTTATCAATGCCCAGCTGCAGCCCATGTTCATGCAGATCAGAAAAGGGATGTCTGAGGAGGATGGTCTTCAGTACCATGCTTTGGTGAACATGGCTGAAACGGATGTGACCAGGATGTCAACTGATTATGCAGACAACGAGTTGGAATTATTTCGAAAAACAATGGACCTAATTGTGGACTCTGACAATGGAACCGCCTCTTCCACGGACATTCTTAACTGTGCCGACAGCCTC…
