# Supplementary material for: A salmonid EST genomic study: genes, duplications, phylogeny and microarrays
Source: BMC Genomics. 2008 Nov 17;9:545. doi: 10.1186/1471-2164-9-545 (PMC2628678; doi:10.1186/1471-2164-9-545)
Supplement: Additional file 1 — 78 phylogenetic data sets and trees. The data provided represent the EST sequences, alignments, and trees used in the phylogenetic analyses. This file requires the "Tar" UNIX command to open it. [file 1471-2164-9-545-S1.tar › koop_salmonid_EST_trees_20080222/46/46-alignment.phy]

14 465
ss.4059032ggtgaacatggctgaaactgatgtgaccaggatgtcaactgattatgcag
ss.4041388ggtgaacatggctgaaactgatgtgaccaggatgtcaactgattacgcag
ss.4023933ggtgaacatggctgaaactgatgtgaccaggatgtcaactgattatgcag
ss.4055419ggtgaacatggctgaaactgatgtgaccaggatgtcaactgattacgcag
or.4181913ggtgaacatggctgagacggatgtcaccaggatgtcatcagattacgcag
ss.4053345ggtgaacatggctgaaactgatgtgaccaggatgtcaactgattacgcag
oy.3296739ggtgaacatggctgaaactgatgtgaccaggatgtcaactgattatgcag
ss.4054318ggtgaacatggctgaaactgatgtgaccaggatgtcaactgattacgcag
tt.5047309ggtgaacatggctgaaacggatgtgaccaggatgtcaactgattatgcag
cc.4240137ggtgaacatggctgaaactgatgtgaccaggatgtcaactgattatgcag
ss.4041818ggtgaacatggctgaaactgatgtgaccaggatgtcaactgattatgcag
sf.4781753ggtgaacatggctgaaactgatgtgaccaggatgtcaactgattatgcag
oy.3290569ggtgaacatggctgaaacggatgtgaccaggatgtcaactgattatgcag
oy.3289619ggtgaacatggctgaaacggatgtgaccaggatgtcaactgattatgcag
          acaacgagttggaattattccgaaaaacaatggacctaattgtggactct
          acaacgagttagaattattccgaaaaacaatggacctgattgtggactct
          acaacgagttggaattattccgaaaaacaatggacctaattgtggactct
          acaacgagttagaattattccgaaaaacaatggacctgattgtggactct
          acaatgaacaggagttattcagaaaaactatggatctgattgtggaatct
          acaacgagttagaattattccgaaaaacaatggacctgattgtggactct
          acaacgagttggaattattccgaaaaacaatggacctgattgtggactct
          acaacgagttagaattattccgaaaaacaatggacctgattgtggactct
          acaacgagttggaattattcagaaaaacaatggacctgattgtggactct
          acaatgagttggaattattcagaaaaacaatggacctgattgtggactct
          acaacgagttggaattattccgaaaaacaatggacctaattgtggactct
          acaatgagttggaattattccgaaaaacaatggacctaattgtggactct
          acaacgagttggaattatttcgaaaaacaatggacctaattgtggactct
          acaacgagttggaattatttcgaaaaacaatggacctaattgtggactct
          gacaatggaaccgcctcttccacggacattcttaactgtgccgacagcct
          gacaatggaaccgcctcttccacagacattcttaactgtgccgacagcct
          gacaatggaaccgcctcttccacggacattcttaactgtgccgacagcct
          gacaatggaaccgcctcttccacagacattcttaactgtgccgacagcct
          gataacggaaccgcatcatccacagacgtccttaattctgctgacagcct
          gacaatggaaccgcctcttccacagacattcttaactgtgccgacagcct
          gacaatggaaccgcctcttccacagacattcttaactgtgccgacagcct
          gacaatggaaccgcctcttccacagacattcttaactgtgccgacagcct
          gacaatagaaccgcctcttccacagacattcttaactgtgccgacaccct
          gacaatggaaccgcctcttccacggacatcctcaactgtgccgacagcct
          gacaatggaaccgcctcttccacggacattcttaactgtgccgacagcct
          gacaatggaaccgcctcttccacggacattcttaactgtgccgacagcct
          gacaatggaaccgcctcttccacggacattcttaactgtgccgacagcct
          gacaatggaaccgcctcttccacggacattcttaactgtgccgacagcct
          ccagacaaagaagctaaagaaaagagaaacggaacatgtactgaacaggc
          ccagacaaagaagctaaagaaaagagaaactgaacatgtactgaacaggc
          ccagacaaagaagctaaagaaaagagaaacggaacatgtactgaacaggc
          ccagacaaagaagctaaagaaaagagaaactgaacatgtactgaacaggc
          tcagactaagaagctaaaggagaaagagacagaacatgtgttggccaggc
          ccagacaaagaagctaaagaaaagagaaactgaacatgtactgaacaggc
          ccagacaaagaagctaaagaaaagagaaacggaacatgtactgaacaggc
          ccagacaaagaagctaaagaaaagagaaactgaacatgtactgaacaggc
          ccagacaaagaaactaaagaaaagagaaacggaacatgtactgaacaggc
          ccagacgaagaagctaaagaaaagagaaacggaacatgtcctgaacaggc
          ccagacaaagaagctaaagaaaagagaaacggaacatgtactgaacaggc
          ccagacaaagaagctaaagaaaagagaaacggaacatgtactgaacaggc
          ccagacaaagaagctaaagaaaagagaaacggaacatgtactaaacaggc
          ccagacaaagaagctaaagaaaagagaaacggaacatgtactaaacaggc
          ttgttcaggataagtggctgaatgagaaaaatggtgactactctctctcc
          ttgttcaggataagtggctgaatgagaaaaatggtgactactctctctcc
          ttgttcaggataagtggctgaatgagaaaaatggtgactactctctctcc
          ttgttcaggataagtggctgaatgagaaaaatggtgactactctctctcc
          ttgtccaggagaagtggctgaacgagaaacatggcgaatattctctatca
          ttgttcaggataagtggctgaatgagaaaaatggtgactactctctctcc
          ttgttcaggataagtggctgaatgagaaaaatggtgactactctctctcc
          ttgttcaggataagtggctgaatgagaaaaatggtgactactctctctcc
          ttgttcaggataagtggctgaatgagaaaaatggtgactactcactctcc
          ttgttcaggataagtggctgaatgagaaaaatggtgactactcgctctcc
          ttgttcaggataagtggctgaatgagaaaaatggtgactactctctctcc
          ttgttcaggataagtggctgaatgagaaaaacggtgactactctctctcc
          ttgttcaggataagtggctgaatgagaaaaatggagactactctctctcc
          ttgttcaggataagtggctgaatgagaaaaatggagactactctctctcc
          actcgatgtataatggagatggagccatatattcggatgttgtatcaaga
          actcgatgtataatggagatggagcaatatattcggttgttgtatcaaga
          actcgatgtataatggagatggagccatatattcggatgttgtatcaaga
          actcgatgtataatggagatggagcaatatattcggttgttgtatcaaga
          acccgttgcattatggagatggatacatacattcggatgatgtacatgga
          actcgatgtataatggagatggagcaatatattcggttgttgtatcaaga
          actcgatgtataatggagatggagcaatatattcggatgttgtatcaaga
          actcgatgtataatggagatggagcaatatattcggttgttgtatcaaga
          actcgatgtataatggagatggagccatacattcggatgttgtaccaaga
          actcgatgtataatggagatggagccatacattcggatgttgtaccaaga
          actcgatgtataatggagatggagccatatattcggatgttgtatcaaga
          actcgatgtataatggagctggagccatatattcggatgttgtatcaaga
          actcgatgtataatggagatggagcaatatattcggatgttgtatcaaga
          actcgatgtataatggagatggagcaatatattcggatgttgtatcaaga
          ccaggtcaaggtctgccacatctgtcacaatgtgctttgcagatacttca
          ccaggtcaaggtctgccacatctgtcacaatgtgccttgcagatacttca
          ccaggtcaaggtctgccacatctgtcacaatgtgctttgcagatacttca
          ccaggtcaaggtctgccacatctgtcacaatgtgccttgcagatacttca
          ccaagtcaaagtctgccatatctgtcacaatatgccttacaggtacttca
          ccaggtcaaggtctgccacatctgtcacaatgtgccttgcagatacttca
          ccaggtcaaggtctgccacatctgtcacaatgtgccttgcagatacttca
          ccaggtcaaggtctgccacatctgtcacaatgtgccttgcagatacttca
          ccaggtcaaggtctgccatatctgtcacaatgtgccttgcagatacttca
          tcaggtcaaggtctgccatatctgtcacaatgtgccttgcagatacttca
          ccaggtcaaggtctgccacatctgtcacaatgtgctttgcagatacttca
          ccaggtcaaggtctgccatatctgtcacaatgtgccttgcagatacttca
          ccaggtcaaggtttgccatatctgtcacaatgtgccttgcagatacttca
          ccaggtcaaggtctgccatatctgtcacaatgtgccttgcagatacttca
          aaggaaggactgatccacgatgccctgcctgtgaggacttctggccacat
          aaggaaggactgatccacgatgccctgcctgtgaggacttctggccacat
          aaggaaggactgatccacgatgccctgcctgtgaggacttctggccacat
          aaggaaggactgatccacgatgccctgcctgtgaggacttctggccacat
          aaggcaggactgatcctcgatgtcctgcctgtgaggatttttggccacac
          aaggaaggactgatccacgatgccctgcctgtgaggacttctggccacat
          aaggaaggactgatccacgatgccctgcctgtgaggacttctggccacat
          aaggaaggactgatccacgatgccctgcctgtgaggacttctggccacat
          aaggaaggactgatccacgatgccctgcctgtgaggacttctggccacat
          aaggaaggactgatccacgatgccctgcctgtgaggacttctggccacat
          aaggaaggactgatccacgatgccctgcctgtgaggacttctggccacat
          aaggaaggactgatccacgatgccctgcctgtgaggacttctggccacat
          aaggaaggactgatccccgatgccctgcctgtgaggacttctggccacat
          aaggaaggactgatccacgatgccctgcctgtgaggacttctggccacat
          gagatcccagaacctccgtcctctcagagcgagactccagcagccaaaga
          gagatcccagaacctccgtcctctcagagcgagactccagcagccaaaga
          gagatcccagaacctccgtcctctcagagcgagactccagcagccaaaga
          gagatcccagaacctccgtcctctcagagcgagactccagcagccaaaga
          gagattccagaatcccaatcccagccctctcagagtccatctgccaagga
          gagatcccagaacctccgtcctctcagagcgagactccagcagccaaaga
          gagatcccagaatctccgtcctctcagagcgatactccagcagccaaaga
          gagatcccagaacctccgtcctctcagagcgagactccagcagccaaaga
          gagatcccagaacctccgtcctctcagagcgagagcccagcagccaaaga
          gagatcccagagcctccgtcctctcagagcgagagtccagcagccaaaga
          gaggtcccagaacctccgtcctctcagagcgagactccagcagccaaaga
          gagatcccagaacctccgtcctctcagagcgagactccagcagccaaaga
          gagatcccagaacctccgtcctctcagagcgagactccagcagccaaaga
          gagatcccagaacctccgtcctctcagagcgagactccagcagccaaaga
          gaacacggcccccac
          gaacacggcccccac
          gaacacggcccccac
          gaacacggcccccac
          gaacacagcaccaac
          gaacacggcccccac
          gaatacggcccccac
          gaacacggcccccac
          gaacactgcccccac
          gaacacggaccccac
          gaacacggcccccac
          gaacacggcccccac
          gaacacggcccccac
          gaacacggcccccac
