# Supplementary material for: A salmonid EST genomic study: genes, duplications, phylogeny and microarrays
Source: BMC Genomics. 2008 Nov 17;9:545. doi: 10.1186/1471-2164-9-545 (PMC2628678; doi:10.1186/1471-2164-9-545)
Supplement: Additional file 1 — 78 phylogenetic data sets and trees. The data provided represent the EST sequences, alignments, and trees used in the phylogenetic analyses. This file requires the "Tar" UNIX command to open it. [file 1471-2164-9-545-S1.tar › koop_salmonid_EST_trees_20080222/47/47-raw.tree]

((((oy.3321264:500.0,sf.4782082:500.0):412.0,((or.4182599:500.0,(oy.3293799:500.0,
ss.4039299:500.0):500.0):500.0,cc.4242897:500.0,tt.5045933:500.0):499.0):497.0,
ss.4061653:500.0):500.0,ss.4058121:500.0);
