# Supplementary material for: A salmonid EST genomic study: genes, duplications, phylogeny and microarrays
Source: BMC Genomics. 2008 Nov 17;9:545. doi: 10.1186/1471-2164-9-545 (PMC2628678; doi:10.1186/1471-2164-9-545)
Supplement: Additional file 1 — 78 phylogenetic data sets and trees. The data provided represent the EST sequences, alignments, and trees used in the phylogenetic analyses. This file requires the "Tar" UNIX command to open it. [file 1471-2164-9-545-S1.tar › koop_salmonid_EST_trees_20080222/47/47-cluster_info.csv]

CBR Database ID	Gene Name	Protein	Swissprot Accession	Swissprot ID	e-value	Bitscore	ESTs	Contig Sequence
4061653	SMNDC1	Survival of motor neuron-related-splicing factor 30	O75940	SPF30_HUMAN	1e-95	897	EG782022,EG849153,CB511112,CK894065,EG935161,EG857232,EG782021,EG907493,EG789975,EG896769,EG865375,EG837873,EG937304,EG871660,EG882642,EG911276,EG771749,EG771748,EG836900,EG899144,EG907492,DW471908,EG879199,EG812741,EG899143,EG922172,EG829345,EG896768,EG837872,EG935160,EG789976,EG857243,EG871659,AJ425318,EG911275,EG849164,EG760247,EG831364,EG909609,EG879210,EG937305,EG836901,EG865374,CB501935,EG8…	GGGGGACTGAGGAGGAAGGGAACTG*TTTTGTTGTTGTCTACGATTTGATTTATTAGAAACAATTTAAGTAAAATCTGAATATCCTGAGTCTGTATTAAAGCAAATACGGGAAGATGTCAGAGGATTTGTTGAAACAGTTGGGCAGCTACAAAGCCCAGTTACAACAAGTGGAAGCCGCCTTATCAACCGATCCTGAGAACGAAGACCTTCTCAAATTACAGAAAGACTTATCGGAAGTCATAGACTTGACAAAAGACCTCCTGACGTCGCAGCCCTCTGAAGGTACTGCTAGTGCCAACAGCTCCGATGCAGCCCCCCTGAAACACAGCTGGAGCGTTGGCGACAGGTGTATGACTGTGTGGAGTCAGGATGGACAGGTGTATGAGGCTGAGATTGAG…
4182599	SMNDC1	Survival of motor neuron-related-splicing factor 30	O75940	SPF30_HUMAN	2e-94	886	EL535737,EL535736,EL531161,EL528861,EL526745,EL528860,EL526744,EL531162,EL541241,EL526941,EL526940,EL541242	tggggaatTTTGTTGGTGAGGAAAAGAGACGAAGCGAACGATTCTGTTGTGTTTATCATTTTGGCAGAAACAACAGAAGTGAATCCAAAATATTTCATATATTTGTAGAACCAAATACAATATACAAAGATGTCGGACGACTTGATGAAACAGTTAAGCAGCTACAAAGCCCAGTTACAACAAGTGGAAGCTGCCTTATCCACCGACCAAGATAATGAAGATTTGATGAAATTGCAGAAAGACTTGCAGGAAGTCATTGAGTTGACTAAAGACCTGCTGACGGCTCAACCGGCTGAGGGAGCCTCCAGTGCCAGCTCAGATGCTGCACCCTTGAAACACAACTGGAAAGTGGGGGATAGGTGTATGGCCGTATGGAGCCAGGATGGACAGGTGTATGAG…
3293799	SMNDC1	Survival of motor neuron-related-splicing factor 30	O75940	SPF30_HUMAN	1e-87	576	CX723603,BX315808,CX723602,CX027100,BX320121,BX304009,CA350036,BX863487,CX034853,BX315809,BX860659,BX858617,CX041628,BX304008,CB489026,CR369646	attttttagatttttatttttgcTGATTTATGAGAACCTATTTCAGTAAAATCTGAATATTCTTATTTATTCAGTTGAAACAAATACAGAAAGATGTCAGAGGACTTGTTGAAACAGTTGGGCAGCTACAAAGCACAGTTGCAACAAGTGGAAGCCGCCTTATCAACCGACCCTGAAAATGAAGACCTTCTCAAATTACAGAAAGACTTATCGGAAGTCATAGACTTAACAAAAGACCTCCTGACGTCGCAGCCCTCCGACGGTACTGCTACTGCCAACAGCTCAGATGCAGCCCCCCTGAAACATAGGTGGAGCGTTGGGGACAGGTGTATGACTGTGTGGAGTCAGGATGGACACCGGGATTCTTTGACAGGGTGTATGAAGCTGAGATTGAGGAGA…
4058121	SMNDC1	Survival of motor neuron-related-splicing factor 30	O75940	SPF30_HUMAN	9e-96	897	EG781952,DW564814,CA036919,EG816240,EG760248,EG781951,EG816241,EG877289,EG882644	ACACAACTCATCCCTGATTTTAATTGAGAAAAAGAAAAGCTTACGTCGCCAGCAGTGATACAAGGTCATTGATGTACATCACGGAAACAAAGATGGTACAAAACGCATTACTGCCATCTGGAGGAACTGTTAAACATTCAGTACCAATATGGAAACCTACTCGTAATTTCAGGGCAAAATGAGAGGGACATCTTACCTCAACAAAAATGACAATTTGTTTTACTGTAAATGTACAAAACTGAAATGCTTTAAAAATAGTTATTACCACTAAACAGCAAAAAGTAAAAATGTCTAATATAGTCCAATTCACCCTGAAAAAGCTATAATAAATGTGTAACATTGAAACATGCATATATTATAGTTTTTGCCTTTGTTGCATTCAGAAAGATACAGCAACCC…
5045933	SMNDC1	Survival of motor neuron-related-splicing factor 30	O75940	SPF30_HUMAN	9e-96	897	tthy-evl-503-253.b0_880477,tthy-evl-503-253.g0_881245,tthy-evl-510-178.b0_876562,tthy-evl-510-178.g0_886162	GGGGGGCTGAGGAAAGGAAAGGAAAGACTTGTTGTCTAGGATTTATTCGAAACTATTTAAGTAAAATCTGAATATCTTGAGTCGTTATTCAGTTGAAACAAATACGGGAAGATGTCAGAGGATTTGTTGAAACAGTTGGGCAGCTACAAAGCCCAGTTACAACAAGTGGAAGCCGCCTTATCAACCGATCCTGAGAATGAAGACCTTCTCAAATTACAGAAAGACTTATCGGAAGTCATAGACTTAACAAAAGACCTCCTGACGTCGCAGCCCTCAGAAGGTACTGCTAGTGCCAACAGCTCCGATGCAGCCCCCCTGAAACACAGCTGGAGCGTTGGGGACAGGTGTATGACTGTGTGGAGTCAGGATGGACAGGTGTATGAGGCTGAGATTGAGGAG…
4039299	SMNDC1	Survival of motor neuron-related-splicing factor 30	O75940	SPF30_HUMAN	4e-93	874	EG813144,EG813133,CK891770,CK891624	ctatttcagtaaaatctgaatatccttatttattcagttgaaccaaatacagaaagATGTCAGAGGATTTGTTGAAACAGTTGGGCAGCTACAAAGCACAGTTGCAACAAGTGGAAGCCGCCTTATCAACCGATCCTGACAATGAAGACCTTCTCAAATTACAGAAAGACTTATCGGAAGTCATAGACTTAACAAAAGACCTCCTGACGTCCCAGCCCTCCGAAGGTACTGCTAGTGCCAACAGCTCAGATGCAGCCCCCCTGAAACATAGGTGGAGCGTTGGGGACAGGTGTATGACTGTGTGGAGTCAGGATGGACAGGTGTATGAAGCTGAGATTGAGGAGATAGACGGCGAGAATGGAACGGCGGCCATCACCTTCTCCGGCTACGGGAACGCAG…
4782082	SMNDC1	Survival of motor neuron-related-splicing factor 30	O75940	SPF30_HUMAN	1e-35	376	EV389167,EV389168	GGGGCAGAGGGAGTACAAGAAGAAGAAGGCCCAGAAGAAGGTGCTGAGGATGAAGGAGCTGGAACAGGAGCGAGAAGACCAGAAATCCAAGTGGCAAAGTTTCAACAACAAGGCCTACAACAAGAACAAGAAAGGACAGGTGAAGAGGAGTATATTTGCATCGCCGGAGAGCGTAAATGGAAAGGTGGGAGTAGGAACATGTGGCATAGCAGACAAACCCATGACCACGTATCACGACACATCCAAATATAACGTCAGGCATCTCATGCCACAGTGACAAAATGTTTTCTTGGTGTTTAAAGTATCCCATTGTATAGTAGGAGGATCAGTGTTTACCATTGTGTTTATATGGCTTAGGTTACTCAAGTAAAGGAGCTTTGAAACTGATCGCTTACTCAC…
4242897							EV368385	CGCAACTCATCCCTGATTTTAATTGAAAAAAAAATAAGCTTACATCGCCAGCAGTGACATAAGGTCATTGATGTACATCATGGAAACAAAGATGGTACAAAATACATTACTGTCATCTGGAGGAACTGTTAAACATTCAGTACCAATATGGAAACTTATTCAAAATTTCAGGGCAAACTGAGAGGAACATCTTACCTCAACAAAAATGACAATTTGTTTTACTGTAAATGTACAAAACTGAGATGCTTTAAAAATAGTCGTATTACCACTAAAGAGTAAAAAGTAAAAATGTCTATAATGTTATAGTCCAGTTCACCCTGAAAAAGCTATAATAAATGTGTAACATTGAAACATGCACATATTATAGTTTTTGCCTTTGTTGCATTCAGAAAGATACAG…
3321264							CB495073,CB495465,CA362407,BX297821,CB493465,BX875815,CX026952	AGTAGGAACATGTGGCATAGCAGACAAACCCATGACCACGTATCACGACACATCCAAATATAACGTCAGGCATCTCATGCCACAGTGACCAAAAATGTTTTCTTGGTGTTTGAAGTATCCCATTGTATAGTAGGAGGATCAGTGTTTACCATTGTGTTTATATGGCTTAGGTTACTCAAGTAAAGGAGCTTTGAAACTAATCGCTTACTCACCATTGGTTGGCTCATTGGAATATTGTTCTTACCGGTATGTCATATAGAACAGCAGAATTCTTAATAAAATAAATTACCCCTGTAATGGATCAGCACAAATAAGTGTACTCAAGTGTTTAGATTGTGGTGACATGTCTGGATTGCTGTATCTTTCTGAATGCAACAAAGGCAAAAACTATAATATGTG…
