# Supplementary material for: A salmonid EST genomic study: genes, duplications, phylogeny and microarrays
Source: BMC Genomics. 2008 Nov 17;9:545. doi: 10.1186/1471-2164-9-545 (PMC2628678; doi:10.1186/1471-2164-9-545)
Supplement: Additional file 1 — 78 phylogenetic data sets and trees. The data provided represent the EST sequences, alignments, and trees used in the phylogenetic analyses. This file requires the "Tar" UNIX command to open it. [file 1471-2164-9-545-S1.tar › koop_salmonid_EST_trees_20080222/47/47-alignment.phy]

9 610
ss.4061653gtaggaacatgtggcattgcagacaaacccatgaccacgtatcacgacac
or.4182599gttggaacgtgtggaattgctgataaacccatgacacagtaccacgacac
oy.3293799gtaggaacatgtggcatagcagacaaacccatgaccacgtatcacgacac
ss.4058121gtaggaacatgtggcattgcagacaaacccatgaccacgtatcacgacac
tt.5045933gtaggaacatgtggcattgcagacaaacccatgaccacgtatcacgacac
ss.4039299gtaggaacatgtggcattgcagacaaacctatgaccacgtatcatgacac
sf.4782082gtaggaacatgtggcatagcagacaaacccatgaccacgtatcacgacac
cc.4242897gtaggaacatgtggcattgcagacaaacccatgaccacatatcacgacac
oy.3321264gtaggaacatgtggcatagcagacaaacccatgaccacgtatcacgacac
          atccaaatataacgtcaggcatctcatgccacagtgacatgttttcttgg
          atccaaatacaacgtcaggcatctcatgccacaatgatgtgttcgtctta
          atccaaatataacgtcaggcatctcatgccacagtgacattttatctttg
          atccaaatataacgtcaggcatctcatgccacagtgacatgttttcttgg
          atccaaatataacgtcaggcatctcatgccacagtgacatgttctctttg
          atccaaatataacgtcaggcatctaatgccacagtgacattttatcttgg
          atccaaatataacgtcaggcatctcatgccacagtgacatgttttcttgg
          atccaaatataacgtcaggcatctcatgccacagtgacatgttcttttgg
          atccaaatataacgtcaggcatctcatgccacagtgacatgttttcttgg
          tgtaaagtatcccactgtatagtaggaggatcagtgtttaccattgtgtt
          cgttatttgtcccactgtacatgatctcaatcagtgattaccgttgtgtt
          tgaaaagtatcctattgtatagtagcaagatcattgcttatctttgtgtg
          tgtaaagtatcccactgtatagtaggaggatcagtgtttaccattgtgtt
          tgtaaagtatcccattgtatagtaggaggatcagtacttaccattgtgtt
          tgaaaagtatcctattgtatagtagcaagatcattgcttaccgttgtgtt
          tgtaaagtatcccattgtatagtaggaggatcagtgtttaccattgtgtt
          tgtaaagtatcccattgtatagtaggaggatcagtgcttaccattgtgtt
          tgtgaagtatcccattgtatagtaggaggatcagtgtttaccattgtgtt
          tatatggcttaggttactaaggagctttgaaactaatcgcttactcacca
          tatatggtttaggttactaagtaaattaacaaaaaactgcttgcacacca
          tttatggtttgggttaccaaggagctttgaaacaaattgcttgctcacca
          tatatggcttaggttactaaggagctttgaaactaatcgcttactcacca
          tatatggcttaggttaccaaggagctttggaactaattgcttactcacca
          tttatggtttgggttaccaaggagctttgaaacaaattgcttgctcacca
          tatatggcttaggttactaaggagctttgaaactgatcgcttactcacca
          tatatggtttagattaccaaggagctttgaaactaattgcttactcacca
          tatatggcttaggttactaaggagctttgaaactaatcgcttactcacca
          ttgttggctcattggaatattgttctggtatgtcatatagaacagcagaa
          tttttgactgattggtgcagcattatagtgtcacaatttcaaaagaagaa
          ttgttgcctcattgggaaattgtcctagtatatcacatagaacagcagaa
          ttgttggctcattggaatattgttctggtatgtcatatagaacagcagaa
          ttgtcggctcattggaatattgttctaggatgtcatatagaacagaagaa
          ttgttgcctcattgggaaattgtcctagtatatcacacagaacagcagaa
          ttgttggctcattggaatattgttctggtatgtcatatagaacagcagaa
          ttgttggctcattggaatattgttctggtatgtcatatagaacagcagaa
          ttgttggctcattggaatattgttctggtatgtcatatagaacagcagaa
          ttcttaataaaataaactacccctgtaatggatcagcacaaataaagatt
          ctcttaataaggcatattggccctgtattggaatgacagaagaaaaaata
          ttcttaataaaataaataaccactgtaatggagcagcacaaataatggtt
          ttcttaataaaataaactacccctgtaatggatcagcacaaataaagatt
          ttcttaataaaataaattacctctgtaatagagcggcacaaatacagatt
          ttcataataaaataaatgaccactgtaatggagcagcacaaataatggtt
          ttcttaataaaataaattacccctgtaatggatcagcacaaataaagatt
          ttcttaataaaataaattacccctgtaatgaagcagcacaaataaagatt
          ttcttaataaaataaattacccctgtaatggatcagcacaaataaagatt
          gttgtctgggttgctgtatctttctgaatgcaacaaaggcaaaaactata
          gttgtttggattcatgtatctttactgatatcagagaagacaaaactgaa
          gttgtctgggttgctgtatccttctgaatgcaacaaaggccaaaaaacta
          gttgtctgggttgctgtatctttctgaatgcaacaaaggcaaaaactata
          gttgtctgggttgctgtatctttctgaatgcaacaaaggcaaaaactata
          gttgtctgggttgctgtatccttctgaatgcaacaaaggccaaaaaagca
          gttgtctgggttactgtatctttctggatgcaacaaaggcaaaaactata
          gttgtctgggttgctgtatctttctgaatgcaacaaaggcaaaaactata
          gttgtctggattgctgtatctttctgaatgcaacaaaggcaaaaactata
          tatgcatgttacacatttattatagctttttcagggtgaattggactata
          tttgctcagcttttgttgatgttagagttttcaggataatcttgactgta
          tttccatgttacacatttattatagatttttcaggttgaactagactata
          tatgcatgttacacatttattatagctttttcagggtgaattggactata
          tgtgcatgttacacatttattatagctttttcagtgtgaactggactata
          tttccatgttacacatttattatcgatttttcaggttgaactagactata
          tgtgcatgttacacattttttatagctttttctgggtgaactggactata
          tgtgcatgttacacatttattatagctttttcagggtgaactggactata
          tgtgcatgttacacatttattatagctttttcagggtgaactgggctata
          agacatttttactgtttagtggtaactttttaaagcatttcagttttgta
          atatttttactcgtattgataacggctttttaaagcatcaaagaattact
          atacatttttacggtttagtgatacctttttaaagcatctcagttttgta
          agacatttttactgtttagtggtaactttttaaagcatttcagttttgta
          agacatttttactgtttagtggtaactttttaaagcatttcagttttgta
          atacatttttacgatttagtgatacctttttaaagcatctcagttttgta
          agacatttttactgtttagtggtaactttttaaagcatttcagttttgta
          agacatttttactctttagtggtaactttttaaagcatctcagttttgta
          agacatttttactgtttagtggtaactttttaaagcatttcagttttgta
          catttaagtcatttttgttgaggtaagatgtccctctcattttgccctga
          catttaagttttttatttaaacataatgcgtatttctcattttggcccaa
          catttaagttttttgtttagaggtaagatgttcctctcatttttccctga
          catttaagtcatttttgttgaggtaagatgtccctctcattttgccctga
          cattttagtaatttttgttgaggtaagatggccctctcattttgccctga
          catttaagttttttgtttagaggtaagatgttcctctcattttttccctg
          catttaagtcatttttgttgaggtaagatgtccctctcattttgccctga
          catttaagtcatttttgttgaggtaagatgttcctctcagtttgccctga
          catttaagtcatttttgttgaggtaagatgtccctctcattttgccctga
          aattataggtttccatattggtactgaatgttcagttcctccagatggca
          aagttaaagttttcatattgtaactgattgtcagttccctacaggtggca
          accctgaatttttcatattggtactgaatgttcagttcctccagatggca
          aattataggtttccatattggtactgaatgttcagttcctccagatggca
          aattctaagtttccatattggtactgaatgttcagttcctccagatggca
          aacttgaattgttcatattggtactgaatgttcagttcctccagatggca
          aattataggtttccatattggtactgaatgttcagttcctccagatggca
          aattttaagtttccatattggtactgaatgttcagttcctccagatgaca
          aattataggtttccatattggtactgaatgttcagttcctccagatggca
          gtaatgcgttttgtaccatctttgttccgtgatgtacatcaatgaccttt
          gtaatgttctttattgcgcgctgtttttgtgatgtgtatattttaccttt
          gtaatgtattttataccgtctttgttctgtgacgtatgtcaatgaccttt
          gtaatgcgttttgtaccatctttgttccgtgatgtacatcaatgaccttt
          gtaatgtattttgtaccatctttgttccgtgatgtacatcaatgaccttt
          gtaatgtattttataccatctttgttctgtgatgtatgtcaatgaccttt
          gtaatgcattttgtaccatctttgttccgtgatgtacatcaatgaccttt
          gtaatgtattttgtaccatctttgttccatgatgtacatcaatgaccttt
          gtaatgcattttgtaccatctttgttccgtgacgtacatcaatgaccttt
          atcactgctg
          gtcactgctg
          gccactgctg
          atcactgctg
          gtcactgctg
          gccactgctg
          atcactgctg
          gtcactgctg
          atcactgctg
