# Supplementary material for: A salmonid EST genomic study: genes, duplications, phylogeny and microarrays
Source: BMC Genomics. 2008 Nov 17;9:545. doi: 10.1186/1471-2164-9-545 (PMC2628678; doi:10.1186/1471-2164-9-545)
Supplement: Additional file 1 — 78 phylogenetic data sets and trees. The data provided represent the EST sequences, alignments, and trees used in the phylogenetic analyses. This file requires the "Tar" UNIX command to open it. [file 1471-2164-9-545-S1.tar › koop_salmonid_EST_trees_20080222/48/48-raw.tree]

(((ss.4061943:500.0,ss.4057525:500.0,ss.4061362:500.0,ss.4039450:500.0):500.0,
(((((ss.4039358:500.0,ss.4049999:500.0,ss.4060292:500.0,ss.4042181:500.0,
ss.4058962:500.0,ss.4060846:500.0):488.0,oy.3293576:500.0):498.0,(cc.4237850:500.0,
tt.5046037:500.0):402.0):500.0,or.4184927:500.0,(tt.5045147:500.0,tt.5045204:500.0):500.0):400.0,
cc.4237946:500.0):496.0,oy.3296552:500.0):500.0,sf.4780670:500.0);
