# Supplementary material for: A salmonid EST genomic study: genes, duplications, phylogeny and microarrays
Source: BMC Genomics. 2008 Nov 17;9:545. doi: 10.1186/1471-2164-9-545 (PMC2628678; doi:10.1186/1471-2164-9-545)
Supplement: Additional file 1 — 78 phylogenetic data sets and trees. The data provided represent the EST sequences, alignments, and trees used in the phylogenetic analyses. This file requires the "Tar" UNIX command to open it. [file 1471-2164-9-545-S1.tar › koop_salmonid_EST_trees_20080222/48/48-cluster_info.csv]

CBR Database ID	Gene Name	Protein	Swissprot Accession	Swissprot ID	e-value	Bitscore	ESTs	Contig Sequence
3296552	Gabarap	Gamma-aminobutyric acid receptor-associated protein	P60517	GBRAP_RAT	6e-61	597	BX074116,CA363905,CA353949,CB498275,BX075058,BX084168,CA381070,CA352356,CA346180,CA364828,CA369163,BX074963,CA378677,CA345480,CA367314,CT564840,CR372623,CT564630,CT564763,CT563917,CT564977,CT565046,CT563550,CA372726,CX136031,CX147923,CX146573,CB497448,CX717781,CX136030,CX146023,CX146022,CX147922,CX152160,CX716407,CX146572,BX084633,CA360723,BX077381,CA379025,CA358244,CR369848,CX717782,CF753010,CR9…	ccgggggcactaggaaagaacccgaacaaaacagtagcccaactagctagcGTTGTCGACGAATTACTATTTGAGGAATCCCAGTCGGATATCTCAGATATACCTACCGACAGCCTGTCATTCGTTTGACAATGAAGTTTCAATACAAAGAAGAGCACCCATTTGAGAAGAGACGGTCTGAGGGCGAGAAAATAAGAAAGAAGTATCCGGACAGGGTACCCGTAATTGTGGAAAAAGCCCCCAAAGCAAGGATAGGAGATCTGGACAAGAAGAAATACCTTGTGCCCTCTGACCTCACAGTGGGCCAGTTCTACTTCCTCATCCGAAAACGAATCCACCTGCGGGCCGAGGACGCCCTGTTCTTCTTTGTAAACAACGTCATTCCTCCCACCTCAGCCA…
4058962	Gabarap	Gamma-aminobutyric acid receptor-associated protein	P60517	GBRAP_RAT	5e-61	597	DY694098,DY694097,DW005903,CK886382,CK885106,DY696417,DY694617,DY725987,CK883971,DW179735,DY721521,DW584115,CB517111,DW179494,DW179097,CK877889,EG784832,EG785789,DN166027,BG934554,DY691757,EG784831,DN165965,EG832056,BQ036482,BQ036269,CA063631,ssal-lksa-505-166.b0_95292,qa,ssal-lksa-505-214.b0_95304,DN047412,DN047588,CB505784,CB505809,DY721522,EG785778,EG764198,EG800509,EG800508	aaactatttagcttattcgacgtacagacctctctttcgcgtcatatgttgttattgtatccttccgctGCAGTCGTACTAGGAAAGAATCCGAGCAAAACAACAGTCTTGACCCGTGTGCCATCGAATTGTTACTTGAGGAACCCAAATCGGATATCTTAGATCGACTCCCTGTCATTCGTTTGACAATGAAGTTCCAATACAAAGAGGAACATCCATTTGAAAAGAGACGGTCTGAGGGCGAGAAAATAAGGAAGAAGTATCCGGACAGGGTGCCTGTAATTGTGGAAAAAGCCCCCAAAGCAAGGATAGGAGATTTGGACAAGAAGAAGTACCTCGTGCCCTCTGACCTCACAGTGGGCCAGTTCTACTTCCTCATCCGAAAACGAATCCACCTGC…
3293576	Gabarap	Gamma-aminobutyric acid receptor-associated protein	P60517	GBRAP_RAT	5e-61	597	CX147942,CX142022,CX139951,CB493939,CX145111,CX145112,CR372080,CA357548,BX081551,CX147941,CX139950,CX032563,CX140057,CX142021,CA372248,CX139274,CX153405,CX153404,CX139273	GAGTTTTTTTTTTTTTTTTTTGAAAATAAATGTATGTTCTTTATTCAGGCTCTCCCTCTCAAGACTATGGTCGCGGAAACCATTTCAATATGTTCACATACAGCAGAAAAATGAAGACCGACAGTTAAGAACAGACAGGAAACAAGAGTTCGCTTGTCGTCACATTTTATCATGTATGATCATGAGTGGAGACGCCAGTAACGTAGCTGTATAACGAGTTCCAACTTTTAAAAAAGGAAACAAAAAAAATTGCTTTACAATACCTCAGAAATCAAAAAATAAAGTACAATAATCATAATAATCTAAATTATATATTTTTTAACCACAAAGCAGAGAGGGGGGGGGTGATTGTTCAGTTCAAATTCTATTCTACTCCAGTCAGATGTCAAATACACTACG…
4060846	Gabarap	Gamma-aminobutyric acid receptor-associated protein	P60517	GBRAP_RAT	7e-60	587	EG938744,EG938745,DW177871,DN140313,EG848238,EG848239,EG899436,EG899145,EG837551,EG837550,EG923824,EG923823,DW181324,EG826535,DW180898,EG862845,DV107096,DV107119	GGGGGAGTCTTGACCCGTGTGCCATCGAATTGTTACTTGAGGAACCCAAATCGGATATCTTAGATCGACTCCCTGTCATTCGTTTGACAATGAAGTTCCAATACAAAGAGGAACATCTATTTGAAAAGAGACGGTCTGAGGGCGAGAAAATAAGGAAGAAGTATCCGGACAGGGTGCCTGTAATTGTGGAAAAAGCCCCCAAAGCAAGGATAGGAGATTTGGACAAGAAGAAGTACCTCGTGCCCTCTGACCTCACAGTGGGCCAGTTCTACTTCCTCATCCGAAAACGAATCCACCTGCGGGCAGAGGACGCCTTATTCTTCTTTGTAAACAACGTCATTCCACCCACCTCCGCCACCATGGGCCTGCTATACCAGGAGCACCATGAAGAGGACTTTT…
4060292	Gabarap	Gamma-aminobutyric acid receptor-associated protein	P60517	GBRAP_RAT	5e-61	597	EG883352,EG883351,DY691758,EG874682,DW006944,EG837382,DW181200,EG786102,CA770198,DN165880,EG798121,EG916114,BU965876,CB502384,EG862844,CA044210,EG858386,EG772852,EG786099,CA770322,EG910008,DW570606,EG920800,CB509642,CA039410,EG859542,EG855841,EG837383,EG909997,DW538761,CA768701,CA039067,DW339229,qa,EG871655,EG826536,EG784615,DW572691,EG899146,EG851442,EG832057,EG881671,EG798120,EG793069,EG814220,…	AAATGTATGTTCTTTATTCAGGCTCTCTCTCAAGACTATGGTCACAGAAACCATTTCAATATGTTCACATACAGCAAAAATACACAAAGAATTAAGGCAAAAGACTGACAGTTAAGAACAGACAGGAAACAGAGTTAGCTTTTTGTCACATTTTATCATGTATGATCATGAGTGGAGAGGCGCCAGTAACGCAGCTGTATAACGAGTTCCAACTTTAAAAAAGGAAACAAAAAATTGCTTTACAATACCTCAGAAATCAAAAAATAAAGTACAATAATCAAAATAATATATTTTTTAACCACAAAGCAGAGGGAGGATGATTGTTCAGTTTGAATTCTATTCTACTCCAGTCAGATGTCAAATACACTACGTCTTCAAAGTATCTTACCAGCACACTAC…
4061943	Gabarap	Gamma-aminobutyric acid receptor-associated protein	P60517	GBRAP_RAT	5e-61	597	DW179157,DW178292,DW179189,DW178976,DW178344,DW177936,DW178170,DW555496,CK886258,DW178871,EG805093,EG777133,EG926113,EG926114,CK876279,EG813571,EG939588,EG886919,EG815562,EG827797,EG857758,CA043609,EG874569,EG823532,EG792545,CB505822,EG913725,EG776631,EG829277,ssal-lksa-000-082.b0_44375,EG777117,EG777134,DW178647,AM042151,DW177591,CK874118,EG836265,DW589366,DW592291,EG829278,EG939589,EG813570,EG8…	gGGGGGAGTCGCACTAGGAAAGAACCCGAAC*AAAACAGTAGCCCAACTAGCTAGCGTTGTCGACGAATTACTATTTGAGGAATCCCAGTCGGTAATCGCAGATATACCTACCGACAGCCTGTCATTCGTTTGACAATGAAGTTTCAATACAAAGAGGAGCACCCATTTGAGAAGAGACGGTCTGAGGGCGAGAAAATAAGGAAGAAGTATCCGGATAGGGTGCCCGTAATTGTGGAAAAAGCCCCCAAAGCAAGGATAGGAGATCTGGACAAGAAGAAATACCTCGTGCCCTCTGACCTCACGGTGGGCCAGTTCTACTTCCTCATCCGAAAACGAATCCACCTGCGGGCCGAGGACGCCCTGTTCTTCTTTGTAAACAACGTCATTCCTCCCACCTC…
4780670	Gabarap	Gamma-aminobutyric acid receptor-associated protein	P60517	GBRAP_RAT	5e-61	597	EV389035,EV391780,EV389036,EV391779	gggggagtcgcactaggaaagaaaccgaacaaaacagtagcccaactagctagcgttgtcgacgaattactatttgaggaATCCCAGTCGGTAATCTCAGATATACCTACCGACAGCCTGTCATTCGTTTGACAATGAAGTTTCAATACAAAGAGGAGCACCCATTTGAGAAGAGACGGTCTGAGGGCGAGAAAATAAGGAAGAAGTACCCGGACAGGGTGCCCGTAATTGTGGAAAAAGCCCCCAAAGCAAGGATAGGAGATCTGGACAAGAAGAAATACCTTGTGCCCTCTGACCTCACAGTGGGCCAGTTCTACTTCCTCATCCGAAAACGAATCCACCTGCGGGCCGAGGACGCCCTGTTCTTCTTTGTAAACAACGTCATTCCTCCCACCTCAG…
4061362	Gabarap	Gamma-aminobutyric acid receptor-associated protein	P60517	GBRAP_RAT	5e-61	597	EG841587,DW179108,DW178125,EG841584,EG863730,CX154165,DW540805,CK885577,DY694514,DY731792,DW472288,DR695531,DY700999,CK895154,EG938275,EG848414,EG834637,EG857757,DW540806,EG915345,EG874570,EG862419,EG938272,CA060946,CA769260	GGGGGAGGAAAGAACCCGAACAAAACAGTAGCCCAACTAGCTAGCGTTGTCGACGAATTACTATTTGAGGAATCCCAGTCGGTAATCGCAGATATACCTACCGACAGCCTGTCATTCGTTTGACAATGAAGTTTCAATACAAAGAGGAGCACCCATTTGAGAAGAGACGGTCTGAGGGCGAGAAAATAAGGAAGAAGTATCCGGATAGGGTGCCCGTAATTGTGGAAAAAGCCCCCAAAGCAAGGATAGGAGATCTGGACAAGAAGAAATACCTCGTGCCCTCTGACCTCACGGTGGGCCAGTTCTACTTCCTCATCCGAAAACGAATCCACCTGCGGGCCGAGGACGCCCTGTTCTTCTTTGTAAACAACGTCATTCCTCCCACCTCAGCCACCATGG…
5045204	Gabarap	Gamma-aminobutyric acid receptor-associated protein	P60517	GBRAP_RAT	5e-61	597	tthy-evl-509-043.b0_885643,tthy-evl-509-043.g0_879883	gggggagtcgcactAGGAAAGAACCCGAGCAAAACAGCAATCTAACTAGCTAGGGTTTGTTGTCGACGAATTATTACCTGAGGAGTCTCGGTCGGATATCTAATATATATACCTACCGACAGCCTGTCATTCGTTTGACAATGAAGTTTCAATACAAAGAGGAGCACCCATTTGAGAAGAGACGGTCTGAGGGTGAGAAAATAAGGAAGAAGTATCCGGACAGGGTGCCCGTAATTGTGGAAAAAGCCCCCAAAGCAAGGATAGGAGATCTGGACAAGAAGAAATACCTTGTGCCCTCCGACCTCACAGTGGGCCAGTTCTACTTCCTCATCCGAAAACGAATCCACCTGCGGGCCGAGGACGCCCTATTCTTCTTTGTAAACAACGTAATTCCTCCCA…
4237946	Gabarap	Gamma-aminobutyric acid receptor-associated protein	P60517	GBRAP_RAT	5e-61	597	EV251543,EV252451,EV249871,EV252450,EV253577,EV366370,EV249872,EV366371,EV251544,EV253578	gGGGGAGGAAAGAACCCGAGCAAAACAGTAGGCTAACTAGCGTTTGTTGTCGACGAATTGTTACTTGAGGAATCCCGGTCGGATATCTCAGATATACCTACCGACAGCCTGTCATTCGTTTGACAATGAAGTTTCAATACAAAGAGGAGCACCCATTTGAGAAGAGACGGTCTGAGGGCGAGAAAATAAGGAAGAAGTATCCGGACAGGGTGCCCGTAATTGTGGAAAAAGCCCCCAAAGCAAGGATAGGAGATCTGGACAAGAAGAAATACCTTGTGCCCTCCGACCTCACAGTGGGCCAGTTCTACTTCCTCATCCGAAAACGAATCCACCTGCGGGCCGAGGACGCCCTATTCTTCTTTGTAAACAACGTCATTCCTCCCACCTCAGCCACCATGG…
5045147	Gabarap	Gamma-aminobutyric acid receptor-associated protein	P60517	GBRAP_RAT	1e-60	593	tthy-evl-508-109.b0_886861,tthy-evl-508-109.g0_886477	gggAGGAAAGAACCCGAGCAAAACAGCAATCTAACTAGCTAGGGTTTGTTGTCGACGAATTGTTACCTGAGGAGTCTCGGTCGGATATCTAATATATACCTACCGACAGCCTGTCATTCGTTTGACAATGAAGTTTCAATACAAAGAGGAGCACCCATTTGAGAAGAGACGGTCTGAGGGTGAGAAAATAAGGAAGAAGTATCCGGACAGGGTGCCCGTAATTGTGGAAAAAGTCCCCAAAGCAAGGATAGGAGATCTGGACAAGAAGAAATACCTTGTGCCCTCCGACCTCACAGTGGGCCAGTTCTACTTCCTCATCCGAAAACGAATCCACCTGCGGGCCGAGGACGCCCTATTCTTCTTTGTAAACAACGTAATTCCTCCCACCTCAGCCACCAT…
4184927	Gabarap	Gamma-aminobutyric acid receptor-associated protein	P60517	GBRAP_RAT	4e-61	597	EL529727,EL529728	GGGGGAAAAATAACAGAGCCCGCAGCCACCAAACAAGCTAGCAAAAGACTGTCGTGTTGTCATCGCCGTGTCGTACTGTAGTGTTACAAATTAAGAAATCTCGACCAGACATCTAATATCAACCTACTTACAGCCTGTCCTTTCTTTGACAATGAAGTTCCAGTACAAAGAGGAGCATCCATTTGAAAAGAGACGGTCCGAGGGCGAGAAAATTAGAAAGAAGTATCCTGACAGGGTCCCTGTAATTGTGGAAAAGGCTCCCAAAGCAAGGATAGGAGATCTGGACAAGAAGAAATACCTTGTTCCCTCCGACTTGACAGTTGGCCAGTTTTACTTCCTCATCCGGAAACGAATCCACCTGCGAGCTGAGGATGCCCTCTTTTTCTTTGTTAACAATGT…
4237850	Gabarap	Gamma-aminobutyric acid receptor-associated protein	P60517	GBRAP_RAT	3e-60	590	EV369058,EV250858,EV367363,EV250859,EV369059	tggccgggggtcgtactaggaaagaatccgagcaaaacagctgtcttgacccgtgtgccatCGAATTGTTACTTGAGGAATCCCGGTCGGATATCTCAGATCCACACCCTGTCATTCGTTTGACAATGAAGTTCCAATACAAAGAGGAGCATCCATTTGAGAAGAGACGGTCCGAGGGCGAGAAAATAGGGAAGAAGTATCCGGACAGGGTGCCTGTAATTGTGGAAAAAGCCCCCAAAGCAAGGATAGGAGATTTGGACAAGAAGAAATACCTTGTGCCCTCCGACCTCACAGTGGGCCAGTTCTACTTCCTCATCCGAAAACGAATCCACCTGCGGGCCGAGGACGCCTTATTCTTCTTTGTAAACAACGTCATTCCCCCCACCTCAGCCACAATGG…
4039358	Gabarap	Gamma-aminobutyric acid receptor-associated protein	P60517	GBRAP_RAT	4e-61	597	EG875638,EG875639,DW572690,EG881672	gggggAGGAAAGAATCCGAGCAAAACAACAGTCTTGACCCGTGTGCCATCGAATTGTTACTTGAGGAACCCAAATCGGATATCTTAGATCGACTCACTGTCATTCGTTTGACAATGAAGTTCCAATACAAAGAGGAACATCCATTTGAAAAGAGACGGTCTGAGGGCGAGAAAATAAGGAAGAAGTATCCGGACAGGGTGCCTGTAATTGTGGAAAAAGCCCCCAAAGCAAGGATAGGAGATTTGGACAAGAAGAAGTACCTCGTGCCCTCTGACCTCACAGTGGGCCAGTTCTACTTCCTCATCCGAAAACGAATCCACCTGCGGGCAGAGGACGCCTTATTCTTCTTTGTAAACAACGTCATTCCACCCACCTCCGCCACCATGGGCCTGCTATACC…
4049999	Gabarap	Gamma-aminobutyric acid receptor-associated protein	P60517	GBRAP_RAT	3e-60	590	EG820000,EG820001,EG847721,EG772853,EG847722	GGGGGAGTCTTGACCCGTGTGCCATCGAATTGTTACTTGAGGAACCCAAATCGGATATCTTAGATCGACTCACTGTCATTCGTTTGACAATGAAGTTCCAATACAAAGAGGAACATCCATTTGAAAAGAGACGGTCTGGGGGCGAGAAAATAAGGAAGAAGTATCCGGACAGGGTGCCTGTAATTGTGGAAAAAGCCCCCAAAGCAAGGATAGGAGATTTGGACAAGAAGAAGTACCTCGTGCCCTCTGACCTCACAGTGGGCCAGTTCTACTTCCTCATCCGAAAACGAATCCACCTGCGGGCAGAGGACGCCTTATTCTTCTTTGTAAACAACGTCATTCCACCCACCTCCGCCACCATGGGCCTGCTATACCAGGAGCACCATGAAGAGGACTTTT…
4042181	Gabarap	Gamma-aminobutyric acid receptor-associated protein	P60517	GBRAP_RAT	6e-60	587	DW469272,DW181394,DW469262,CX282035,EG916113,DW180663,EG855852	gcAAAACAACAGTCTTGACCCGTGTGCCATCGAATTGTTACTTGAGGAACCCAAATCGGATATCTTAGATCGACTCCCTGTCATTCGTTTGACAATGAAGTTCCAATACAAAGAGGAACATCTATTTGAAAAGAGACGGTCTGAGGGCGAGAAAATAAGGAAGAAGTATCCGGACAGGGTGCCTGTAATTGTGGAAAAAGCCCCCAAAGCAAGGATAGGAGATTTGGACAAGAAGAAGTACCTCGTGCCCTCTGACCTCACAGTGGGCCAGTTCTACTTCCTCATCCGAAAACGAATCCACCTGCGGGCAGAGGACGCCTTATTCTTCTTTGTAAACAACGTCATTCCACCCACCTCCGCCACCATGGGCCTGCTATACCAGGAGCACCATGAAGAGGA…
4057525	Gabarap	Gamma-aminobutyric acid receptor-associated protein	P60517	GBRAP_RAT	3e-43	443	EG869347,EG942671,EG834638,EG878324,DW178961,DW177858,EG792546,EG841058,EG841057,EG942672,EG881785	GGGGGAGTCGCACTAGGAAAGAACCCGAACAAAACAGTAGCCCAACTAGCTAGCGTTGTCGACGAATTACTATTTGAGGAATCCCAGTCGGTAATCGCAGATATACCTACCGACAGCCTGTCATTCGTTTGACAATGAAGTTTCAATACAAAGAGGAGCACCCATTTGAGAAGAGACGGTCTGAGGGCGAGAAAATAAGGAAGAAGTATCCGGATAGGGTGCCCGTAATTGTGGAAAAAGCCCCCAAAGCAAGGATAGGAGATCTGGACAAGAAGAAATACCTCGTGCCCTCTGACCTCACGGTGGGCCAGTTCTACTTCCTCATCCGAAAACGAATCCACCTGCGGGCCGAGGACGCCCTGTTCTTCTTTGTAAACAACGTCATTCCTCCCTTAACTC…
4039450	Gabarap	Gamma-aminobutyric acid receptor-associated protein	P60517	GBRAP_RAT	2e-44	452	CB501913,EG822741,EG822740,EG815563	ggtggAGGAAAGAACCCGAACAAAACAGTAGCCCAACTAGCTAGCGTTGTCGACGAATTACTATTTGAGGAATCCCAGTCGGTAATCGCAGATATACCTACCGACAGCCTGTCATTCGTTTGACAATGAAGTTTCAATACAAAGAGGAGCACCCATTTGAGAAGAGACGGTCTGAGGGCGAGAAAATAAGGAAGAAGTATCCGGATAGGGTGCCCGTAATTGTGGAAAAAGCCCCCAAAGCAAGGATAGGAGATCTGGACAAGAAGAAATACCTCGTGCCCTCTGACCTCACGGTGGGCCAGTTCTACTTCCTCATCCGAAAACGAATCCACCTGCGGGCCGAGGACGCCCTGTTCTTCTTTGTAAACAACGTCATTCCTCCCACCTCCCTTAACTCCA…
5046037	Gabarap	Gamma-aminobutyric acid receptor-associated protein	P60517	GBRAP_RAT	1e-41	428	tthy-evl-510-350.b0_876734,tthy-evl-510-350.g0_886334,tthy-evl-509-382.b0_885982,tthy-evl-509-382.g0_880222	gggggggaaaaagcccccaaagcaaggataggagatctggacaagaagaaataccttgtgccctccgacctcacagtgggTCAGTTCTACTTCCTCATCCGGAAACGAATCCACCTGCGGGCAGAGGACGCCTTATTCTTCTTTGTAAACAACGTCATTCCCCCCACATCAGCCACCATGGGCCTGCTATACCAGGAGCACCATGAAGAGGACTTTTTCCTCTACATTGCCTACAGTGATGAGAGTGTCTATGGAGACAACCAATCAGAAATCTGAACCTCCTCCCTTCCTCATCCAGGTCATCTTCCCCAAACCTCACCCTATCTCTAATGAAATGCTATATCCAGCTCAGCAGCCTAGAGTTCCCAGAGAAAAGACGTCAGATGCACTTTCACTCCC…
