# Supplementary material for: A salmonid EST genomic study: genes, duplications, phylogeny and microarrays
Source: BMC Genomics. 2008 Nov 17;9:545. doi: 10.1186/1471-2164-9-545 (PMC2628678; doi:10.1186/1471-2164-9-545)
Supplement: Additional file 1 — 78 phylogenetic data sets and trees. The data provided represent the EST sequences, alignments, and trees used in the phylogenetic analyses. This file requires the "Tar" UNIX command to open it. [file 1471-2164-9-545-S1.tar › koop_salmonid_EST_trees_20080222/48/48-alignment.phy]

19 604
oy.3296552tcacgagtggagatgccagtaacagctataccgagttctaacttttttac
ss.4058962tcatgagtggagacgccagtaatgcatataacgagttccaactttaaaaa
oy.3293576tcatgagtggagacgccagtaacgtatataacgagttccaacttttaaaa
ss.4060846tcatgagtggagacgccagtaacgcatataacgagttccaactttaaaaa
ss.4060292tcatgagtggagacgccagtaacgcatataacgagttccaactttaaaaa
ss.4061943tcatgagtggagatgccagtaacagctataccgagttctaacttttttac
sf.4780670tcatgagtggagatgccagtaacagctataccgagttctaacttttttac
ss.4061362tcatgagtggagatgccagtaacagctataccgagttctaacttttttac
tt.5045204tcatgagtggagatgccagtaacacatataccgagttcaaacttgaaaac
cc.4237946tcataagtggagatgccagtaacacctataccgagttcaaactttttttc
tt.5045147tcatgagtggagatgccagtaacacatataccgagttcaaacttgaaaac
or.4184927tcatgagtggagacgccagtaacgcatataccgagttcacatctttaaat
cc.4237850tcatgagtggagatgccagtaacgcatataacgagttccaacttttaaaa
ss.4039358tcatgagtggagacgccagtaacgcatataacgagttccaactttaaaaa
ss.4049999tcatgagtggagacgccagtaacgcatataacgagttccaactttaaaaa
ss.4042181tcatgagtggagacgccagtaacgcatataacgagttccaactttaaaaa
ss.4057525tcatgagtggagatgccagtaacagctataccgagttctaacttttttac
ss.4039450tcatgagtggagatgccagtaacagctataccgagttctaacttttttac
tt.5046037tcatgagtggagatgccagtaacgcatttaacgagttccaacttttaaaa
          aaaactagaatactattaaaaaattaagtacaataataaaaataatattt
          caaaattgaataccatccaaaaataaagtacaataatgaaaataatattt
          aaaaattgaataccatcaaaaaataaagtacaataatcaaaattatattt
          aaaaattgaataccatcaaaaaataaagtacaataatcaaaataatattt
          aaaaattgaataccatcaaaaaataaagtacaataatcaaaataatattt
          aaaactagaatactattaaaaaattaagtacaataaaaaaaatatagttt
          aaaactagaatactattaaaaaattaagtacaataatcaaaataatattt
          aaaactagaatactattaaaaaattaagtacaataaaaaaaatatagttt
          aaaactaaaacacaattaaaaaattaagtacaataataaaaataatattt
          aaaactagaatactatgaaattacaaagtacaataataaaaataatattt
          aaaactaaaacacaattaaaaaattaagtacaataataaaaataatattt
          caaactagaataccattaaaaaatcaagtacattaacaaaaataataatg
          aaaattagaataccatcaaaaaattaggtacaataataaaaataatattt
          aaaaattgaataccatcaaaaaataaagtacaataatcaaaataatattt
          aaaaattgaataccatcaaaaaataaagtacaataatcaaaataatattt
          aaaaattgaataccatcaaaaaataaagtacaataatcaaaataatattt
          aaaactagaatactattaaaaaattaagtacaataaaaaaaatatagttt
          aaaactagaatactattaaaaaattaagtacaataaaaaaaatatagttt
          aaaaatagaataccgtcaaaaaattaagtacaataataaaatcaatattc
          taaccacaaagcggacggaagatggtttagtcggaattctattctactcg
          taaccacaaagcagagggaggatggttcagttcgaattctattctactcg
          taaccacaaagcagagggggggtggttcagttcaaattctattctactcg
          taaccacaaagcagagggaggatggttcagtttgaattctattctactcg
          taaccacaaagcagagggaggatggttcagtttgaattctattctactcg
          taaccacaaagcggacggaagatggttcagtcggaattctattctactcg
          taaccacaaagcgtacggaagatggttcagtcggaattctattctactcg
          taaccacaaagcggacggaagatggttcagtcggaattctattctactcg
          ttaccaaaaagcggagggaagatggttcagtcggaattctattctactcg
          ttaccacaaagcggagggaagatggttcagtcggaattctattctactcg
          ttaccaaaaagcggagggaagatggttcagtcggaattctattctactcg
          ttaccataaagcagaggggaaatggttcagtctgaattctattccattcg
          taaccacaaagcagagggaggatggttcagtttgaattctattctactcg
          taaccacaaagcagagggaggatggttcagtttgaattctattccactcg
          taaccacaaagcagagggaggatggttcagtttgaattctattctactcg
          taaccacaaagcagagggaggatggttcagttcgaattctattctactcg
          taaccacaaagcggacggaagatggttcagtcggaattctattctactcg
          taaccacaaagcggacggaagatggttcagtcggaattctattctactcg
          taaccacaaagcacagggaggatggttcagtttgaattctattccactcg
          tcagatacctgcaatacattagtaaattttttcattgccaaatggagcag
          tcagataccagcactacattaatgaattttttcattgccaaatggagcag
          tcagataccagcacgacattaataaattttttcattgccaaatggagccg
          tcagataccagcactacattaataaattttttcattgccaaatggagcag
          tcagataccagcactacattaataaattttttcattgccaaatggagcag
          tcagataccagcaatacattagtaaattttatcattgccaaatggagcag
          tcagataccagcaatacattagtaaattttatcattgccaaatggagcag
          tcagataccagcaatacattagtaaattttatcattgccaaatggagcag
          tcagataccagcactacattagaaaatttcttcattgccaaatggagcag
          tcagataccagcactacattagtaaattttatcattgccaaatggatcag
          tcagataccagcactacattagaaaatttcttcattgccaaatggagcag
          ttagattaccataccacatcaataaaattatatattattttgccaactgg
          tcagataccagcactacattaataaattttttaattgccaaatggagcag
          tcagataccagcactacattaataaattttttcattgccaaatggagcag
          tcagataccagcactacattaataaattttttcattgccaaatggagcag
          tcagataccagcactacattaataaattttttcattgccaaatggagcag
          tcagataccagcaatacattagtaaattttatcattgccaaatggagcag
          tcagataccagcaatacattagtaaattttatcattgccaaatggggcag
          tccagtaccagcactgcattaaaacattttttcattgccagatggagcag
          agtttaatcacgctacatccaaacatctttataatgactctaaactcatt
          aatttaatcacggtagatccaaacatctttagaataactctaaagtcatt
          aatttaatcacggtagatccaaacatctttagaataactctaaagtcgtt
          aatttaatcacggtagatccaaacatctttagaataactctaaagtcatt
          aatttaatcacggtagatccaaacatctttagaataactctaaagtcatt
          aatttaatcacgctacatccaaacatctttataatgactctaaactaatt
          aatttaatcacgctacatccaaatatctttataatgactctaaactcatt
          aatttaatcacgctacatccaaacatctttataatgactctaaactaatt
          aatttaatcaccctagatccaaatatctttataatgacactaaactaatt
          aatttaatcacgctagatccaaatagctttataattactctaaactaatt
          aatttaatcaccctagatccaaatatctttataatgacactaaactaatt
          aatttactaacataacatacaaatatctttagaatggcttcaaaccacgt
          aatttaatcacggtagatccaaatatctttagaataactctatagtaatt
          aatttaatcacggtagatccaaacatctttagaataactctaaagtcatt
          aatttaatcacggtagatccaaacatctttagaataactctaaagtcatt
          aatttaatcacggtagatccaaacatctttagaataactctaaagtcatt
          aatttaatcacgctacatccaaacatctttataatgactctaaactaatt
          aatttaatcacgctacatccaaacatctttataatgactctaaactaatt
          aatttaatcatggtagatccaaatgtctttagaataactctaaagtaatt
          tcaaaatggcatccgtttcagcatgattaaagcactatgaaaactggcca
          tcaaaatggcatctgtttcagcatgatcaaagcactatgaaaactggcta
          tcaaaatggcatcagtttcagcatgatcaaagcactatgaaaactggcta
          tcaaaatggcatctgtttcagcatgatcaaagcactatgaaaactggcta
          tcaaaatggcatctgtttcagcatgatcaaagcactatgaaaactggcta
          tcaaaatggcatccatttcagcatgattaaagcactatgaaaactggcca
          tcaaaatggcatccatttcagcatgattaaagcactatgaaaactggcca
          tcaaaatggcatccatttcagcatgattaaagcactatgaaaactggcca
          tcaaaatggcatctgtttcagcatgatcaaagcactacgaaaactggcca
          tcaaaatggcatccgtttcagcatgatcaaagcactacgaaaactggcca
          tcaaaatggcatctgtttcagcatgatcaaagcactacgaaaactggcca
          ttaatgtgacatcagaaaatgcataatgaaagcgctaccaaaactgacca
          tcaaaatggcatctgtttcagcatgatcaaagcactacgaaaactggcta
          tcaaaatggcatctgtttcagcatgatcaaagcactatgaaaactggcta
          tcaaaatggcatctgtttcggcatgatcaaagcactatgaaaactggcta
          tcaaaatggcatctgtttcagcatgatcaaagcactatgaaaactggcta
          tcaaaatggcatccatttcagcatgattaaagcactatgaaaactggcca
          tcaaaatggcatccatttcagcatgattaaagcactatgaaaactggcca
          tcaaaattgcatctatttcagcatgatcaaagcactatgaaaactggcta
          tgggaccattcaaccgaaatcccggagacccggaggcaaataaaattcag
          cgggaccattcaaccgaaatcccgaagacctggaggcaaataaaattcac
          cgggaccattcaaatgaaatcccgaagacctggaggcaaataacattcac
          cgggaccattcaaccgaaatcccgaagacctggaggcaaataaaattcac
          cgggaccattcaaccgaaatcccgaagacctggaggcaaataaaattcac
          cgggaccattcaaccgaaatcccggcgacccggaggcaaataaaattcag
          cgggaccattcaaccgaaatcccagagacctggaggcaaataaaattcag
          cgggaccattcaaccgaaatcccggcgacccggaggcaaataaaattcag
          cgggaccattcaactgaaatcgcagagacccagaagcaaataaaattcag
          cgggaccattcaaccgaaatcccggagacccggaggcaaataaaattcag
          cgggaccattcaactgaaatcgcagagacccagaagcaaataaaattcag
          cttgaccaatcaactcaagtccaagaatcctgtaggaagataaaattcag
          caggaccattcaaccgaaatcccgaagacctggaggcaaataaaattcac
          cgggaccattcaaccgaaatcccgaagacctggaggcaaataaaattcac
          cgggaccattcaaccgaaatcccgaagacctggaggcaaataaaattcac
          cgggaccattcaaccgaaatcccgaagacctggaggcaaataaaattcac
          cgggaccattcaaccgaaatcccggcgacccggaggcaaataaaattcag
          cgggaccattcaaccgaaatcccggcgacccggaggcaaataaaattcag
          aaggaccattttaccgaaatcccgaagagctggaggcaaatacaattcac
          actgtggaagagtattaaagaggtagagggggagtgacgtctttgctcgg
          actgtagaatagtactaaaggggtggagggggagtgacatctttgctctg
          actgttgaatagtactaaaggggtagagggggagtgacatctttgctccg
          actgtagaatagtactaaaggggtggagggggagtgacatctttgctctg
          actgtagaatagtactaaaggggtggagggggagtgacatctttgctctg
          actgtggaagagtattaaagaggtagagggggagtgacgtctttgctcgg
          actgtggaaaagtattaaagaggtagaggggaagtgacgtctttgctcgg
          actgtggaagagtattaaagaggtagagggggagtgacgtctttgctcgg
          actgtggaagactattaacgaggtagagggggagtgacgtctttgctctg
          actgtggaagagtattaaagaggtagagggggagtgacgtcttcgctcgg
          actgtggaagactattaacgaggtagagggggagtgacgtctttgctctg
          actgtagaagactaataaagaggtagggagggtgtgacatatttgctctg
          actgtagaatagtactaaagctgtagagggggagtgacgtctttgctctg
          actgtagaatagtactaaaggggtggagggggagtgacatctttgctctg
          actgtagaatagtactaaaggggtggagggggagtgacatctttgctctg
          actgtagaatagtactaaaggggtggagggggagtgacatctttgctctg
          actgtggaagagtattaaagaggtagagggggagtgacgtctttgctcgg
          actgtggaagagtattaaagaggtagagggggagtgacgtctttgctcgg
          actgtagaatagaactaaagcggtatagggggagtgacgtcttttctctg
          ggaactaggctgctgagctggatatagcatttcaatggagataagggagg
          ggaactaggctgctgagctggatataacatttgaatagacacaggggtgg
          ggaactaggctgctgagctggatacagcatttcaatagacacaggggtgg
          ggaactaggctgctgagctggatataacatttgaatagacacaggggtgg
          ggaactaggctgctgagctggatataacatttgaatagacacaggggtgg
          ggaactaggctgctgagctggatatagcatttcaatggagttaagggagg
          ggaactaggctgctgagctggatatagcatttcaatggagataagggagg
          ggaactaggctgctgagctggatatagcatttcaatggagttaagggagg
          ggaactaggctgctaagctggatgtagcatttcaatggagataggggagg
          ggaactaggctgatgagctggatataacatttcaatggagataggggagg
          ggaactaggctgctaagctggatgtagcatttcaatggagataggggagg
          ggaactaggctgctgagctggattaagtatttagatggagacaggggggg
          ggaactaggctgctgagctggatatagcattccaatagatataggggggg
          ggaactaggctgctgagctggatataacatttgaatagacacaggggtgg
          ggaactaggctgctgagctggatataacatttgaatagacacaggggtgg
          ggaactaggctgctgagctggatataacatttggatagacacaggggtgg
          ggaactaggctgctgagctggatatagcatttcaatggagttaagggagg
          ggaactaggctgctgagctggatatagcatttcaatggagttaagggagg
          ggaactaggctgctgagctggatatagcatttcattagagataggggggg
          aatgacgttgtttacaaagaagaacagggcgtcctcggcccgcaggtgga
          aatgacgttgtttacaaagaagaataaggcgtcctctgcccgcaggtgga
          aatgacgttgtttacaaagaagaataaggcgtcttctgcccgcaggtgga
          aatgacgttgtttacaaagaagaataaggcgtcctctgcccgcaggtgga
          aatgacgttgtttacaaagaagaataaggcgtcctctgcccgcaggtgga
          aatgacgttgtttacaaagaagaacagggcgtcctcggcccgcaggtgga
          aatgacgttgtttacaaagaagaacagggcgtcctcggcccgcaggtgga
          aatgacgttgtttacaaagaagaacagggcgtcctcggcccgcaggtgga
          aattacgttgtttacaaagaagaatagggcgtcctcggcccgcaggtgga
          aatgacgttgtttacaaagaagaatagggcgtcctcggcccgcaggtgga
          aattacgttgtttacaaagaagaatagggcgtcctcggcccgcaggtgga
          aattacattgttaacaaagaaaaagagggcatcctcagctcgcaggtgga
          aatgacgttgtttacaaagaagaataaggcgtcctcggcccgcaggtgga
          aatgacgttgtttacaaagaagaataaggcgtcctctgcccgcaggtgga
          aatgacgttgtttacaaagaagaataaggcgtcctctgcccgcaggtgga
          aatgacgttgtttacaaagaagaataaggcgtcctctgcccgcaggtgga
          aatgacgttgtttacaaagaagaacagggcgtcctcggcccgcaggtgga
          aatgacgttgtttacaaagaagaacagggcgtcctcggcccgcaggtgga
          aatgacgttgtttacaaagaagaataaggcgtcctctgcccgcaggtgga
          ttcgttttcggatgaggaagtagaactggcccactgtgaggtcagagggc
          ttcgttttcggatgaggaagtagaactggcccactgtgaggtcagagggc
          ttcgttttcggatgaggaagtagaactggcccaccgtgaggtcggagggc
          ttcgttttcggatgaggaagtagaactggcccactgtgaggtcagagggc
          ttcgttttcggatgaggaagtagaactggcccactgtgaggtcagagggc
          ttcgttttcggatgaggaagtagaactggcccaccgtgaggtcagagggc
          ttcgttttcggatgaggaagtagaactggcccactgtgaggtcagagggc
          ttcgttttcggatgaggaagtagaactggcccaccgtgaggtcagagggc
          ttcgttttcggatgaggaagtagaactggcccactgtgaggtcggagggc
          ttcgttttcggatgaggaagtagaactggcccactgtgaggtcggagggc
          ttcgttttcggatgaggaagtagaactggcccactgtgaggtcggagggc
          ttcgtttccggatgaggaagtaaaactggccaactgtcaagtcggaggga
          ttcgttttcggatgaggaagtagaactggcccactgtgaggtcggagggc
          ttcgttttcggatgaggaagtagaactggcccactgtgaggtcagagggc
          ttcgttttcggatgaggaagtagaactggcccactgtgaggtcagagggc
          ttcgttttcggatgaggaagtagaactggcccactgtgaggtcagagggc
          ttcgttttcggatgaggaagtagaactggcccaccgtgaggtcagagggc
          ttcgttttcggatgaggaagtagaactggcccaccgtgaggtcagagggc
          ttcgtttccggatgaggaagtagaactgacccactgtgaggtcggagggc
          acaaggtatttcttcttgtccagatctcctatccttgctttgggggcttt
          acgaggtacttcttcttgtccaaatctcctatccttgctttgggggcttt
          acgaggtatttcttcttgtccaaatctcctatccttgctttgggggcttt
          acgaggtacttcttcttgtccaaatctcctatccttgctttgggggcttt
          acgaggtacttcttcttgtccaaatctcctatccttgctttgggggcttt
          acgaggtatttcttcttgtccagatctcctatccttgctttgggggcttt
          acaaggtatttcttcttgtccagatctcctatccttgctttgggggcttt
          acgaggtatttcttcttgtccagatctcctatccttgctttgggggcttt
          acaaggtatttcttcttgtccagatctcctatccttgctttgggggcttt
          acaaggtatttcttcttgtccagatctcctatccttgctttgggggcttt
          acaaggtatttcttcttgtccagatctcctatccttgctttggggacttt
          acaaggtatttcttcttgtccagatctcctatccttgctttgggagcctt
          acaaggtatttcttcttgtccaaatctcctatccttgctttgggggcttt
          acgaggtacttcttcttgtccaaatctcctatccttgctttgggggcttt
          acgaggtacttcttcttgtccaaatctcctatccttgctttgggggcttt
          acgaggtacttcttcttgtccaaatctcctatccttgctttgggggcttt
          acgaggtatttcttcttgtccagatctcctatccttgctttgggggcttt
          acgaggtatttcttcttgtccagatctcctatccttgctttgggggcttt
          acaaggtatttcttcttgtccagatctcctatccttgctttgggggcttt
          ttcc
          ttcc
          ttcc
          ttcc
          ttcc
          ttcc
          ttcc
          ttcc
          ttcc
          ttcc
          ttcc
          ttcc
          ttcc
          ttcc
          ttcc
          ttcc
          ttcc
          ttcc
          ttcc
