# Supplementary material for: A salmonid EST genomic study: genes, duplications, phylogeny and microarrays
Source: BMC Genomics. 2008 Nov 17;9:545. doi: 10.1186/1471-2164-9-545 (PMC2628678; doi:10.1186/1471-2164-9-545)
Supplement: Additional file 1 — 78 phylogenetic data sets and trees. The data provided represent the EST sequences, alignments, and trees used in the phylogenetic analyses. This file requires the "Tar" UNIX command to open it. [file 1471-2164-9-545-S1.tar › koop_salmonid_EST_trees_20080222/49/49-raw.tree]

((ss.4037046:500.0,(cc.4237648:500.0,or.4181697:500.0,(((ss.4059365:500.0,
ss.4060755:500.0,ss.4032380:500.0):470.0,sf.4784065:500.0,ss.4045376:500.0,
oy.3293945:500.0):464.0,(cc.4237640:500.0,tt.5045169:500.0):395.0):456.0,
tt.5045689:500.0):500.0,ss.4034247:500.0,ss.4030134:500.0,ss.4060311:500.0,
ss.4050341:500.0):500.0,ss.4047897:500.0);
