# Supplementary material for: A salmonid EST genomic study: genes, duplications, phylogeny and microarrays
Source: BMC Genomics. 2008 Nov 17;9:545. doi: 10.1186/1471-2164-9-545 (PMC2628678; doi:10.1186/1471-2164-9-545)
Supplement: Additional file 1 — 78 phylogenetic data sets and trees. The data provided represent the EST sequences, alignments, and trees used in the phylogenetic analyses. This file requires the "Tar" UNIX command to open it. [file 1471-2164-9-545-S1.tar › koop_salmonid_EST_trees_20080222/49/49-cluster_info.csv]

CBR Database ID	Gene Name	Protein	Swissprot Accession	Swissprot ID	e-value	Bitscore	ESTs	Contig Sequence
4060755	Cops6	COP9 signalosome complex subunit 6	O88545	CSN6_MOUSE	1e-112	1042	EG862030,CK885876,EG878621,EG937407,EG784256,DW568900,DW563377,CX356679,DW557495,CB517680,CA064323,DW553573,CA054610,CA053112,DW557496,EG877087,DW579588,DW557745,EG837175,EG937418,EG862033	aAAAATCAGCAGATTATTTATTACTTACAGAAACATGGAACAACAAAACAAAGAAAAAGAGGAAATTGTATTTTCTGTTCACGTACATGAATTCATTAATGTGCATACTCACAAATGTCAAAGTGCGAGTGAAAATGTGAGTGATTTTGTACACGGTTTCCTTCTTCCTGTTTGTGTGTGTGTGATTTTATGGTATAGACAGGAGGCCTTTGAGACACTTCTAGCATTTGCTACCTTTGAAAACAAACTGGTTTGATGAGAACAACATTCACTGGTATCTGAGTGTGTGTGTGTCACAAGTGTTACTTAACATAAAATACAGACAAACAAATGGAAAAGCAGTGCTTGTGACCTCTCCATCTCTTCCTCCATTCACTCTTTCTGTGTCACTCAAAAGAA…
3293945	Cops6	COP9 signalosome complex subunit 6	O88545	CSN6_MOUSE	1e-112	1042	CX066191,CX244970,BX078993,BX074518,CA363807,CX029991,CA350439,CA365689,CX244971,BX078994,CB486681	gtggatggggcagccagccccagtgttatggtatctggggtcaccggcagtgtctctgttgccttgcatcctctggtcatCCTCAACATCTCAGATCACTGGATTCGCATCCGCTCCCAGGAGGGGCGGCCCATGCAGGTGATCGGCGCGTTAATCGGGAAGCAGGAGGGTAGAAACATTGAGGTGATGAACTCCTTTGAGCTGCTTCATCAATTGGTAGATGACCGAGCACACATTGACAAGGAGTACTACTACACCAAGGAGGAGCAGTGTGAGTCTAATTTCACTAACCTACCATACAAAGAAAATGTCAGATGTCACTCCCCATTGATTACTGATATTGGTGAAAGTACTAGATCAAAAGTTGTGATTGATTGATGTGCTGTGTCATGGTTTCCC…
4050341	Cops6	COP9 signalosome complex subunit 6	O88545	CSN6_MOUSE	2e-77	740	qa,EG912806,CK889603,EG916561,EG779691,DY723316,EG805822,EG805833,DY719564,EG924902,DW562434,EG935019,EG787217,EG851566,DW576821,EG825821,EG910370,EG866402,DW576820,CK889432,DY719565,DY723315,BG933930,DY738635,DY739103,EG921639,DW562435,EG855329,EG849050,EG839324,EG825832,EG859927,EG935030,EG787218,EG910371,EG866401,EG859928,EG866084	gggggggacaagatggcgaccagcaatggtggtGGAATGGAAGTGGATGGGGCTGCCAGCCCCAGTGTTATGGCGTCTGGGGTCACCGGCAGTGTCTCTGTTGCCCTGCATCCTCTaGTCATCCTCAACATCTCagACCACTGGATTcgcATCCGCTCCCAGGAGGGGCGGCCCATGCAGGCTCCCTGTCAATGTGTACGAGTCTGTCATcgaCATCATCAACGGAGAGGTAACTCagGCTCTCCTACCACGCACATCACTGATTAGTACGAGTGGCTGATTTGTAAGCTTGGCTGTCCCATATTGCCCAATCCCAGGCGACCATGTTGTTTGCTGAGCTGGGGTACACTCTAGCCACAGAAGAGGCGGAGCGAATCGGAGTGGATCACGTGGCTCGCA…
4181697	Cops6	COP9 signalosome complex subunit 6	O88545	CSN6_MOUSE	1e-158	1265	EL530345,EL530344,EL520929,EL525254,EL525633,EL538626,EL540024,EL538602,EL529100,EL538627,EL538603,EL525632,EL540025,EL525253,EL520928,EL529101	ggggggacaagatggcaacgatcaatggtggaggagtggaggtggatggggcagctagccccagtgttatggcctcaggggtgactgggagtgtatcggtggccttgcaccctctagtgatcctcaacatctcagaccactggatacgtatccgttcccaagaggggcggccgatgcaaggtatgtaacagtggaggctagcctgcctggaagtttttgagaagcctatactttcaccctgacgctgcagatgATTGGAGCGTTGATTGGGAAGCAGGAGGGCAGGAACATCGAGGTGATGAACTCCTTTGAGCTGTTGTCCCACACTGTAGATGACAGGGCACATATTGACAAGGAGTACTACTACACCAAAGAGGAGCAGTTCAAACAGGTTTTCAA…
4059365	cops6	COP9 signalosome complex subunit 6	Q6NUC2	CSN6_XENLA	1e-153	1390	EG908158,EG908159,EG877089,EG836716,EG801862,EG784245,EG934285,EG846042,EG878732,EG934174,EG837174,EG790195,EG801861,EG846053,EG790194,DW557744,EG836715,CX353374,DW579589,DW546242	gggggagctgtaagtcggacaagatggcgacgagcaatggtggtGGAATGGAAGTGGATGGGGCAGCCAGCCCCAGTGTTATGGTCTCTGGGGTCACCGGCAGTGTCTCTGTTGCCTTGCATCCTCTCGTCATCCTCAACATCTCAGACCACTGGATTCGCATCCGCTCCCAGGAGGGGCGGCCCATGCAGGTGATCGGCGCGTTAATCGGGAAGCAGGAGGGTAGAAACATTGAGGTGATGAACTCCTTTGAGCTGCTTCATCAATTGGTAGATGACCGAGCACACATTGACAAGGAGTATTACTACACCAAGGAGGAGCAGTTCAAACAGGTCTTCAAGGACATGGAATTCCTGGGCTGGTATACCACAGGTGGTCCTTGTGACCAATCAGACATCC…
5045689	cops6	COP9 signalosome complex subunit 6	Q6NUC2	CSN6_XENLA	1e-161	1460	tthy-evl-503-106.b0_880330,tthy-evl-509-054.b0_885654,tthy-evl-509-054.g0_879894,tthy-evl-503-106.g0_881098	gggggggacaagatggcgacgagcaatggtggtggaatggaagtggatggggcagccagccccagtgttatggcctctggGGTCACCGGGAGTGTCTCTGTCGCCCTGCATCCTCTAGTCATCCTCAACATCTCAGACCACTGGATTCGCATCCGCTCCCAGGAGGGGCGGCCCATGCAGGTGATTGGCGCACTGATCGGGAAGCAGGAGGGTAGAAACATTGAGGTGATGAACTCCTTTGAGCTGCTTCATCAATTGGTAGATGACCGAGCACACATTGACAAGGAGTACTACTACACCAAGGAGGAGCAATTCAAACAGGTTTTCAAGGACATGGAATTTCTCGGCTGGTATACCACAGGTGGTCCTTGTGACCAATCAGACATCCACATTCACAAG…
4060311	cops6	COP9 signalosome complex subunit 6	Q6NUC2	CSN6_XENLA	1e-161	1457	EG921638,EG893256,EG831460,EG779692,DW179056,DW534602,DW534601,EG885570,DW340289,DW340201,EG831461,EG799863,EG799862,EG849049,EG839323,EG855328	gggggGGGACAAGATGGCGACGAGCAATGGTGGTGGAATGGAAGTGGATGGGGCTGCCAGCCCCAGTGTTATGGCGTCTGGGGTCACCGGCAGTGTCTCTGTTGCCCTGCATCCTCTAGTCATCCTCAACATCTCAGACCACTGGATTCGCATCCGCTCCCAGGAGGGGCGGCCCATGCAGGTGATTGGCGCACTGATCGGGAAGCAGGAGGGTAGAAACATTGAGGTGATGAACTCCTTTGAGCTGCTTCATCAATTGGTAGATGACCGAGCACACATTGACAAGGAGTACTACTACACCAAGGAGGAGCAATTCAAACAGGTTTTCAAGGACATGGAATTCCTTGGCTGGTATACCACAGGCAGTCCTTGTGACCAATCAGACATCCACATTCACAA…
4037046	Cops6	COP9 signalosome complex subunit 6	O88545	CSN6_MOUSE	1e-145	1325	EG796458,EG912808,EG796459	ggggCATCCTCAACATCTCAGACCACTGGATTCGCATCCGCTCCCAGGAGGGGCGGCCCATGCAGGTGATTGGCGCACTGATCGGGAAGCAGGAAGGTAGAAACATTGAGGTGATGAACTCCTTTGAGCTGCTTCATCAATTGGTAGATGACCGAGCACACATTGACAAGGAGTACTACTACACCAAGGAGGAGCAATTCAAACAGGTTTTCAAGGACATGGAATTCCTTGGCTGGTATACCACAGGCAGTCCTTGTGACCAATCAGACATCCACATTCACAAGCAGGTGTGTGAGATCATTGAGAGTCCTCTCTTCCTCAAGCTCAACCCAATGACCAAACACACAGATCTCCCTGTCAATGTGTACGAGTCTGTCATCGACATCATCAACGGAGAGG…
4030134	Cops6	COP9 signalosome complex subunit 6	O88545	CSN6_MOUSE	1e-101	945	EG866085,EG851567	gggggggacaagatggcgacgagcaatggtggtGGAATGGAAGTGGATGGGGCTGCCAGCCCCAGTGTTATGGCGTCTGGGGTCACCGGCAGTGTCTCTGTTGCCCTGCATCCTCTAGTCATCCTCAACATCTCAGACCGCTGGATTCGCATCCGCTCCCAGGAGGGGCGGCCCATGCAGGTGATTGGCTGGTATACCAATCAGACATCCACATTCACAAGCAGGTGTGTGAGATCATTGAGAGTCCTCTCTTCCTCAAGCTCAACCCAATGACCAAACACACAGATCTCCCTGTCAATGTGTACGAGTCTGTCATCGACATCATCAACGGAGAGGCGACCATGTTGTTTGCTGAGCTGGGGTACACTCTAGCCACAGAAGAGGCGGAGCGAATCGGAG…
4047897	Cops6	COP9 signalosome complex subunit 6	O88545	CSN6_MOUSE	1e-119	1102	DY739104,EG793504,EG793505	AAAAATCaaaTtatTttttacTtAcaaaAAcctGGAACAAAACAAagcAAAAGGGAAAAATGTAATTTCTGTTcctGtACAtGGATTcatTAATgggCaTagtcccAAACCTTAAACtgcgagtgaaaagtTTGTTTGTGTGTGATTTTATGGTATAGACAAGTGGTCTGAGACATTTCTTGCATTTGCTACCTTTGAAAACAGTAAACTGGTTTGATGAGACAATTTAACAAAATACAGACAAGCAAATGAACATTTGCAGTGCTTGTGACCTTTTCATCTCTTCTTTCATTCCCTCTCTCTCGGCGTCGCTCAAAAGAACAGTCCTCTCATCCTCCGGCCGATGCCCTGTCTATCGTACAATACGTTGAACTTGTTGATGAACTGGTTCATGCTGTT…
4784065	COPS6	COP9 signalosome complex subunit 6	Q7L5N1	CSN6_HUMAN	2e-71	684	EV389206	AAAAATCTTCAGATTATTTACTTACAGAAACATGGAACAACAAAACAAAGAAAAAGCAGAAGTTGTATTTTCTGTTCATGTACATGAATTCATTAATGTGCATACTGACAAATGTCAAAGTGCGAGTGAAAATGTGAGTGATTTTGTACACTGTTTCCTTCTTCCTGTTTGTGTGTGTGATTTTCTGGTATAGACAGGAGGCCTTTGAGACACTTCTAGCATTTGCTACCTTTATAAACAAACTGGTTTGATGAGAACAACATTCACTGGTATCTGAGTGTGTGTGTGTGTGTGTGACAAGTGTTACTTAACATAAAATACAGACAAACAAATGGAAAAGAGGTGCTTGAGACCTCGCCATCTCTTCCTCCAATCACTGTTTCTCTCTGTGTCGCTCAA…
5045169	Cops6	COP9 signalosome complex subunit 6	O88545	CSN6_MOUSE	2e-70	402	tthy-evl-508-242.b0_886994,tthy-evl-508-242.g0_886610	gggGGAGAGGCGACCATGTTGTTTGCTGAGCTGGGGTACACTCTGGCCACAGAAGAGGCGGAACGAATCGGAGTGGACCACGTGGCTCGTATGACAGCCACAGGCACGGGAGAGAATTCAACAGTGGCCGAACATCTCATAGCACAACACAGTGCAATTAAGATGCTCCACAGCAGGGTGAAAGTCATCCTGGAATATGTCAAAGCCGTAGAAGCAGGAGAGGTGCCATTTAACCACGAGATCCTCAGAGAAGCCAACGCCCTGTCCATAGACTGCCTGTTCTCAGCACCATCAAATTCAAGACTGACTTCTATGATCAATGCAATGACGTGGGCCTCATGGCTTACCTAGGTACCATCACTAAGACCTGCAATAGCATGAACCAGTTCATCAACAAGT…
4032380	Cops6	COP9 signalosome complex subunit 6	O88545	CSN6_MOUSE	2e-63	615	EG867099,EG867098	ggggGGATCACGTGGCTCGCACGACAGCCACAGGCACGGGGGAGAATTCAACAGTGGCCGAACATCTCATAGCACAACACAGTGCAATTAAGATGCTCCACAGCAGGGTGAAAGTCATCTTGGAATATGTCAAAGCAGTGGAAGCAGGAGAGGTGCCATTTAACCACGAGATCCTCAGAGAAGCCAATGCCCTGTGCCATAGACTGCCTGTTCTCAGCACCATCAAATTCAAGACTGACTTCTATGATCAATGCAATGACGTGGGCCTCATGGCTTACCTAGGTACCATCACTAAGACCTGCAACAGCATGAACCAGTTCATCAACAAGTTCAACGTCTTGTACGATAGACAGGGCATCGGCCGGAGGATGAGAGGACTGTTCTTTTGAGTGACACAGA…
4237648	Cops6	COP9 signalosome complex subunit 6	O88545	CSN6_MOUSE	4e-62	603	EV251008,EV368403	AAAAATCAGACAGATTATTTATTACTTACAGAAACATGGAACAAAACAAAGCAAAAGGAAAATTTGTATTTCTGTTCGTGTACATGGATTTGTTAATGTGCATACTCACAAATCTTAAACTGTGAGTGAGAATGAGTTTTCTTCCTGTTTCTGTGTGTGATTTTATGGTATAGACAAGTGGCCTTTGAGACACTTCTAGCATTTGCTACCTTTGAAAGCAGTAAACTGGTTGGATTAGAACTGAACGCTCACTGGTATCCAAGCGTGTGTCACAACTGTTAACATAAAATACAGACAAGCAAATGAAAATTTGCAGTGCTTGTGACCTCTTCATCTCTTCTTTCACGTACTCTCTCTCTGTGTCGCTCAAAAGAACAGTCCTCTCATCCTCCGGCCGAT…
4237640	Cops6	COP9 signalosome complex subunit 6	O88545	CSN6_MOUSE	5e-61	594	EV250786,EV368086	AAAAATCAGCAGATTATTTATTACAACAAAACAAAGAAAAAGGGGAAATTGTCATTTCTGTTCACGTACATGGATTCACAAATGTCAAACTGCGAGTGAGAATGTGAGTGATTATGTACACGGTTTCCTTCTTCCTGTTTGTGTGTGATTTTATGGTATAGACAAGAGGCCTTTGAGACACTTCTAGCATTTGCTACCTTTGAAAACAAACTGAATGCTCACTGGTATCTGAGTGTGTGTGTCAAGAGTGTTACTTAACGTAAAATACAGACAAGCAAATGGAAAAGCAGTGCTTGTGACCTCTTCATCTCTTCCTCCAATCACTCGCTTTCTCTCGGTGTCGCTCAAAAGAACAGTCCTCTCATCCTCCGGCCGATGCCCTGTCTATCGTACAAGACG…
4045376	Cops6	COP9 signalosome complex subunit 6	O88545	CSN6_MOUSE	5e-36	377	DW553574,DW563378,DW546243	aAAAATCAGCAAATTATTTATTACTTACAAAAACATGGAACAACAAAACAAAAAAAAAGGGGAAATTGTATTTTCTGTTCACGTACATGAATTCATTAATGTGCATACCCCCAAATGTCAAAGTGCGAGTGAAAATGTGAGTGATTTTGTACACGGTTTCCTTCTTCCTGTTTGTGTGTGTGTGATTTTATGGTATAAACAGGAGGCCTTTGAAACACTTCTAGCATTTGCTACCTTTGAAAACAAACTGGTTTGATGAAAACAACATTCACTGGTATCTGAGTGTGTGTGTGTCACAAGTGTTACTTAACATAAAATACAAaCAAACAAATGGAAAAGCAGTGCTTGTGACCTCCCCATCTCTTCCTCCATTCACTCTTTCTGTGTCACTCAAAAAAA…
4034247	Cops6	COP9 signalosome complex subunit 6	O88545	CSN6_MOUSE	2e-30	329	EG893257,EG773750	AAAATCagaTTATTTATTACTTACAGAAACCTGGAACAAAACAAAGCAAAAGGGAAAAATgtaATTTCTGTTCGGggaCATGGATTcGTTAATGGGCATAGCcCCAAACCTTAAACTgcgAgGgagaAGTTTGTTTGGGGGGGATTTTATGGGATAGACAAGGGGGCTgAGAcATTTCTTGcaTTTGCtacCTTTGAAAACAGAAAACTGGTTTGatgAGACAATTTAACAAAATACAGACAAGCAAATGAAcaTTTGCAGGGCTTGGGACCTTTTCatcCCTTCTTTCATTCCCCcccccccGGGGgcgctcAAAAAAACAGTCCtcccatCccCCGGCCGATGCCctggctatCgtaCAAAACGTTGAACTTGTTGATGAACTGGTTCATgctgtTG…
