# Supplementary material for: A salmonid EST genomic study: genes, duplications, phylogeny and microarrays
Source: BMC Genomics. 2008 Nov 17;9:545. doi: 10.1186/1471-2164-9-545 (PMC2628678; doi:10.1186/1471-2164-9-545)
Supplement: Additional file 1 — 78 phylogenetic data sets and trees. The data provided represent the EST sequences, alignments, and trees used in the phylogenetic analyses. This file requires the "Tar" UNIX command to open it. [file 1471-2164-9-545-S1.tar › koop_salmonid_EST_trees_20080222/49/49-alignment.phy]

17 413
ss.4060755tttaaccacgagatcctcagagaagccaatgccctgtccatagactgcct
oy.3293945tttaaccacgagatcctcagagaagccaatgccctgtccatagactgcct
ss.4050341tttaaccacgagatcctcagagaagccaatgctttgtccatagactgcct
or.4181697ttcaaccatgagatccttagagaagccaatgctctttccatagactgcct
ss.4059365tttaaccacgagatcctcagagaagccaatgccctgtccatagactgcct
tt.5045689tttaaccacgagatccttagagaagccaatgccttgtccatagactgcct
ss.4060311tttaaccacgagatcctcagagaagccaatgctttgtccatagactgcct
ss.4037046tttaaccacgagatcttcagagaagccaatgctttgtccatagactgcct
ss.4030134tttaaccacgagatcctcagagaagccaatgctttgtccatagactgcct
ss.4047897tttaaccacgagatcctcagagaagccaatgctttgtccatagactgcct
sf.4784065tttaaccacgagattctcagagaagccaatgctctgtccatagactgcct
tt.5045169tttaaccacgagatcctcagagaagccaacgccctgtccatagactgcct
ss.4032380tttaaccacgagatcctcagagaagccaatgccctgtccatagactgcct
cc.4237648tttaaccacgagatcctcagagaagccaacgccttgtccatagactgcct
cc.4237640tttaaccacgagatcctcagagaagccaacgccctgtccatagactaccc
ss.4045376tttaaccacgagatcctcagagaagccaatgccctgtccatagactgcct
ss.4034247tttaaccccgagatcctcagagaagccaatgctttgtccataggctgcct
          gttctcagcaccatcaaattcaagactgacttctatgatcaatgcaatga
          gttctcagcaccatcaaattcaagactgacttctatgatcaatgcaatga
          gttctcagcaccatcaaattcaagaccgacttctacgatcaatgcaatga
          gtcctcagcactataaaattcaagactgacttctatgaccaatgcaacga
          gttctcagcaccatcaaattcaagactgacttctatgatcaatgcaatga
          gttctcagcaccatcaaattcaagacggacttttacgatcaatgcaatga
          gttctcagcaccatcaaattcaagaccgacttctacgatcaatgcaatga
          gttctcagcaccatcaaattcaagaccgacttctacgatcaatgcaatga
          gttctcagcaccatcaaattcaagaccgacttctacgatcaatgcaatga
          gttctcagcaccatcaaattcaagaccgacttctacgatcaatgcaatga
          gttctcagcaccatcaaattcaagactgacttctatgatcaatgcaatga
          gttctcagcaccatcaaattcaagactgacttctatgatcaatgcaatga
          gttctcagcaccatcaaattcaagactgacttctatgatcaatgcaatga
          gttctcagcaccatcaaattcaagactgacttctacgatcaatgcaatga
          gttctcagcaccatcaaattcaagacggacttctatgatcaatgcaatga
          gttttcagcaccatcaaattcaagactgacttttatgatcaatgcaatga
          gttttcagccccatcaaattcaagaccgacttctaggatcaatgcaatga
          cgtgggcctcatggcttacctaggtaccatcactaagacctgcaacagca
          cgtgggcctcatggcttacctaggtaccatcactaagacctgcaacagca
          tgtgggcctcatggcttacctaggtaccatcactaagacctgcaacagca
          tgtaggcctcatggcctacctaggcaccataaccaagacctgcaacagca
          cgtgggcctcatggcttacctaggtaccatcactaagacctgcaacagca
          tgtgggcctcatggcttacctaggtaccatcactaagacctgcaacagca
          tgtgggcctcatggcttacctaggtaccatcactaagacctgcaacagca
          tgtgggcctcatggcttacctaggtaccatcactaagacctgcaacagca
          tgtgggcctcatggcttacctaggtaccatcactaagacctgcaacagca
          tgtgggcctcatggcttacctaggtaccatcactaagacctgcaacagca
          cgtgggcctcatggcttacctaggtaccatcactaagacctgcaacagca
          cgtgggcctcatggcttacctaggtaccatcactaagacctgcaatagca
          cgtgggcctcatggcttacctaggtaccatcactaagacctgcaacagca
          tgtgggcctcatggcttacctaggtaccatcactaagacctgcaacagca
          tgtgggcctcatggcttacctaggtaccatcactaagacctgtaatagca
          cgtgggcctcatggcttacctaggtaccatcactaagacctgcaacagca
          tgtgggcctcatggcttccctgggtaccatccctaagacctgcaacagca
          tgaaccagttcatcaacaagttcaacgtcttgtacgatagacagggcatc
          tgaatcagttcatcaacaagttcaacgtcttgtacgatagacagggcatc
          tgaaccagttcatcaacaagttcaacgtattgtacgatagacagggcatc
          tgaaccagttcatcaacaagtttaacgtcctgtatgacagacagggcatc
          tgaaccagttcatcaacaagttcaacgtcttgtacgatagacagggcatc
          tgaaccagttcatcaacaagttcaacgtcttgtacgatagacagggcatc
          tgaaccagttcatcaacaagttcaacgtattgtacgatagacagggcatc
          tgaaccagttcatcaacaagttcaacgtattgtacgatagacagggcatc
          tgaaccagttcatcaacaagttcaacgtattgtacgataggcagggcatc
          tgaaccagttcatcaacaagttcaacgtattgtacgatagacagggcatc
          tgaaccagttcatcaacaagttcaacgtcttgtacgatagacagggcatc
          tgaaccagttcatcaacaagttcaacgtcttgtacgatagacagggcatc
          tgaaccagttcatcaacaagttcaacgtcttgtacgatagacagggcatc
          tgaaccagttcatcaacaagttcaacgtcttgtacgatagacagggcatc
          tgaaccagttcatcaacaagttcaacgtcttgtacgatagacagggcatc
          tgaaccagttcatcaacaagttcaacgttttgtacgatagacagggcatc
          tgaaccagttcatcaacaagttcaacgttttgtacgatagccagggcatc
          ggccggaggatgagaggactgttcttttgagtgacacagaaagggagagg
          ggccggaggatgagaggactgttcttttgagtgacacggagaaggagagg
          ggccggaggatgagaggactgttcttttgagcgacaccgagaggaaaagg
          ggtcgaaggatgagaggactgttcttttgaggaatggagagaaggagtgg
          ggccggaggatgagaggactgttcttttgagtgacacagaaagggagagg
          ggccggaggatgagaggactgttcttttgagtgacacagagaggaagagg
          ggccggaggatgagaggactgttcttttgagcgacaccgagaggaaaagg
          ggccggaggatgagaggactgttcttttgagcgacaccgagaggaaaagg
          ggccggaggatgagaggactgttcttttgagcgacaccgagaggaaaagg
          ggccggaggatgagaggactgttcttttgagcgacgccgagaggaaaagg
          ggccggaggatgagaggactgttcttttgagcgacacagagagggcgagg
          ggccggaggatgagaggactgtttttttgagcgactcagagaggatgagg
          ggccggaggatgagaggactgttcttttgagtgacacagaaagggagagg
          ggccggaggatgagaggactgttcttttgagcgacacagagaggaagagg
          ggccggaggatgagaggactgttcttttgagcgacaccgagaggaagagg
          ggccggaggatgagaggactgtttttttgagtgacacagaaagggggagg
          ggccgggggatgggaggactgtttttttgagcgcccccggggggaaaagg
          tcacaagcactgcttttccatttgtttgtctgtattttattgaatgtttg
          tcacaagcactgcttttccatttgtttgtctgtattttattgaatgtttg
          tcacaagcactgcatgttcatttgcttgtctgtattttgttaaatgtttg
          tcacaagcactgcagtttcatttgcttgtctgcgtttttttgaaggtttg
          tcacaagcactgcttttccatttgtttgtctgtattttattgaatgtttg
          tcacaagcactgcattttaatttgcttgtctgtattttattgagcgtttg
          tcacaagcactgcatgttcatttgcttgtctgtattttgttaaatgtttg
          tcacaagcactgcatgttcatttgcttgtctgtattttgttaaatgtttg
          tcacaagcactgcatgttcatttgcttgtctgtattttgttaaatgtttg
          tcacaagcactgcatgttcatttgcttgtctgtattttgttaaatgtttg
          tctcaagcacctcttttccatttgtttgtctgtattttattgaatgtttg
          tcacaagcactgcttttccatttgcttgtctgtattttattgagcgtttg
          tcacaagcactgcttttccatttgtttgtctgtattttattgaatgtttg
          tcacaagcactgcattttcatttgcttgtctgtattttattgagcgtttg
          tcacaagcactgcttttccatttgcttgtctgtattttactgagcgtttg
          tcacaagcactgcttttccatttgtttgtttgtattttattgaatgtttg
          tcccaagccctgcatgttcatttgcttgtctgtattttgttaaatgtttg
          ttttcaaaggtagcaaatgctagaagtgtctaagctcctgtctataccat
          ttttcaaaggtagcaaatgctagaagtgtctaagctcctgtctataccag
          ttttcaaaggtagcaaatgcaagaaatgtctcagcacttgtctataccat
          ttttctaaggtagcccacgctttaagtgtctgagcacttgtttgtaccac
          ttttcaaaggtagcaaatgctagaagtgtctaagctcctgtctataccat
          ttttcaaaggtagcaaatgctagaagtgtctaagcacttgtctataccat
          ttttcaaaggtagcaaatgcaagaaatgtctcagcacttgtctataccat
          ctttcaaaggtagcaaatgcaagaaatgtctcagcacttgtctataccat
          ttttcaaaggtagcaaatgcaagaaatgtctcagcacttgtctataccat
          ttttcaaaggtagcaaatgcaagaaatgtctcagcacttgtctataccat
          tttataaaggtagcaaatgctagaagtgtctaagctcctgtctataccag
          ttttcaaaggtagcaaatgctagaggtgtctaagctcttgtctataccat
          ttttcaaaggtagcaaatgctagaagtgtctaagctcctgtctataccat
          ctttcaaaggtagcaaatgctagaagtgtctaagcacttgtctataccat
          ttttcaaaggtagcaaatgctagaagtgtctaagctcttgtctataccat
          ttttcaaaggtagcaaatgctagaagtgtttaagctcctgtttataccat
          ttttcaaaggtagcaaatgcaagaaatgtctcagcccttgtctatcccat
          aaaatcaccaattttcactcgcactttgacatttgacgtgaacagaaatt
          aaaatcaccaattttcactcacactttaacatttgatgtgaacagaaatt
          aaaatcacaacttctcactcgcagtttaaggtttgacacgaacagaaatt
          ataagtaccggtaagcactcattgtgtatgtatgtacatgaacagaaatt
          aaaatcaccaattttcactcgcactttgacatttgacgtgaacagaaatt
          aaaatcaccaattctcactcgcagtttaacatttgacacaaacagaaatt
          aaaatcacaacttctcactcgcagtttaaggtttgacacgaacagaaatt
          aaaatcacaacttctcactcgcagtttaaggtttgacacgaacagaaatt
          aaaatcacaacttctcactcgcagtttaaggtttgacacgaacagaaatt
          aaaatcacaacttttcactcgcagtttaaggtttgacaggaacagaaatt
          aaaatcaccaattttcactcgcactttgacatttgacatgaacagaaatt
          aaaaacaccaattctctctcgcagtttgacatttgacgtgaacagaaatt
          aaaatcaccaattttcactcgcactttgacatttgacgtgaacagaaatt
          aaaatcaccaattctcactcacagtttaagatttgacacgaacagaaatt
          aaaatcaccaattctcactcgcagtttgacatttgacgtgaacagaaatt
          aaaatcaccaattttcactcgcactttgacatttgacgtgaacagaaatt
          aaaatcccaacttctccctcgcagtttaaggtttgccccgaacagaaatt
          cctctttttcttt
          ccctttttctttg
          tcccttttgcttt
          cccctcatgcttt
          cctctttttcttt
          tcccttttgcttt
          tcccttttgcttt
          tcccttttgcttt
          tcccttttgcttt
          tcccttttgcttt
          ctgctttttcttt
          cctcttttgcttt
          cctctttttcttt
          ttccttttgcttt
          cccctttttcttt
          ccccttttttttt
          tcccttttgcttt
