# Supplementary material for: A salmonid EST genomic study: genes, duplications, phylogeny and microarrays
Source: BMC Genomics. 2008 Nov 17;9:545. doi: 10.1186/1471-2164-9-545 (PMC2628678; doi:10.1186/1471-2164-9-545)
Supplement: Additional file 1 — 78 phylogenetic data sets and trees. The data provided represent the EST sequences, alignments, and trees used in the phylogenetic analyses. This file requires the "Tar" UNIX command to open it. [file 1471-2164-9-545-S1.tar › koop_salmonid_EST_trees_20080222/5/5-raw.tree]

((((ss.4053936:500.0,ss.4036105:500.0,ss.4042103:500.0,ss.4029082:500.0,
ss.4061948:500.0):462.0,((or.4181459:500.0,ss.4052994:500.0):471.0,(tt.5048785:500.0,
cc.4237774:500.0):414.0):494.0):425.0,oy.3298118:500.0):500.0,sf.4783538:500.0);
