# Supplementary material for: A salmonid EST genomic study: genes, duplications, phylogeny and microarrays
Source: BMC Genomics. 2008 Nov 17;9:545. doi: 10.1186/1471-2164-9-545 (PMC2628678; doi:10.1186/1471-2164-9-545)
Supplement: Additional file 1 — 78 phylogenetic data sets and trees. The data provided represent the EST sequences, alignments, and trees used in the phylogenetic analyses. This file requires the "Tar" UNIX command to open it. [file 1471-2164-9-545-S1.tar › koop_salmonid_EST_trees_20080222/5/5-cluster_info.csv]

CBR Database ID	Gene Name	Protein	Swissprot Accession	Swissprot ID	e-value	Bitscore	ESTs	Contig Sequence
3298118	gnai2	Guanine nucleotide-binding protein G(i) subunit alpha-2	O13055	GNAI2_ORYLA	1e-166	763	CX720657,CB485910,BX860258,CB498032,CX027257,BX321834,CR943221,BX321835,CX720656,CX029450,CA381056,CA365109,CA387551,CX032939,BX072703,CA342359,BX858649,DV192330,DV196182,DV196158,DV193780,DV197676,DV195608,DV193450,CA371898,DV191793,DV197324,CA345099,CA361577,CX250179,BX303687,CX247109,BX072702,CX247110,CX031761,CX033177,CX040473	GTGACTGAACTGTCTTCGGTTTGTTGGGCAGA**GAGGAACTTCACAGCTGCTACGGGTGTGGTTTTTAACGTGATAAATCTTTACGAAGAGAAGAATGCATAACGGCACTCACATACTTAACGACTAAATTA*AACACAGAGGAAGAAGAGAAA*ATAGAATAGCTTCTTCACAGTGGGT*ATGTGAATTTTGGTTACATTGCAAGTTGGCAACGGAA*TCCATCTGCTCTGCCGTCTTCACAGCTGGAATACTTTTTACTGAAGTTCCGTGGGCCCATTTCCTTGTGTTGTAACCTGCGAGGCTAATCTTGAAAAGTGAACTTGACTGATTTTTTTTTGACGCGCC*TCAAAAGAAATTGTTGTTACTCATAGT****GTCCGCGTAATGACAGACA…
4061948	GNAI2	Guanine nucleotide-binding protein G(i), alpha-2 subunit	P38400	GNAI2_CANFA	0.0	1641	EG861749,BG934712,EG861750,EG837004,DW178083,EG893734,DV107176,EG900648,CK898557,DW554966,DW568643,EG831576,EG848297,DY730035,EG898899,EG831574,EG889804,EG848583,EG930300,EG842568,EG898898,EG861876,CA048288,DN138926,EG859649,EG809967,EG851965,CA055421,EG787967,EG851963,DN047924,ssal-lksa-505-183.b0_95201,EG842569,DW568642,CA048793,DY730034,EG928693,EG930301,EG848584,EG809965,CB499448,EG889803,EG8…	gggggacagaactgtcttcgttttgtcggccAGACTGAGGAACTTCACGCGGTTACGGGTGTGGCTGTATACGTGATAAATCTTTACGAAGAGAAGAATGCATAACGGTACTCACACACTGAACGACTAAATTAAACACAGAGGAAGAAGAGAAAAATAGAATAGCTTCTTCACAGTGGGTATGTGAATTTCGGTTACATTGCAAGTTGGCAACGGAATCCATCTGCTCTGCCGTCTTCACAGCTGGAATACTTTTTGCTGAAGTTCCGTGGGCCCATTTCCTTGAGTTGTAACCTGCGAGGCTGATCTTGAAAAGTGAACTTGGCTGATTTTATTGACGCGCCTCAAAAGAAATTGTTGTTGCTCAAATAGTGTCCGCGTAATGACAGACAAATTACT…
4052994	GNAI2	Guanine nucleotide-binding protein G(i), alpha-2 subunit	P38400	GNAI2_CANFA	0.0	1675	EG928516,CA040472,EG851480,EG928517,EG901273,EG940265,EG940264,EG901274,CA064573,EG885739,EG885738,CO471003,EG851481,CB518054,DW568909,CK886034,CK886033,ssal-lksb-505-187.b0_94826,AJ425240,DN048289,BG936520,CA040437	GCATCAGGTGCTATTTTTATTTAAATTAAATAATCTTATAAGGACTTTTAAAGCATTTTAATATTTACCAAAAACCCTAACCTATCTCTCAATTAGATTTTGTCTTTCCTTATGAACTATTTATCCTTAAGATGGTTTGACAAAAATGGAAGAAAAACGTATGCATACAGTCGGTCAAACACTACTGATAAAAGTATATCTAAGAATCAGTTGTAAACTGAAGTGTAGGCACAAACACTGCAAAAGATATGTAAATGGTACTATAAAAAAAGTACATATTTTAAATATCAGTTAGAATTTTTGCTATTCTTTCCCCTGGTTGTGAGGCTTTTTTTTGTTTGACATTTTAATATTTTTTTTATTTAGATTTTCTAAAAGGAATGTTAAAATATTGTGTGC…
4181459	gnai1	Guanine nucleotide-binding protein G(i) subunit alpha-1	P87383	GNAI1_ORYLA	0.0	1648	EL529063,EL522576,EL527666,EL527667,EL522577,EL538628,EL538629	aggtgatctctacttttatttaaattaaatcatcatataggactttaaagcatttaatatttaccaaaaacttttttctcaattagatttttgtctctcataatgtatcaatgcattcttagacagtatgaagaaaacataaggaagatggaggcgtacggtaggccagacggtactgatgaaagcatatctaggaatttgttgtaaactgaagtgaaggcacaaacatttagcaaaagacatggaaattgggactataaaaaaacagaatgttagatacatacatactttaaatatcagttttgccatttttcccctgcttgtgaagcttttttttattttattttttattttttaaagatttttctaaaaggaatgttaagatatttttgtggagat…
4237774	gnai2	Guanine nucleotide-binding protein G(i) subunit alpha-2	O13055	GNAI2_ORYLA	4e-99	926	EV368083,EV366230,EV366229,EV368084	cagatGATCTCTACTTTTTATTTAAATTAAATCATTATATAAGACTTTCAAAGCATTTTAATATTGACCAAAAACACTAACCTTTTTTCCCCAATTAGATTTTGTCTTTCCTTAATCACTATTTATCCTTAAGATGGTTTGACGAAAATGGAAGGGAAATTTAGGCATACGGTCGATCAAACAGTACTGATAAAAGCATATCTACGAATCGGTTGTAAACTTAAGTGAAGGCACAAACATACTGCAAAAGACATGGAATTGGTACTATAAAAAAAATAACAATGTTAGGTACATACATACTTTAAATCAGTTAGAATTGTTGCCATTCTTTCCCCTGGTTGTGATGCTTTTTTTGTTTTACTTTTTAATATTTTTATTTAGATTTTGTAAAAGGAATGT…
4053936	gnai2	Guanine nucleotide-binding protein G(i) subunit alpha-2	O13055	GNAI2_ORYLA	2e-68	510	EG766438,EG861111,EG861110,EG861874,EG915306,EG915305	gtggagagtgaagaccactggcattgtggagacacacttcaccttcaaagacctacactttaaaatgtttgacgtgggtgGTCAGCGTTCCGAGAGGAAGAAGTGGATCCATCTGCAACAACAAGTGGTTCACAGAGACCTCCATCATCCTGTTCCTCAACAAGAAGGATCTGTTTGAGGAGAAGATCACCCACAGCCCCCTGACCATCTGCTTCCCAGAGTACTCTGGTCCCAACAAATTTGAGGAGGCGCAGGCCTACATCCAGACCAAGTTTGAGGACCTGAACAAGAAGAAGGACACCAAGGAGATCTACAGCCACTTCACCCAAGCCACCGACACCAAGAACGTTCAGTTTGTCTTTGACGCCGTCACCGACGTTATCATCAAGAACAACCTGA…
4042103	gnai2	Guanine nucleotide-binding protein G(i) subunit alpha-2	O13055	GNAI2_ORYLA	2e-58	574	EG859648,EG893735,DY707874,BQ035772,BQ035745,CK890466,DY707873	agatgaaccgtatgcacgagagcatgaagctgtttgactccatctgcaacaacaagtggttcaCAGAGACCTCCATCATCCTGTTCCTCAACAAGAAGGATCTGTTTGAGGAGAAGATCACCCACAGCCCCCTGACCATCTGCTTCCCAGAGTACTCTGGTCCCAACAAATTTGAGGAGGCGCAGGCCTACATCCAGACCAAGTTTGAGGACCTGAACAAGAAGAAGGACACCAAGGAGATCTACAGCCACTTCACCCAAGCCACCGACACCAAGAACGTTCAGTTTGTCTTTGACGCCGTCACCGACGTTATCATCAAGAACAACCTGAAGGACTGTGGTCTCTTCTAGAGCCTGAGGAATAATCAAGCTCTGACTATAAGGAAGTTTGGAAGAAAAA…
5048785	gnai2	Guanine nucleotide-binding protein G(i) subunit alpha-2	O13055	GNAI2_ORYLA	8e-71	681	tthy-evl-514-175.g0_883471,tthy-evl-514-175.b0_882703	GGGTGGGTCACAGCCATCATCTTCTGCGTGGCCATGAGTGCCTACGATCTGGTGCTGGCTGAGGATGAGGAGATGAACCGTATGCACGAGAGCATGAAGCTGTTTGACTCCATCTGCAACAACAAGTGGTTCACAGAGACCTCCATCATCCTGTTCCTCAACAAAAAGGATCTGTTTGAGGAGAAGATCACTCACAGCCCCCTGACCATCTGCTTCCCAGAGTACTCTGGTCCCAACAAATTTGAGGAGGCGCAGGCCTACATCCAGACCAAGTTTGAGGACCTGAACAAGAAAAAGGACACCAAGGAGATCTACAGCCACTTCACCCAAGCCACCGACACCAAGAACGTTCAGTTTGTCTTCGACGCCGTCACCGACGTCATCATCAAGAACAACCTG…
4036105	gnai2	Guanine nucleotide-binding protein G(i) subunit alpha-2	O13055	GNAI2_ORYLA	2e-56	558	EG759667,EG759666	ggGTATGCACGAGAGCATGAAGCTGTTTGACTCCATCTGCAACAACAAGTGGTTCACAGAGACCTCCATCATCCTGTTCCTCAACAAGAAGGATCTGTTTGAGGAGAAGATCACCCACAGCCCCCTGACCATCTGCTTCCCAGAGTACTCTGGTCCCAACAAATTTGAGGAGGCGCAGGCCTACATCCAGACCAAGTTTGAGGACCTGAACAAGAAGAAGGACACCAAGGAGATCTACAGTCACTTCACCCAAGCCACCGACACCAAGAACGTTCAGTTTGTCTTTGACGCCGTCACCGACGTTATCATCAAGAACAACCTGAAGGACTGTGGTCTCTTCTAGAGCCTGAGGAATAATCAAGCTCTGACTATAAGGAAGTTTGGAAGAAAAACGTCGTG…
4029082							EG887395,EG887506	ggggTGATCCAGTTGCTCGTATTAACTCTTTGGCCTAAGACCACAAATCAAACATTTGTTATTGTTTTTTTTTTCTTAGTTTATTTTCAATTATTAGAGGCATTGGAAAAGGTTTTTATATAACTGCGTTCATTTTACTTTAGAAAATCTGATGTGCAGTGCAAATTCTATTAAACTTTTAATTGCATAAAGCTTATTTTGTAAAAGAACATGCATGGATAAAGATTATGAATGGAAAAAGGAAGCGCTTTTTTATCACGTTTACATATGTTCCTCATTCATAGCCAAACCGCATATTTTTCCTGCATGTCTCGAGATGGCAAATATATTAGCTCTGTAATCTGCACAGAATATCTTAACATTCCTTTTACAAAATCTAAATAAAAATATTAAAAAGTA…
4783538							EV385715,EV387577,EV387576	AAATCAGGTGATCTTTATTTTTATTTAAATTAAATCATTATATAAGACTTTCAAAGCCTTTTAATATTGACCAAAAAACTAACCTTTCCCAATTAGATTTTGTCTTTCCTCAATCTATTTATCATTAAGATGTTGTGAGAAAAATGGAAGAAAAAAGTAGGCATACAGTCGGTCAAACAGTACTGATAAAAGCATATCTATGAATCGGCTGTAAACTTAAGTGAAGGCACAAACATACTGCAAAAGACATGGAATTGGTATTATAAAAAATGATGTTGTTAGGTACACACATACTTTAAATCAGTTAGAATTTTTGCCATTCCTTCCCCTGGTTGTGAAGGTTTTTTGTTTTACTTTTTAATATTTTTATTTAGATTTTGTAAAAGGAATGTTAAAATA…
