# Supplementary material for: A salmonid EST genomic study: genes, duplications, phylogeny and microarrays
Source: BMC Genomics. 2008 Nov 17;9:545. doi: 10.1186/1471-2164-9-545 (PMC2628678; doi:10.1186/1471-2164-9-545)
Supplement: Additional file 1 — 78 phylogenetic data sets and trees. The data provided represent the EST sequences, alignments, and trees used in the phylogenetic analyses. This file requires the "Tar" UNIX command to open it. [file 1471-2164-9-545-S1.tar › koop_salmonid_EST_trees_20080222/5/5-alignment.phy]

11 438
oy.3298118tgcaaattctattaaacttttaatcgcataaagcaagaacgtgcatggat
ss.4061948tgcaaattctattaaacttttaattgcataaagcaagaacatgcatggat
ss.4052994tgcaaattccattaaacttttaatcacataagacaagcacaggcatgaat
or.4181459tgcagattctattaaacttttaattgcaaaaagcaggaacaggcatggac
cc.4237774tgcaaattctattaaacttttaatcgcataaagcaagcacaggcatggat
ss.4053936tgcaaattctattaaacttttaattgcataaagcaagaacatgcatggat
ss.4042103tgcaaattctattaaacttttaattgcataaagcaagaacatgcatggat
tt.5048785tgcaaattctattaaacttttaatcgcataaagctagtacaggcatggat
ss.4036105tgcaaattctattaaacttttaattgcataaagcaagaacatgcatggat
ss.4029082tgcaaattctattaaacttttaattgcataaagcaagaacatgcatggat
sf.4783538tgcaaattctattaaacttttaatcgcataaagcaagaacatgcatggat
          agagattatgaatggaaaaaggagttctttttatcatgtttacatatgtt
          aaagattatgaatggaaaaaggagtgctttttatcacgtttacatatgtt
          agagaatattagtcgaaaaggaagtgcttttaataatgtttacatatgtt
          atagaatatgatctaaaaaggaagtgctttttataacgtttacatgtgtt
          aaagattatgaatggaaaaaggagtgctttttatcatgtttacatatgtt
          aaagattatgaatggaaaaaggagtgctttttatcacgtttacatatgtt
          aaagattatgaatggaaaaaggagtgctttttatcacgtttacatatgtt
          aaagattatgaatggaaaaaggagtgctttttatcatgtttacatacgtt
          aaagattatgaatggaaaaaggagtgctttttatcacgtttacatatgtt
          aaagattatgaatggaaaaaggagcgctttttatcacgtttacatatgtt
          aaagattatgaatggaaaaaggagtgctttttatcatgtttacatatgtt
          cctcattcatagccaaaccgcatattttcctgcatgactcgagattgcac
          cctcattcatagccaaaccgcatattttcctgcatgtctcgagattgcac
          cctcattcatagccaaaccgcatattgtcttgcatgacacaggattgcac
          cttcattcatagccaaaccacatactgtcctgcatgtctcaaaattccac
          cctcattcatagccaaaccgcatattgtcctgcatgactcaagattgcac
          cctcattcatagccaaaccgcatattttcctgcatgtctcgagattgcac
          cctcattcatagccaaaccgcatattttcctgcatgtctcgagattgcac
          cctcattcatagccaaaccgcatattgtcctgcatgactcaagattgcac
          cctcattcatagccaaaccgcatattttcctgcatgtctcgagattgcac
          cctcattcatagccaaaccgcatattttcctgcatgtctcgagattgcac
          cctcattcatagccaaactggatattttcctgcatgactcgagattgcac
          agaatatcttaacattccttttacaaaatctaaaaaaatattaaaaagta
          agaatatcttaacattccttttacaaaatctaaaaaaatattaaaaagta
          acaatattttaacattccttttagaaaatctaaaaaaatattaaaatgtc
          aaaatatcttaacattccttttagaaaaatctttaaaaaataaaaaataa
          agaatattttaacattccttttacaaaatctaaaaaaatattaaaaagta
          agaatatcttaacattccttttacaaaatctaaaaaaatattaaaaagta
          agaatattttaacattccttttacaaaatttaaaaaaatattaaaaagta
          ataatatcttaacattccatttacaaaacctaaaaaaaatttaaaaacta
          agaatatcttaacattccttttacaaaatctaaaaaaatattaaaaagta
          agaatatcttaacattccttttacaaaatctaaaaaaatattaaaaagta
          agaatattttaacattccttttacaaaatctaaaaaaatattaaaaagta
          aaacaaaaaaccttcaaaaattctatacctaacatttttttataataccg
          aaacaaaaaaccttcaaaatttttatacctaacatttttttataatacca
          aaacaaaaaagcctcaaaaattctatatttaaaatttttttatagtacca
          aataaaaaaagcttcaaaactgatatatctaacatttttttatagtccca
          aaacaaaaaagcatcaacaattctatacctaacatttttttatagtacca
          aaacaaaaaaccttcaaaatttttatacctaacatttttttataatacca
          aaacaaaaaaccttcaaaatttttatacctaacatttttttataatacca
          aaacaaaaaagcttcaacaattttatacctaacattgttttatagtacca
          aaacaaaaaaccttcaaaatttttatacctaacatttttttataatacca
          aaacaaaaaaccttcaaaatttttatacctaacatttttttataatacca
          aaacaaaaaaccttcaaaaattctatacctaacaattttttataatacca
          attccatgtcttttgcagtgtttgtgccttcacttaagtttacagccgat
          attccatgtcttttgcagtgtttgtgccttcacttaagtttacagccgat
          tttacatatcttttgcagtgtttgtgcctacacttcagtttacaactgat
          attccatgtcttttgctatgtttgtgccttcacttcagtttacaacaaat
          attccatgtcttttgcagtgtttgtgccttcacttaagtttacaaccgat
          attccatgtcttttgcagtgtttgtgccttcacttaagtttacagccgat
          attccatgttttttgcagtgtttgtgccttcacttaagtttacagccgat
          attccatgtgctttgcagtgtttgtgccttcacttaagtttacatccgat
          attccatgtcttttgcagtgtttgtgccttcacttaagtttacagccgat
          attccatgtcttttgcagtgtttgtgccttcacttaagtttacagccgat
          attccatgtcttttgcagtgtttgtgccttcacttaagtttacagccgat
          tctgaccgactgtatgcctacatttttcttccatttttctcacaccatct
          tctgaccgactgtatgcctacatttttcttccatttttctcacaccatct
          tctgaccgactgtatgcatacgtttttcttccatttttgtcaaaccatct
          tctggcctaccgtacgcctccatcttccttatgttttcttcatactgtct
          tctgatcgaccgtatgcctaaatttcccttccattttcgtcaaaccatct
          tctgaccgactgtatgcctacatttttcttccatttttctcacaccatct
          tctgaccgactgtatgcctacattttttttccatttttttccccccattt
          tctgtttgactgtatgcttaaattttacttccattttcgtcaaaacatct
          tctgaccgactgtatgcctacatttttcttccatttttctcgcaccatct
          tctgaccgactgtatgcctacatttttcttccatttttctcacaccatct
          tctgaccgactgtatgcctacttttttcttccatttttctcacaacatct
          taagattgaggaaagacaaaatctaattgggtttttggtcaatattaaag
          taagattgaggaaagacaaaatctaattgggtttttggtcaatattaaag
          taatcataaggaaagacaaaatctaattgagtttttggtaaatattaaag
          aagacattatgagagacaaaatctaattgagtttttggtaaatattaaat
          taagattaaggaaagacaaaatctaattgggtttttggtcaatattaaag
          taagattgaggaaagacaaaatctaattgggtttttggtcaatattaaag
          taagattggggaaagacaaaatttaattgggtttttggtcaatattaaag
          taagattaaggaaagacaaaattttattggatttttgggaattattaaag
          taagattgaggaaagacaaaatctaattgggtttttggtcaatattaaag
          taagattgaggaaagacaaaatctaattgggtttttggtcaatattaaag
          taagattgaggaaagacaaaatctaattgggtttttggtcaatattaaag
          ctttgaaagtcttatataatgatttaatttaaataaaa
          ctttgaaagtcttatataatgatttaatttaaataaaa
          ctttaaaagtcttataagattatttaatttaaataaaa
          gctttaaagtcctatatgatgatttaatttaaataaaa
          ctttgaaagtcttatataatgatttaatttaaataaaa
          ctttgaaagtcttatataatgatttaatttaaataaaa
          ctttgaaagttttatataatgatttaatttaaataaaa
          ctttgaaagtccaatataacgatttaatttaaataaaa
          ctttgaaagtcttatataatgaattaatttaaataaaa
          ctttgaaagtcttatataatgatttaatttaaataaaa
          ctttgaaagtcttatataatgatttaatttaaataaaa
