# Supplementary material for: A salmonid EST genomic study: genes, duplications, phylogeny and microarrays
Source: BMC Genomics. 2008 Nov 17;9:545. doi: 10.1186/1471-2164-9-545 (PMC2628678; doi:10.1186/1471-2164-9-545)
Supplement: Additional file 1 — 78 phylogenetic data sets and trees. The data provided represent the EST sequences, alignments, and trees used in the phylogenetic analyses. This file requires the "Tar" UNIX command to open it. [file 1471-2164-9-545-S1.tar › koop_salmonid_EST_trees_20080222/50/50-raw.tree]

(((((((ss.4060981:500.0,ss.4035931:500.0,ss.4024354:500.0):498.0,cc.4237687:500.0):385.0,
tt.5049235:500.0):447.0,cc.4237830:500.0,or.4181141:500.0):355.0,oy.3295008:500.0,
(sf.4780885:500.0,sf.4780751:500.0):479.0):481.0,ss.4059014:500.0,ss.4051016:500.0):500.0,
ss.4058723:500.0);
