# Supplementary material for: A salmonid EST genomic study: genes, duplications, phylogeny and microarrays
Source: BMC Genomics. 2008 Nov 17;9:545. doi: 10.1186/1471-2164-9-545 (PMC2628678; doi:10.1186/1471-2164-9-545)
Supplement: Additional file 1 — 78 phylogenetic data sets and trees. The data provided represent the EST sequences, alignments, and trees used in the phylogenetic analyses. This file requires the "Tar" UNIX command to open it. [file 1471-2164-9-545-S1.tar › koop_salmonid_EST_trees_20080222/50/50-cluster_info.csv]

CBR Database ID	Gene Name	Protein	Swissprot Accession	Swissprot ID	e-value	Bitscore	ESTs	Contig Sequence
4051016	COPE	Coatomer subunit epsilon	Q60445	COPE_CRIGR	6e-80	761	EG917972,EG787553,EG755492,EG787554,EG876553,AJ424720,EG896472,DY724452,EG889976,EG922590,DY692518,EG802475,EG896471,BQ035558,CX356190,DW535257,CK884783,DY724451,EG755491,DW540129,DW578199,CX355288,EG797158,DY692517,EG862338,EG768036,EG895911,EG849750,EG759694,EG829853,EG877730,DW469671,EG802476,EG758353,EG768271,EG768270	GGGGGAATCCAGTCAACATGGCGACGCAACAAGGAGATGTTGATGAACTCTTCGATGTGAAAAATGCTTATTACATTGGCAGTTATCAACAATGTATCAATGAAGCTCAGAAAGTTAAGCCATCAACACCTGAGAAGGAGGTCGAGAGAGACATGTTTCTGTACAGAGCCTATATTGCCCAGAGGAAGTATGCTGTGGTGATGGATGACATCAAGGCCAGCTCCTCGCCAGAACTCCAGGCTGTCAAGATGTTTGCTGAGTATCGTGCCAATGAGGGCAAAAGGGATGCCATTGTGGCTGAACTTGACAAGAAGATGAGCAAGAATGTAGATGTGGCCAACACAACCTTCCTGCTCATGGCTGCGTCCATTTACTACCATGAGATGAACTCGGATGCTG…
3295008	Cope	Coatomer subunit epsilon	O89079	COPE_MOUSE	1e-134	834	DV199222,BX302496,BX313248,CX719072,CX719073,BX872816,BX869373,CR372316,CB487691,CB487959,CB489265,BX313552,BX887216,BX909471,BX866677,BX860290,CA354619,BX303359,CX259143,BX870585,CA383564,BX302497,BX865004,BX861034,CX025907,CX042727,CA343344,BX871281,BX883130,BX876290,BX909294,CX259142,BX303358,DV194420,DV190794,DV195996,DV195962,DV192170,DV192135	ttccgagttgtcttgaacgtgtgtgatgacgcgtcggtgctacgtgtctaggaagtaatccagtcaacatggcgacgcaaCAAGGAGATGTTGATGAACTCTTCGACGTGAAAAATGCTTATTACATTGGCAGTTATCAACAATGTATCAATGAAGCTCAGAAGGTTAAGCCAACAACACCTGAGAAGGAGGTTGAGAGAGACATGTTTCTGTACAGAGCCTATATTGCCCAGAGGAAGTATGCTGTGGTGATGGATGACATCAAGGCCAGCTCCTCACCAGAACTCCAGGCTGTCAAGATGTTTGCTGAGTATCGCGCCAACGAGGGCAAAAGGGATGCCATTGTGGCTGAACTTGACAAGAAAATGAGCAAGAATGTAGATGTGGCCAACACAACCT…
4060981	Cope	Coatomer subunit epsilon	O89079	COPE_MOUSE	1e-136	1246	EG883305,DR695553,EG868601,DW181564,EG788595,EG843028,EG922925,EG868600,EG909656,EG883306,CK877494,EG794255,EG794244,CN181351,EG872101,EG872100,DW531455,CK886619,DR696689,EG842022,EG788594,EG909655,EG842023,CB504469,EG817068,EG843027,EG814288,EG814277	gggggcaggaagtgATCCAGTCAACATGGCGGCGCAACAAGGAGATGTTGATGAGCTCTTCGATGTGAAAAATGCTTATTATATCGGCAGTTATCAACAATGTATAAACGAAGCCCAGAAAGTTAAGCCATCAACACCTGAGAAGGAGGTTGAGAGAGACATGTTTCTGTACAGAGCCTACATTGCACAGAGGAAGTATGCTGTGGTGATGGATGACATCAAGGCCAGTGCCTCGCCAGAGCTCCAGGCTGTCAAGATGTTTGCTGAGTATTGCTCCAACGAGGGCAAACGGGATGACGTTGTGGCTGAACTTGACAAGAAGATGGCCAAGAGTGTAGATGCGGCCAACACAACCTTCCTGGTCATGGCTGCGTCCATTTACTACCATGAGATGAACTC…
4035931	Cope	Coatomer subunit epsilon	O89079	COPE_MOUSE	1e-134	1227	EG755961,EG755950	agtgATCCAGTCAACATGGCGGCGCAACAAGGAGGTGTTGATGAGCTCTTCGATGTGAAAAATGCTTATTATATCAGCAGTTATCAACAATGTATAAACGAAGCCCAGAAAGTTAAGCCATCAACACCTGAGAAGGAGGTTGAGAGAGACATGTTTCTGTACAGAGCCTACATTGCACAGAGGAAGTATGCTGTGGTGATGGATGACATCAAGGCCAGTGCCTCGCCAGAGCTCCAGGCTGTCAAGATGTTTGCTGAGTATTGCTCCAACGAGGGCAAACGGGATGACGTTGTGGCTGAACTTGACAAGAAGATGGCCAAGAGTGTAGATGCGGTCAACACAACCTTCCTGGTCATGGCTGCGTCCATTTACTACCATGAGGTGAACTCTGACGCTGCC…
4780751	COPE	Coatomer subunit epsilon	Q28104	COPE_BOVIN	1e-140	1278	EV393274,EV393273,EV385719,EV385720	GGGGGAGTCAACATGGCGACGCAACAAGGAGATGTTGATGAACTCTTCGATGTGAAAAATGCTTATTACATTGGCAGTTATCAACAATGTATCAATGAAGCCCAGAAAGTTAAGCCATCAACACCTGAGAAGGAGGTTGAGAGAGACATGTTTCTGTACAGAGCCTATATTGCCCAGAGGAAGTATGCTGTGGTGATGGATGACATCAAGGCCAGCTCCTCGCCAGAACTCCAGGCTGTCAAGATGTTTGCTGAATATCGCGCCAACGAGGGCAAAAGGGATGCCATTGTGGCTGAACTTGACAAGAAGATGAGCAAGAATGTAGATGTGGCCAACACAACCTTCCTGCTCATGGCTGCATCCATTTACTACCATGAGATGAACTCGGATGCTGCCTTG…
4058723	COPE	Coatomer subunit epsilon	Q28104	COPE_BOVIN	1e-141	1287	EG862948,DW532266,EG768037,EG849749,EG862947,EG842261,EG862337,EG765262,EG895912,EG922591,EG877729,EG876552	gggtgtAAACCGGGTCATAAAACATTTATTGTACATGTTAGAGGAATGCTAAAAGGAAACAGTGACAGGAGGCATTTCTCAATGAGAGAAATTCAGATGTTAAACATCAAAGAGACATTATCAGAAGGGACATTTCATGTACTACAAATACCTGTACGTGTGAGTATAAAGAAAATATGTGTAAGGTAATAATATTATTATTCAATCTTTTTTATAATTCAAATTTCTAAACATGCATGTAAATTTTGATCTATACAGTTTAGCATTTCCCATATTGATAGACAAAAAGATATGGAGCAATCAGTTGTGTGTCCAGTATTAATAATGTTTTGGGGTCCAAACAGATGTCTCCATTGTCTCACGCAGTTGCAGTGGGAGCATACTGCATCGTCAGTCTGT…
4059014	COPE	Coatomer subunit epsilon	Q28104	COPE_BOVIN	1e-141	1287	EG761134,EG765263,EG758352,DW540130,EG761123,EG761013,EG761011,EG886962,CB502159,CA042968,EG886973,CB500719,EG917973,CA054584	AACCGGGTCATAAAACATTTATTGTACATGTTAGAGGAATGCTAAAAGGAAACAGAGTGACAGG*AGGCA*TTTCTCAATGAGAGAAATTCAGATGTTAAACATCAAAGAGACATTATCAGAAGGGACATTTCATGTACTACAAATACCTGTACGTGTGAGTATAAAGAAAATATGTGTAAGGTAATAATATTATTATTCAATCTTTTTTATAATTCAAATTTCTAAACATGCATGTCAATTTTGATCTATACAGTTTAGCATTTCCCATATTGATAGACAAAAAGATATGGAGCAATCAGTTGTGTGTCCAGTATTAATAATGTTTTGGGGTCCAAACAGATGTCTCCATTGTCTCACGCAGTTGCAGTGGGAGCATACTGCATCGTCAGTCTGTCAA…
4181141	COPE	Coatomer subunit epsilon	Q28104	COPE_BOVIN	1e-137	1256	EL546809,EL544265,EL546808	acaacagggagaagtcGATGAGCTTTTCGATGTGAAAAATGCCTATTACATTGGAAGTTATCAACAATGCATCAACGAGGCACAGAAAGTAAAGCCATCTTCACCAGAAAAGGAGGTCGAGAGAGACATGTTCCTGTACAGAGCCTACATAGCCCAAAGGAAGTATGGAGTAGTTCTGGATGACATCAAGTCTAGCTCTGCAGCTGAACTTCAGGCTGTCAAGATGTTTGCAGATTACCGTGCCAACGAAAGCAAAAGGGACGCCATCGTAGCAGACCTGGATAAGAAGATGGCAAAGAGCGTCGACGCAGCCAACACCACCTTCCTCCTGATGGCTGCGTCCATCTACTACCACGAAATAAACTCAGACGCTGCTCTCAGGACCCTTCACCAGGGAGA…
4780885	COPE	Coatomer subunit epsilon	Q28104	COPE_BOVIN	1e-140	1280	EV390333,EV390334,EV394580,EV394581	GGGGGAGTCAACATGGCGACGCAACAAGGAGATGTTGATGAACTCTTCGATGTGAAAAATGCTTATTACATTGGCAGTTATCAACAATGTATCAATGAAGCCCAGAAAGTTAAGCCATCAACACCTGAGAAGGAGGTTGAGAGAGACATGTTTCTGTACAGAGCCTATATTGCCCAGAGGAAGTATGCTGTGGTGATGGATGACATCAAGGCCAGCTCCTCGCCAGGACTCCAGGCTGTCAAGATGTTTGCTGAATATCGCGCCAACGAGGGCAAAAGGGATGCCATTGTGGCTGAACTTGACAAGAAGATGAGCAAGAATGTAGATGTGGCCAACACAACCTTCCTGCTCATGGCTGCATCCATTTACTACCATGAGATGAACTCGGATGCTGCCTTG…
4237830	COPE	Coatomer subunit epsilon	Q28104	COPE_BOVIN	1e-141	1286	EV368426,EV368425,EV249853,EV249854	ggggagtcaacatggcgacgcaacaaggagatgttgatgaactcttcgatgtgaaaaatgcttattatattggcagttatCAACAATGTATCAATGAAGCTCAGAAAGTTAAGCCATCAACACCTGAGAAGGAGGTTGAGAGAGACATGTTTCTGTACAGAGCATATATTGCCCAGAGGAAGTATGCTGTGGTGATGGATGACGTCAAGGCGAGCTCCTCGCCAGAGCTCCAGGCTGTCAAGATGTTTGCTGAGTATCGCGCCAACGAGGGCAAAAGGGATGCCATTGTGGCTGAACTTGACAAGAAGATGACCAAGAGTGTAGATGTGGCCAACACAACCTTCCTGCTCATGGCTGCGTCCATTTACTACCATGAGATGAACTCGGATGCTGCCTTGA…
5049235	COPE	Coatomer subunit epsilon	Q28104	COPE_BOVIN	1e-126	1158	tthy-evl-501-199.b0_882343	GGGGCTACGTGTCCAGGAAGTCATCCAGTCAACATGGCGGCGCATCAAGGAGATGTTGATGAACTCTTCGATGTGAAAAATGCATATTATATCGGCAGTTATCAACAATGTATAAATGAAGCCCAGAAAGTTAAGCCATCAACACCTGAGAAGGAGGTTGAGAGAGACATGTTTCTGTACAGAGCCTACATTGCCCAGAGGAAGTATGCTGTGGTGATGGATGACATCAAGGCCAGCTCATCGCCAGAGCTCCAGGCTGTCAAGATGTTTGCCGAGTATCGCTCCGAGGGCAAAAGGGATGCCATTGTGGCTGAACTTGACAAGAAGATGGCCAAGAGTGTAGATGCAGCGAACACAACCTTCCTGCTCATGGCTGCGTCCATTTACTACCATGAGATG…
4237687	COPE	Coatomer subunit epsilon	Q60445	COPE_CRIGR	5e-76	722	EV252367,EV252596	ggggactacgtgtccaggaagtcatccAGTCAACATGGCGGCGCAACAAGGAGATGTTGATGAACTCTTCGATGTGAAAAATGCTTATTATATCGGCAGTTATCAACAATGTATAAATGAAGCCCAGAAAGTTAAGCCATCAACACCTGAGAAGGAGGTTGAGAGAGACATGTTTCTGTACAGAGCCTACGTTGCCCAGAGGAAGTATGCTGTGGTGATGGATGACATCAAGGCCAGCTCCTCGCCAGAGCTCCAGGCTGTCAAGATGTTCGCTAAGTATCGCTCCAACGAGGGCAAAAGGTCTGAACCCATTAGTGTTCAGGATTGTGATTGTAAACGGGATGCCATTGTGACTGAACTTGACAAGAAGATGGCCAAGAGTGTAGATGCGGCCAACAC…
4024354	COPE	Coatomer subunit epsilon	Q28104	COPE_BOVIN	1e-41	421	EG841732	gggggGATCCGGTCAACATGGCGGCGCAACAAGGAGATGTTGATGAGCTCTTCGATGTGAAGGATGCTTGTTGTATCGGCAGTTGTCAACAATGTATGAACGAGGCCCAGAAGGTTGAGCCATCAACACCTGAGAGGGGGGTCGGGAGGGACATGTTTCTGTACAGAGCCTACATTGCACAGAGGAAGTATGCTGTGGTGATGGATGACATCAAGGCCAGTGCCTCGCCAGAGCTCCAGGCTGTCAAGATGTTTGCTGAGTATTGCTCCAACGAGGGCAAACGGGATGACGTTGTGGCTGAACTTGACAAGAAGATGGCCAAGAGTGtagaTGCGGCccaCACAACCTTCCTGGtcatgGCtgcgtccATTTActaCCAtG
