# Supplementary material for: A salmonid EST genomic study: genes, duplications, phylogeny and microarrays
Source: BMC Genomics. 2008 Nov 17;9:545. doi: 10.1186/1471-2164-9-545 (PMC2628678; doi:10.1186/1471-2164-9-545)
Supplement: Additional file 1 — 78 phylogenetic data sets and trees. The data provided represent the EST sequences, alignments, and trees used in the phylogenetic analyses. This file requires the "Tar" UNIX command to open it. [file 1471-2164-9-545-S1.tar › koop_salmonid_EST_trees_20080222/50/50-alignment.phy]

13 350
ss.4051016caacaaggagatgttgatgaactcttcgatgtgaaaaatgcttattacat
oy.3295008caacaaggagatgttgatgaactcttcgacgtgaaaaatgcttattacat
ss.4060981caacaaggagatgttgatgagctcttcgatgtgaaaaatgcttattatat
ss.4035931caacaaggaggtgttgatgagctcttcgatgtgaaaaatgcttattatat
sf.4780751caacaaggagatgttgatgaactcttcgatgtgaaaaatgcttattacat
ss.4058723caacaaggagatgttgatgaactcttcgatgtgaaaaatgcttattacat
ss.4059014caacaaggagatgttgatgaactcttcgatgtgaaaaatgcttattacat
or.4181141caacagggagaagtcgatgagcttttcgatgtgaaaaatgcctattacat
sf.4780885caacaaggagatgttgatgaactcttcgatgtgaaaaatgcttattacat
cc.4237830caacaaggagatgttgatgaactcttcgatgtgaaaaatgcttattatat
tt.5049235catcaaggagatgttgatgaactcttcgatgtgaaaaatgcatattatat
cc.4237687caacaaggagatgttgatgaactcttcgatgtgaaaaatgcttattatat
ss.4024354caacaaggagatgttgatgagctcttcgatgtgaaggatgcttgttgtat
          tggcagttatcaacaatgtatcaatgaagctcagaaagttaagccatcaa
          tggcagttatcaacaatgtatcaatgaagctcagaaggttaagccaacaa
          cggcagttatcaacaatgtataaacgaagcccagaaagttaagccatcaa
          cagcagttatcaacaatgtataaacgaagcccagaaagttaagccatcaa
          tggcagttatcaacaatgtatcaatgaagcccagaaagttaagccatcaa
          tggcagttatcaacaatgtatcaatgaagctcagaaagttaagccatcaa
          tggcagttatcaacaatgtatcaatgaagctcagaaagttaagccatcaa
          tggaagttatcaacaatgcatcaacgaggcacagaaagtaaagccatctt
          tggcagttatcaacaatgtatcaatgaagcccagaaagttaagccatcaa
          tggcagttatcaacaatgtatcaatgaagctcagaaagttaagccatcaa
          cggcagttatcaacaatgtataaatgaagcccagaaagttaagccatcaa
          cggcagttatcaacaatgtataaatgaagcccagaaagttaagccatcaa
          cggcagttgtcaacaatgtatgaacgaggcccagaaggttgagccatcaa
          cacctgagaaggaggtcgagagagacatgtttctgtacagagcctatatt
          cacctgagaaggaggttgagagagacatgtttctgtacagagcctatatt
          cacctgagaaggaggttgagagagacatgtttctgtacagagcctacatt
          cacctgagaaggaggttgagagagacatgtttctgtacagagcctacatt
          cacctgagaaggaggttgagagagacatgtttctgtacagagcctatatt
          cacctgagaaggaggtcgagagagacatgtttctgtacagagcctatatt
          cacctgagaaggaggtcgagagagacatgtttctgtacagagcctatatt
          caccagaaaaggaggtcgagagagacatgttcctgtacagagcctacata
          cacctgagaaggaggttgagagagacatgtttctgtacagagcctatatt
          cacctgagaaggaggttgagagagacatgtttctgtacagagcatatatt
          cacctgagaaggaggttgagagagacatgtttctgtacagagcctacatt
          cacctgagaaggaggttgagagagacatgtttctgtacagagcctacgtt
          cacctgagaggggggtcgggagggacatgtttctgtacagagcctacatt
          gcccagaggaagtatgctgtggtgatggatgacatcaaggccagctcctc
          gcccagaggaagtatgctgtggtgatggatgacatcaaggccagctcctc
          gcacagaggaagtatgctgtggtgatggatgacatcaaggccagtgcctc
          gcacagaggaagtatgctgtggtgatggatgacatcaaggccagtgcctc
          gcccagaggaagtatgctgtggtgatggatgacatcaaggccagctcctc
          gcccagaggaagtatgctgtggtgatggatgacatcaaggccagctcctc
          gcccagaggaagtatgctgtggtgatggatgacatcaaggccagctcctc
          gcccaaaggaagtatggagtagttctggatgacatcaagtctagctctgc
          gcccagaggaagtatgctgtggtgatggatgacatcaaggccagctcctc
          gcccagaggaagtatgctgtggtgatggatgacgtcaaggcgagctcctc
          gcccagaggaagtatgctgtggtgatggatgacatcaaggccagctcatc
          gcccagaggaagtatgctgtggtgatggatgacatcaaggccagctcctc
          gcacagaggaagtatgctgtggtgatggatgacatcaaggccagtgcctc
          gccagaactccaggctgtcaagatgtttgctgagtatcgtgctgagggca
          accagaactccaggctgtcaagatgtttgctgagtatcgcgccgagggca
          gccagagctccaggctgtcaagatgtttgctgagtattgctccgagggca
          gccagagctccaggctgtcaagatgtttgctgagtattgctccgagggca
          gccagaactccaggctgtcaagatgtttgctgaatatcgcgccgagggca
          gccagaactccaggctgtcaagatgtttgctgagtatcgtgctgagggca
          gccagaactccaggctgtcaagatgtttgctgagtatcgtgctgagggca
          agctgaacttcaggctgtcaagatgtttgcagattaccgtgccgaaagca
          gccaggactccaggctgtcaagatgtttgctgaatatcgcgccgagggca
          gccagagctccaggctgtcaagatgtttgctgagtatcgcgccgagggca
          gccagagctccaggctgtcaagatgtttgccgagtatcgctccgagggca
          gccagagctccaggctgtcaagatgttcgctaagtatcgctccgagggca
          gccagagctccaggctgtcaagatgtttgctgagtattgctccgagggca
          aaagggatgccattgtggctgaacttgacaagaagatgagcaagaatgta
          aaagggatgccattgtggctgaacttgacaagaaaatgagcaagaatgta
          aacgggatgacgttgtggctgaacttgacaagaagatggccaagagtgta
          aacgggatgacgttgtggctgaacttgacaagaagatggccaagagtgta
          aaagggatgccattgtggctgaacttgacaagaagatgagcaagaatgta
          aaagggatgccattgtggctgaacttgacaagaagatgagcaagaatgta
          aaagggatgccattgtggctgaacttgacaagaagatgagcaagaatgta
          aaagggacgccatcgtagcagacctggataagaagatggcaaagagcgtc
          aaagggatgccattgtggctgaacttgacaagaagatgagcaagaatgta
          aaagggatgccattgtggctgaacttgacaagaagatgaccaagagtgta
          aaagggatgccattgtggctgaacttgacaagaagatggccaagagtgta
          aacgggatgccattgtgactgaacttgacaagaagatggccaagagtgta
          aacgggatgacgttgtggctgaacttgacaagaagatggccaagagtgta
          gatgtggccaacacaaccttcctgctcatggctgcgtccatttactacca
          gatgtggccaacacaaccttcctgctcatggctgcgtccatttactacca
          gatgcggccaacacaaccttcctggtcatggctgcgtccatttactacca
          gatgcggtcaacacaaccttcctggtcatggctgcgtccatttactacca
          gatgtggccaacacaaccttcctgctcatggctgcatccatttactacca
          gatgtggccaacacaaccttcctgctcatggctgcgtccatttactacca
          gatgtggccaacacaaccttcctgctcatggctgcgtccatttactacca
          gacgcagccaacaccaccttcctcctgatggctgcgtccatctactacca
          gatgtggccaacacaaccttcctgctcatggctgcatccatttactacca
          gatgtggccaacacaaccttcctgctcatggctgcgtccatttactacca
          gatgcagcgaacacaaccttcctgctcatggctgcgtccatttactacca
          gatgcggccaacacaaccttcctgctcatggctgcgtccatttactacca
          gatgcggcccacacaaccttcctggtcatggctgcgtccatttactacca
