# Supplementary material for: A salmonid EST genomic study: genes, duplications, phylogeny and microarrays
Source: BMC Genomics. 2008 Nov 17;9:545. doi: 10.1186/1471-2164-9-545 (PMC2628678; doi:10.1186/1471-2164-9-545)
Supplement: Additional file 1 — 78 phylogenetic data sets and trees. The data provided represent the EST sequences, alignments, and trees used in the phylogenetic analyses. This file requires the "Tar" UNIX command to open it. [file 1471-2164-9-545-S1.tar › koop_salmonid_EST_trees_20080222/51/51-raw.tree]

((((((tt.5045296:500.0,tt.5044886:500.0):500.0,(sf.4781250:500.0,oy.3297346:500.0,
(ss.4037324:500.0,ss.4033117:500.0,ss.4048593:500.0,ss.4059758:500.0,
ss.4034347:500.0,ss.4059209:500.0,ss.4037495:500.0):431.0):436.0):500.0,or.4182781:500.0):491.0,
cc.4237547:500.0):499.0,ss.4059787:500.0,ss.4048890:500.0):500.0,ss.4037425:500.0);
