# Supplementary material for: A salmonid EST genomic study: genes, duplications, phylogeny and microarrays
Source: BMC Genomics. 2008 Nov 17;9:545. doi: 10.1186/1471-2164-9-545 (PMC2628678; doi:10.1186/1471-2164-9-545)
Supplement: Additional file 1 — 78 phylogenetic data sets and trees. The data provided represent the EST sequences, alignments, and trees used in the phylogenetic analyses. This file requires the "Tar" UNIX command to open it. [file 1471-2164-9-545-S1.tar › koop_salmonid_EST_trees_20080222/51/51-cluster_info.csv]

CBR Database ID	Gene Name	Protein	Swissprot Accession	Swissprot ID	e-value	Bitscore	ESTs	Contig Sequence
4059758	ID2	DNA-binding protein inhibitor ID-2	Q2VIU1	ID2_PIG	1e-54	543	EG870673,EG938875,DY723281,rr_181913,CK880723,CB510491,EG864588,EG864585,CA770053,CA062261	ccacCATTCTTTACATTTAATCATTCAGTTGACACAACTGTCATGAAAAATTGACATTCCCACTACATTGACTTCATTACCCCCAcatgGGctgGTTAATGcACTTTCacccaCGGGAATTGAAACTcATTTTGGGATTGtaAatGATCATGACAACCCAGCATTGCAAAACCATTTTCAGCCAAAACATTGGgTCATCCTTTACCTTTTATAAcccCAATCTcAAAAACTTCTGTCTATAGGCTACACGTTTCCATACAGCAGGGAgaCATGcccAAAAAAGGCATTTGATTTGTTTATTTATTTTTTTATAAAAACGTTACAATTTACATTATTACTTTTATAAAAAGTTTCAGCATAATTAAGTACAGCATTACACTTTTGCAGAAATGTGCAATT…
4059787	Id2	DNA-binding protein inhibitor ID-2	P41137	ID2_RAT	5e-54	537	EG858827,EG843560,CK887761,EG858826,EG876004,CK884313,CO470612,CX354328,EG876005,EG843561,CA046031,CB501152,CK895305,EG826572,EG806326,EG806327,CK882008,CA037290,CA044630,EG809264,AJ424392,CA053528,EG809265,EG826573,CA042487	GGAATTAACCTTTTATTGAGTGAAAAACTCAAAGCACATTTACAGACGACGCCCACGACGACCTCCCTTTCTTCGGGTGCTGTCTGATGGAATAGGGGTGACATCCTCGATGCGTCCGATTTTCATGCCAGAACGAGCCAGGGCACGGAGAGCAGACTGTGCTCCTGGTCCAGGGGTCTTGGTTCTGTTACCGCCAGTGGCCCTCAGCTTAATATGCAGGGCAGTGATTCCCAGCTCCTTGCATCTCTGTGCCACATCCTGGGCGGCCAACATGGCAGCGTAGGGGGAGGATTCGTCTCTGCGTCTGTGAAGGAATAGAAAGAATACTAAAACAAATATCTCAACGAACGAACTGAACGTCTCACACGAAGTGTCAATATGAAAGCGATAAGCCCAGTA…
3297346	ID2	DNA-binding protein inhibitor ID-2	Q3ZC46	ID2_BOVIN	6e-51	319	BX886075,CA345849,CB496358,CX136065,CB492780,BX318692,BX311948,BX311949,CR362125,BX871936,CX136066,CA356661,CA356904,BX318693,BX085706,CA374094,CA366563,BX861061,BX085707,BX858825,CA362744,CX717580,CX717581,CR942933,CA355547,CA365011	acCGACCCGTCTGCGAAGGAACAGAAAGAATACTAAAACCAACCTCTCATCGAAAGCACTGAACGTCTCGCACCAAGTCTCAACATGAAAGCAATAAGCCCAGTAAGATCTTTCCGGAAAAACAGCGCGAATCTGTCTGAACATAGTCTGGGAATCTCTCGGAGCAAGACTCCGGTGGATGATCCATTAAGCCTGCTTTACAACATGAACGACTGCTACTCCAAGCTGAAGGAGCTGGTGCCCCAGCATCCCTCAAAACAAAAACGTGAGCAAGATGGAAATCCTGCAGCATGTCATCGACTATATTCTGGACCTGCAGATCGCACTTGACTCCAATGTCGCAATAACGAGCCTCCATCACCCGCGACCGGGGCAAGCGACATCCAGGACTCCCCTAAC…
4182781	Id2	DNA-binding protein inhibitor ID-2	P41137	ID2_RAT	5e-54	536	EL528522,EL521163,EL528523,EL521512,EL521511,EL520572,EL520571,EL520179,EL520178,omor-osph-003-070.b0_225028,EL521164	ggggagtcagtacgctcAACGATCGTCTGGAAGGAATAGGAACGAGCATTGATACAAACCTTTCAACGCCAGCACTGACAGCCTTGTACGAAGTGTCAACATGAAAGCAATAAGCCCAGTAAGGTCTTTCCGGATAAACAGCGCGAATCTGTCTGATCACACGCTCGGAATCTCACGGAGCAAGACCCCCGTGGACGACCCGTTAAGCCTGCTATACAACATGAACGACTGCTACTCCAAGCTGAAGGAGCTCGTGCCCAGCATCCCCCAGAACAAGAACGTGAGCAAGATGGAAATCCTGCAGCATGTCATCGATTACATTCTGGACCTGCAGATCGCACTTGACTCCAATTCCGCAATAACAAGCCTCCATCACCCACGGCCGGGGCAGGCGACGTC…
4059209	ID2	DNA-binding protein inhibitor ID-2	Q2VIU1	ID2_PIG	7e-55	543	CA045417,DW532815,EG873070,EG884963,EG828695,DW532816,EG884961,EG828694,EG870672	gATGCATTTGATTTGTTTATTTATTTTTTTATAAAAACGTTACAATTTACATTATTACTTTTATAAAAAGTTTCAGCATAATTAAGTACAGCATTACACTTTTGCAGAAATGTGCAATTCCTGCAACTATACAAGATAAAACTCAAGAGTGCACAAGGTTTCGCGCGCGTTCATTTCTTTTTTTTTT*ATATATATATATAACAACGTCCAGTCCATGTGCGAAGAAGAGTAACAATTCTGACAAGACAGACTAAACTATATACAGTAACTAACCAAGTTGTCTTCTATTCACTCTCCAATTCCGGAGAAAAAGCGAAGACTTCATGGGCGATAAGAGGAAATCCTTGTGACGATCTCTTATTTGTTTTTCTCCCCGTGTAGGGAGTATAGCGCGCCTT…
4048593	ID2	DNA-binding protein inhibitor ID-2	Q2VIU1	ID2_PIG	7e-55	543	rr_2960,CB507371,CA770445,DY711484,CA046919,EG772393,CA060988,CA062828,CA052179,CO471184,DY723280,CB515174,DY696327,CB516472,DW472998,CB515505,DY711485,CX354741,DW559750,DW557825,CO472065,BM413765,EG772392,EG938876	GCATTTGATTTGTTTATTTATTTTTTTATAAAAACGTTACAATTTACATTATTACTTTTATAAAAAGTTTCAGCATAATTAAGTACAGCATTACACTTTTGCAGAAATGTGCAATTCCTGCAACTATACAAGATAAAACTCAAGAGTGCACAAGGTTTCGCGCGCGTTCATTTTTTTTTTATATATATATAACAACGTCCAGTCCATGTGCGAAGAAGAGTAACAATTCTGACAAGACAGACTAAACTATATACAGTAACTAACCAAGTTGTCTTCTATTCACTCTCCAATTCCGGAGAAAAAGCGAAGACTTCATGGGCGATAAGAGGAAATCCTTGTGACGATCTCTTATTTGTTTTTCTCCCCGTGTAGGGAGTATAGCGCGCCTTCCATTTCAAG…
4237547	Id2	DNA-binding protein inhibitor ID-2	P41137	ID2_RAT	9e-55	542	EV370176,EV251507,EV370177	caaataatgcatttggtttattttttgtataaaaaaggtacaatttacatgattacttttataaaaagtttcagcataatTAAGTACAGCATTACACTTTTGCAGAAATGTGCAATTCCTTTAACTATACAAGATAAAACTCCGATCGAGTTCACAAGGTTTCACTTGTTCATTTCATTTTTTACAATGTCCAGTCCTTCATGTGCCAAGAAGAGTAACAATTCTGACAAGACAGACTACATTTTATACATTAACTAACCAAGGTGTCTTCTATTCACGAGCCAACTCCGCAACAACAAAAAAAGCGCagaCTTCAAGCGGGATAAGGGGAAATCCTTGTGACAATAATCTCTCATTTGTTTTTCTCCCAGTGTCGGGAAGATAGCGCGCCTTCCATTT…
4037324	ID2	DNA-binding protein inhibitor ID-2	Q2VIU1	ID2_PIG	7e-55	543	DY702109,CB517979,DY702110	ctcaccgatcCGTCTGCGAAGGAACAGAAAGAATACTAAAACCAACCTCTCCACGAAAGCACCGAACGTCTCGCACGAAGGCTCAACATGAAAGCAATAAGCCCAGTAAGATCTTTCCGGAAAAACAGCGCGAATCTGTCTGAACATAGTCTGGGAATCTCTCGGAGCAAGACTCCGGTGGATGATCCATTAAGCCTGCTTTACAACATGAACGACTGCTACTCCAAGCTGAAGGAGCTCGTGCCCAGCATCCCTCAAAACAAAAACGTGAGCAAGATGGAAATCCTGCAGCATGTCATCGACTATATTCTGGACCTGCAGATCGCGCTTGACTCCAATGTCGCAATAACGAGCCTCCATCACCCGCGACCGGGGCAAGCGACATCCAGGACTCCCCTG…
4048890	Id2	DNA-binding protein inhibitor ID-2	P41137	ID2_RAT	3e-54	537	EG844617,EG844618,CB510736,qa	ggggGAACGAACTGAACGTCTCACACGAAGTGTCAATATGAAAGCGATAAGCCCAGTAAGGTCTTTCCGGAAAAACAGCGCGAATCTGTCTGAACACAGTCTGGGAATCTCTCGGAGCAAGACTCCCGTGGATGATCCTTTAAGCCTGCTTTACAACATGAACGACTGCTACTCCAAGCTGAAGGAGTTGGTGCCCAGCATCCCTCAGAACAAGAACGTAAGCAAGATGGAAATCCTGCAGCATGTCATCGACTATATTTTGGACCTGCAGATCGCACTTGACTCCAATGTCGCAATAACGAGCCTCCATCACCCGCGACCAGGACAAGCTACACCCAGGACTCCCCTAACAACTCTCAATACAGATATCAGCATCTTGTCATTACAGTCTCCGGAGTT…
4037425	Id2	DNA-binding protein inhibitor ID-2	P41137	ID2_RAT	1e-53	532	EG882163,EG882162,EG765519	gggACACGAAGTGTCAATATGAAAGCGATAAGCCCAGTAAGGTCTTTCCGGAAAAACAGCGCGAATCTATCTGAACACAGTCTGGGAATCTCTCGGAGCAAGACTCCCGTGGATGATCCTTTAAGCCTGCTTTACGACATGAACGACTGCTACTCCAAGCTGAAGGAGTTGGTGCCCAGCATCCCTCAGAACAAGAACGTAAGCAAGATGGAAATCCTGCAGCATGTCATCGACTATATTTTGGACCTGCAGATCGCACTTGACTCCAATGTCGCAATAACGAGCCTCCATCACCCGCGACCAGGACAAGCTACACCCAGGACTCCCCTAACAACTCTCAATACAGATATCAGCATCTTGTCATTACAGTCTCCGGAGTTCCCATCAGACCTGATAACG…
5044886	Id2	DNA-binding protein inhibitor ID-2	P41137	ID2_RAT	2e-54	538	tthy-evl-503-258.b0_880482,tthy-evl-503-258.g0_881250	GGGGGAGTCCGTTCGCTTACCGACCCGTCTGCGAAAGAACACAACGAAAACTAAAACCAACCTCTCCAAGAAAGCACTGAACGTCTCGCTCGAAGTGTTAACATGAAAGCAATAAGCCCAGTAAGATCTTTCCGGAAAAACAGCGCGAACCTGTCTGAACATAGTCTGGGAATCTCTCGGAGCAAGACTCCCGTGGATGATCCATTAAGCCTGCTTTACAACATGAACGACTGCTACTCCAAGCTGAAGGAGTTCGTGCCCAGCATCCCTCAAAACAAGAACGTGAGCAAGATGGAAATCCTGCAGCATGTCATTGACTATATTCTGGACCTGCAGATCGCACTTGACTCCAATGTCGCAATAACAAGCCTCCATCACCCGCGACCGGGGCAAGCGACA…
5045296	Id2	DNA-binding protein inhibitor ID-2	P41137	ID2_RAT	2e-54	539	tthy-evl-510-241.b0_876625,tthy-evl-510-241.g0_886225	gggggagtccgttcgcttaccgacccgtctgcgaaagaacacaacgaaaaccaaaaccaacctctCCAAGAAAGCACTGAACGTCTCGCTCGAAGTGTTAACATGAAAGCAATAAGCCCCGTAAGATCTTTCCGGAAAAACAGCGCGAACCTGTCTGGACATAGTCTGGGAATCTCTCGGAGCAAGACTCCCGTGGATGATCCATTAAGCCTGCTTTACAACATGAACGACTGCTACTCCAAGCTGAAGGAGCTCGTGCCCAGCATCCCTCAAAACAAGAACGTGAGCAAGATGGAAATCCTGCAGCATGTCATTGACTATATTCTGGACCTGCAGATCGCACTTGACTCCAATGTCGCAATAACAAGCCTCCATCACCCGCGACCGGGGCAAGCGACA…
4033117	ID2	DNA-binding protein inhibitor ID-2	Q3ZC46	ID2_BOVIN	7e-28	309	EG897754,EG897755	ggggATCCCTCAAAACAAAAACGTGAGCAAGATGGAAATCCTGCAGCATGTCATcgaCTATATTCTGGACCTGCAGATCGCGCTTGACTCCAaTGTCGCAATAACGAGCCTCCATCACCCGCGACCGGGGCAAGCGACATCCAGGACTCCCCTGACAACTCTCAATACAGATATCAGCATCTTGTCATTACAGTCTCCGGAGTTCCCATCAGAGCTCTTAACAGATGACAGCAGGAATCTTCATCGTTAAAGCGGTGTTCGGTTAAGACACAAAACACAGGACCTGGGAACCTGACTTTTTTTTTCTCAAATTTTTGTCCTCGGGTTCTGGATTTTCTTCAATTGAATCAAGAGACTTTGCTTATAAAGGACAATCTATGTGATGTGTTTTCAGTTCGA…
4037495							CA064494,EG807512,EG807513	CCATTCTTTACATTTAATCATTCAGTTGACACAACTGTCATGAAAGATTGACATTCTCACTACATTGACTTCATTACCACCACATGGGCTGGTTAATGCACTTTCACGCACGGGAATTGAAACTCATTTTGGGATTGTAGATGATCATGACAACCTAGCATTGCAGAACCATTTTCAGCCAAAACATTGTGTCATCCTTTACCTTTTATAACTCCAATCTCAAGAACTTCTGTCTATAGGCTACACGTTTCCATACAGCAGGGAGACATGCTCAAATAATGCATTTGATTTGTCTATTTATTTTTTTATAAAAACGTTACAATTTACATTATTACTTTTATAAAAAGTTTCAGCATAATTAAGTACAGCATTACACTTTTGCAGAAATGTGCAATTCCT…
4781250							EV385943,EV385942	CGTTAAAGCCGTAGGTGTTTGGTTAAGACACAAAACACACAGGACCTGGGAACCGGACTTTTTTTCCTAAATTTTTGTCCTCGGGTTCTGGATTTTCTTCAATTGAATCAAGAGACTTTGCTTATAAAGGACAATCTATGTGATGTGTTTTCAGTTCGGACACTCATATTATTTAACTAAGACTTGTTTTGGTCCTTTCTTGAAATGGAAGGCGCGCTATACTCCCTGCACGGGGAGAAGAACAAATAAGAGATTGTCACAAGGATTTCCTCTTATCGCCCATGAAGTCTTCGCTTTTTTTCCGGAATTGGAGAGTGAATAGAAGAGAACTTGGTTAGTTACTGTATATAGTTAGTTTGTCTTGTCAGAATTGTTACTCTTCTTCGCACATGGACTGGA…
4034347							EG775060,EG775061	GGGGCAATTGAATCAAGAGACTTTGCTTATAAAGGACAATCTATGTGATGTGTTTTCAGTTCGAACACTCATATTATTTAATTTAAGACTTGTTTTGGTCCTTTCTTGAAATGGAAGGCGCGCTATACTCCCTACACGGGGAGAAAAACAAATAAGAGATCGTCACAAGGATTTCCTCTTATCGCCCATGAAGTCTTCGCTTTTTCTCCGGAATTGGAGAGTGAATAGAAGACAACTTGGTTAGTTACTGTATATAGTTTAGTCTGTCTTGTCAGAATTGTTACTCTTCTTCGCACATGGACTGGACGTTGTTATATATATATAAAAAAAAAGAAATGAACGCGCGCGAAACCTTGTGCACTCTTGAGTTTTATCTTGTATAGTTGCAGGAATTGCACA…
