# Supplementary material for: A salmonid EST genomic study: genes, duplications, phylogeny and microarrays
Source: BMC Genomics. 2008 Nov 17;9:545. doi: 10.1186/1471-2164-9-545 (PMC2628678; doi:10.1186/1471-2164-9-545)
Supplement: Additional file 1 — 78 phylogenetic data sets and trees. The data provided represent the EST sequences, alignments, and trees used in the phylogenetic analyses. This file requires the "Tar" UNIX command to open it. [file 1471-2164-9-545-S1.tar › koop_salmonid_EST_trees_20080222/51/51-alignment.phy]

16 289
ss.4059758caacgtccagtccatgtgcgaaaagagtaacaattctgacaagacagact
ss.4059787caatgtccagtccatgtgccaaaagagtaacaattctgacaagacagact
oy.3297346caacgtccagtccatgtgcgaaaagagtaacaattctgacaagacagact
or.4182781caacgtccagtccatgtgccaaaagagtaacaattctgacaagacagact
ss.4059209caacgtccagtccatgtgcgaaaagagtaacaattctgacaagacagact
ss.4048593caacgtccagtccatgtgcgaaaagagtaacaattctgacaagacagact
cc.4237547caatgtccagtccatgtgccaaaagagtaacaattctgacaagacagact
ss.4037324caacgtccagtccatgtgcgaaaagagtaacaattctgacaagacagact
ss.4048890caatgtccagtccatgtgccaaaagagtaacaattctgacaagacagact
ss.4037425caatgtccagtccatgtgccaaaagagtaacaattctgacaggacagact
tt.5044886caacgtccagtccatgtgcgaaaagagtaacaattctgacaagacagact
tt.5045296caacgtccagtccatgtgcgaaaagagtaacaattctgacaagacagact
ss.4033117caacgtccagtccatgtgcgaaaagagtaacaattctgacaagacagact
ss.4037495caacgtccagtccatgtgcgaaaagcgtaacaattctgacaagacagact
sf.4781250caacgtccagtccatgtgcgaaaagagtaacaattctgacaagacaaact
ss.4034347caacgtccagtccatgtgcgaaaagagtaacaattctgacaagacagact
          aactatatacagtaactaaccaagttgtcttctattcactctccaattcc
          cattttatacagtaactaaccaatgtgtcttctattcacgagtcaactcc
          aactatatacagtaactaaccaagttgccttctattcactctccaattcc
          agctttttacagcaactaaccaacttgtattctattcacgttccacctcc
          aactatatacagtaactaaccaagttgtcttctattcactctccaattcc
          aactatatacagtaactaaccaagttgtcttctattcactctccaattcc
          cattttatacattaactaaccaaggtgtcttctattcacgagccaactcc
          aactatatacagtaactaaccaagttgtcttctattcactctccagttcc
          cattttatacagtaactaaccaatgtgtcttctattcacgagtcaactcc
          cattttatacagtaactaaccaatgtgtcttctattcacgagtcaactcc
          aactatttacagtaactaaccaagttgtcgtctattcactctccaactcc
          aactatttacagtaactaaccaagttgtcgtctattcactctccaactcc
          aactatatacagtaactaaccaagttgtcttctattcactctccaattcc
          aactatatacagtaactaaccaagttgtcttctattcactctccaattcc
          aactatatacagtaactaaccaagttctcttctattcactctccaattcc
          aactatatacagtaactaaccaagttgtcttctattcactctccaattcc
          ggagaaaaagcgaagacttcatgggcggaggaaatccttgtgacgatctc
          gcaaaaaaaaaaaagacttcaagggggagggaaatccttgtgacaatctc
          ggagaaaaagcgaagacttcatgggcggaggaaatccttgtgacaatctc
          gcaaaaaaagcgaagacttcaaggaggggggaaatccttgtgacataatc
          ggagaaaaagcgaagacttcatgggcggaggaaatccttgtgacgatctc
          ggagaaaaagcgaagacttcatgggcggaggaaatccttgtgacgatctc
          gcaaaaaaagcgcagacttcaagcgggggggaaatccttgtgacaatctc
          ggagaaaaagcgaagacttcatgggcggaggaaatccttgtgacgatctc
          gcaaaaaaaaaaaagacttcaagggggagggaaatccttgtgacaatctc
          gcaaaaaaaaaaaagacttcaagggggagggaaatccttgtgacaatctc
          ggagaaaaagcgtagacctcaaggggggatgaaatccttgtgacgatttc
          ggagaaaaagcgtagacttcaaggggggatgaaatccttgtgacgatttc
          ggagaaaaagcgaagacttcatgggcggaggaaatccttgtgacgatctc
          ggagaaaaagcgaagacttcatgggcggaggaaatccttgtgacgatctc
          ggaaaaaaagcgaagacttcatgggcggaggaaatccttgtgacaatctc
          ggagaaaaagcgaagacttcatgggcggaggaaatccttgtgacgatctc
          ttatttgttttctccccgtgtagggagtatagcgcgccttccatttcaag
          tcatttgttttctcccagtttcgggaatatagcgcgccttccatttcaag
          ttatttgttttctccccgtgtagggagtatagcgcgccttccatttcaag
          tcttctgttttctcccattctcgggaatatagcacgccttccatttcaag
          ttatttgttttctccccgtgtagggagtatagcgcgccttccatttcaag
          ttatttgttttctccccgtgtagggagtatagcgcgccttccatttcaag
          tcatttgttttctcccagtgtcgggaagatagcgcgccttccatttcaag
          ttatttgttttctccccgtgtagggagtatagcgcgccttccatttcaag
          tcatttgttttctcccagtttcgggaatatagcgcgccttccatttcaag
          tcatttgttttctcccagtttcgggaatatagcgcgccttccatttcaag
          gtatttgttttctccccgtgtcgggagtatagcgcgccttccatttcaag
          gtatttgttttctccccgtgtcgggagtatagcgcgccttccatttcaag
          ttatttgttttctccccgtgtagggagtatagcgcgcctcccatttcaag
          ttatttgttttctccccgtgtagggagtatagcgcgccttccatttcaag
          ttatttgtcttctccccgtgcagggagtatagcgcgccttccatttcaag
          ttatttgttttctccccgtgtagggagtatagcgcgccttccatttcaag
          aaaggaccaaaacaagtcttaaatatgagtgttcgaactgaaaacacatc
          aaaggacaaaaaaaagtcttaaatatgagtgtccgaactgaaaacacatc
          aaaggaccaaaacaagtcttaaatatgagtgtccgaactgaaaacacatc
          aaaggacaaaaaaaagtcataaatatgagtgcccgaacagaaaacacatc
          aaaggaccaaaacaagtcttaaatatgagtgttcgaactgaaaacacatc
          aaaggaccaaaacaagtcttaaatatgagtgttcgaactgaaaacacatc
          aaaggacaaaaaaaagtattaaatatgagtgtccgaactgaaaacacatc
          aaaggaccaaaacaagtcttaaatatgagtgttcgaactgaaaacacatc
          aaaggacaaaaaaaagtcttaaatatgagtgtccgaactgaaaacacatc
          aaaggacaaaaaaaagtcttaaatatgagtgtccgaactgaaaacacatc
          aaaggaccaacacaagtcttaaatatgagcgtccgaactgaaaacacatc
          aaaggaccaacacaagtcttaaatatgagcgtccgaactgaaaacacatc
          aaaggaccaaaacaagtcttaaatatgagtgttcgaactgaaaacacatc
          aaaggaccaaaacaagtcttaaatatgagtgttcgaactgaaaacacatc
          aaaggaccaaaacaagtcttaaatatgagtgtccgaactgaaaacacatc
          aaaggaccaaaacaagtcttaaatatgagtgttcgaactgaaaacacatc
          acatagattgtcctttaagcaaagtctcttgattcaatt
          acatagattgtcctttaagcaaagtcttttgattcaatt
          acatagattgtcctttaagcaaagtctcttgattcaatt
          acatagattgtcctttaagcaaagtctcttgattgagtt
          acatagattgtcctttaagcaaagtctcttgattcaatt
          acatagattgtcctttaagcaaagtctcttgattcaatt
          acatagattgtcctttaagcaaggtcttttgattaaatt
          acatagattgtcctttaagcaaagtctcttgattcaatt
          acatagattgtcctttaagcaaagtcttttgattcaatt
          acgtagattgtcctttaagcaaagtcttttgattcaatt
          acatagattgtcctttaagcaaagtctcttgattcaatt
          acatagattgtcctttaagcaaagtctcttgattcaatt
          acatagattgtcctttaagcaaagtctcttgattcaatt
          acatagattgtcctttaagcaaagtctcttgattcaatt
          acatagattgtcctttaagcaaagtctcttgattcaatt
          acatagattgtcctttaagcaaagtctcttgattcaatt
