# Supplementary material for: A salmonid EST genomic study: genes, duplications, phylogeny and microarrays
Source: BMC Genomics. 2008 Nov 17;9:545. doi: 10.1186/1471-2164-9-545 (PMC2628678; doi:10.1186/1471-2164-9-545)
Supplement: Additional file 1 — 78 phylogenetic data sets and trees. The data provided represent the EST sequences, alignments, and trees used in the phylogenetic analyses. This file requires the "Tar" UNIX command to open it. [file 1471-2164-9-545-S1.tar › koop_salmonid_EST_trees_20080222/52/52-raw.tree]

((((((((((ss.4032271:500.0,ss.4044808:500.0,ss.4057728:500.0):500.0,sf.4781005:500.0):382.0,
tt.5047955:500.0):430.0,or.4181936:500.0):489.0,tt.5048446:500.0):410.0,cc.4237987:500.0):500.0,
ss.4061097:500.0):449.0,oy.3298376:500.0):500.0,sf.4780015:500.0):500.0,sf.4780382:500.0);
