# Supplementary material for: A salmonid EST genomic study: genes, duplications, phylogeny and microarrays
Source: BMC Genomics. 2008 Nov 17;9:545. doi: 10.1186/1471-2164-9-545 (PMC2628678; doi:10.1186/1471-2164-9-545)
Supplement: Additional file 1 — 78 phylogenetic data sets and trees. The data provided represent the EST sequences, alignments, and trees used in the phylogenetic analyses. This file requires the "Tar" UNIX command to open it. [file 1471-2164-9-545-S1.tar › koop_salmonid_EST_trees_20080222/52/52-cluster_info.csv]

CBR Database ID	Gene Name	Protein	Swissprot Accession	Swissprot ID	e-value	Bitscore	ESTs	Contig Sequence
3298376	PDIA3	Protein disulfide-isomerase A3 precursor	P30101	PDIA3_HUMAN	0.0	1260	CA364341,CA372945,CX038959,CX252287,CA375765,CX724227,BX073375,CA342674,CA387666,CA365385,CX252288,CA379532,BX073396,BX073409,CX025699,CA373563,CA344587,CA362746,CF752633,BX077198,CX038868,CK991247,CX040547,CB494398,CA385017,CA384949,CA344014,CA385090,CX144857,CX144858,CA360835,CA352793,BX077197,CX140010,CX140011,CB494549,CX138138,CX153095,CX153094,CX138139,CB496514	cacatcctcaccactaacgctttctctctttcgaacagtgccaccaacattgggcctagcgagaaagccttgtacattagGTTTTCCCCCCCATTTAAAAACAAGCTTTACATTTCAAATTGCGCCTCTTTTTAATTTTTTTTTATTATTGCAGGATTTAGAAGACGTTGGCGCGTTTTACAATGTTGAAATTGTTTTTCTTTGTTGTTCTCGCCCGGGTTGCCCTGGCGAGTGATGTGATTGAATTCACGGATGACGATTTTGACAGTAAAATTGGAGACCACGGGATGATTCTCGTGGAATTCTTTGCGCCATGGTGTGGCCATTGTAAAAAACTAGCTCCGGAGTATGAGGTGGCAGCCACACGTCTGAAAGGCATCGTCGGATTGGCCAAGGTCG…
4181936	PDIA3	Protein disulfide-isomerase A3 precursor	P38657	PDIA3_BOVIN	0.0	1912	EL537785,EL548732,EL542933,EL543655,EL537784,EL523159,EL542932,EL543656,EL548731	ccgacattcggtctatgaaagaaaatccattaacatatcctgtcattgtagtagtcgtttacaacaatatttcatacagaaataacgactttagtttgctgaattgaagacatttgcgtggcatacaatgttgaaattaataatattcgcctttctcgccggggctgcctgggccagtgatgtgattgaattcacggatgacgattttgacagtaatatcggagaccacccgcttatccttgtggaattcttcgcgccatggtgtggccattgtaaacgattagctcctgagttcgacgcggccgccacCCGTTTAAAAGGCATTGTCTCATTGGCTAAGGTTGACTGCACAGCCAACAGCAACGTGTGCACGAAATACAAGGTCAGCGGCTACCCAAC…
4061097	PDIA3	Protein disulfide-isomerase A3 precursor	P30101	PDIA3_HUMAN	0.0	1917	EG878725,EG782654,EG782653,CK899584,CK884483,DN166541,DW472569,DN166589,DW470106,CK881165,CK880784,BG933999,DY706669,CK898836,DW566501,DY706200,DY738219,CK885053,DW570059,CK874678,DW550271,EG935323,EG818011,CK990622,CK882952,CK885805,CK990308,CA053219,DW566500,CA046584,EG797754,CA048711,EG797753,CB501440,CA045102,CA063933,EG935322,EG878724,CB512065,DW551423	cataaattcaaacaaaacataTTGGTTTTGTGGGCCTTTTTATTTCACAATCCTTTCAAATGTACAAAAACAAAGACGTGGTACAAAATAAAAGGAATTCACCATAACTCCCCTCTTCCAGAAATAATAAACGAATAGATGACTGGAAATTGGTATTGTACCAAAGTGCATCAGAGGTACAGACAGACCAGGGGAAATAATCTCAATTTCATTGAGACAAAAAAAAATTAAAAAAAA*TTCAGGCAGGCCCTGGACACCACCGCCACTTTCCACAGTGTTCGCAGAGCGGCAGGACCCTCATCTCAACTGGGCTCAGAGCATTCTGTAGTTCACTAAAGATTGGAATATAATTTAGTTGTCAGTGTTTTCCCTCCTCGGAATGTTGGCTCCAGTTGAGC…
4057728	PDIA3	Protein disulfide-isomerase A3 precursor	P30101	PDIA3_HUMAN	0.0	1906	CO472537,EG898277,CK880821,DW469624,qa,EG898278,CK886503,CK892571,DW551124,DW179970,CX353479,EG941993,EG816776,EG910473,CA055669,CA056539,CA050719,CA053218,CA060068,EG816777,DW551125,qa,CK895935,CK886158	ggggggccacactttgttcagaagcccagtaactcacatccttaccgtctccactaatagccctttcccTTTCTCTTTCTTTTTCCGAACAGTGCCTCCAACATTGGACCTAGCACATTATCACATTAGGAGGGTTTCGGAAAAACCGGCTTGACTTTTTTTAATTTGCTCCTCTTTCGGCACGTTTTGCAATGTTGAAGTTGTTTTTCTTCATTGTTCTCGCCGGGGCTGCCCGGGCGAGTGATGTGATAGAGTTCTCTGATGATGATTTCGACAGTAAAATTGGAGATCACGGGATGATTCTAGTGGAATTCTTTGCGCCGTGGTGTGGCCATTGTAAACGACTAGCTCCGGAGTTTGAGGTGGCAGCAACACGTCTGAAAGGCATTGTCGCATTGG…
4780382	PDIA3	Protein disulfide-isomerase A3 precursor	P30101	PDIA3_HUMAN	1e-139	1271	EV393402,EV393403	ggggcaaagcagagttcctgaagtcggccagtgccctccgagagtccttccgctttgcacacaccaactcagaggagcttCTCCAGAAACATGGCGTAGAGGGAGAGGGAATCATTCTGTTCCGTCCATCACGCCTCAACAACAAATTTGAAGAGAGCAGTGTCAAGTTCAGCGAGGAGACGTTCACCAACGCCAAGATTAAGCAGTTCATCCAGGACAACATCTTTGGAATGTGCCCCCACATGACTGACGACAACAAGGACCAAATGAAGGGCAAGGATCTGCTGGTGGCCTACTATGATGTGGACTATGAGAAGAACCCCAAGGGCTCCAACTACTGGAGGAACCGTGTAATGAAGGTGGCCAAGGGTTTTCTGGACCAGGGGAACAAGCTGAACT…
4237987	PDIA3	Protein disulfide-isomerase A3 precursor	P30101	PDIA3_HUMAN	7e-73	697	EV368476,EV368475,EV249907,EV249908,EV368146,CX349442	ggggttctcacgtgacggcaaggccctggagcgtttcctgcaggactactttgacggcaagctgaagcgttacctcaagtCTGAGCCCATCCCTGAGTCCAACGACGGCCCAGTCAAGACTGTGGTGGCTGAGAACTTTGATGCCATTGTGAACGAGGAGGACAAGGACGTGCTGATTGAGTTCTATGCCCCCTGGTGTGGCCACTGCAAGAGCCTGGAGCCCAAGTGGAAAGAGCTGGGAGAGAAGCTGTCCAGTGATCCCAACATTGTCATCGCAAAGATGGACGCCACAGCCAATGACGTGCCATCCCAATACGAAGTCAGGGGATTCCCTACCATCTTCTTCGCTCCAGCTGGACAGAAAATGAGCCCAAAGAAATATGAGGGAGGTCGAGAGGT…
4044808	PDIA3	Protein disulfide-isomerase A3 precursor	P30101	PDIA3_HUMAN	2e-71	685	EG941992,EG910475	GTGGGCCTTTTATTCCCAATCCTTCCAAAATGTAGTTAAAAAAAAAAAAAAAAAAAATACCATAACCACCCCGCTTTCAGAAAAAACTAAACAATAGACTGGAAATTGGTCTCAAACCAAAGTGCAGAGGTACAGACCAGGGGAAATAATCTCAATTTCAAAACTGTCCCTCTTTCCACACATTAAAAAAAAGAAAATCAGGCAGACCCTGGCCACCACCACCTTCCAGTGTTCCCAGAGCAGCAGGACCCAAGGGAGGGTTCAGAGCATTCTGTAGTTCACTAAAGATTGGAATAGAATGTAGTTCTGTCAGTGATTCCCGCCTCGGAATGTTGGCTCCAGTTGAGCTTCTATAGCTCGATCTGAATATTCTTGGACTTCTCTTCTTGAGCCACCAGA…
4780015	PDIA3	Protein disulfide-isomerase A3 precursor	P30101	PDIA3_HUMAN	3e-54	536	EV389540,EV389539	ggagCCATCCCTGAGAACAACGACGGCCCAGTCAAGACTGTGGTGGCTGAGAACTTTGACGCCGTTGTGAACGAGGAGGACAAGGACGTGCTGATTGAGTTCTATGCCCCCTGGTGTGGCCACTGCAAGAGCCTGGAGCCCAAGTGGAAAGAGCTGGGAGAGAAGCTGTCCAGTGATCCCAACATTGTCATCGCAAAGATGGATGCCACCGCCAATGACGTGCCATCCCAATACGAAGTCAGAGGATTCCCCACCATCTTCTTCGCTCAAGCTGGACAGAAAATGAGCCCGAAGAAATACGAGGGAGGTCGCGGGGTCAGTGACTTAATTTCCTACCTGAAGAAGGAGGCCACCAACCCCCTGGTGGCTCAGGAAGAGGAGACGACCAAGAAGAAGAAG…
5048446	PDIA3	Protein disulfide-isomerase A3 precursor	P30101	PDIA3_HUMAN	3e-39	406	tthy-evl-512-257.g0_884705,tthy-evl-512-257.b0_882017	GGGGCTGCGCCCCCTGGTGTGGCCACTGCAAGAGCCTGGAGCCCAAGTGGAAAGAGCTGGGAGAGAAGCTGTCCAGTGATCCCAACATTGTCATCGCAAAGATGGACGCCACAGCCAATGATGTGCCATCCCAATACGAAGTCAGGGGATTCCCCACCATCTTCTTCGCTCCAGCTGGACAAAAAATGAGCCCAAAGAAATACGAGGGGGCCCGTGAGGTCAGTGACTTCATCTCCTACCTGAAGAAGGAGGCCACCAACCCCCTGGTGGCTCAGGAAGAGGAGAAGTCCAAGAAGAAGAAGAATGAGCTATAGAAGCTCACCTGGAACCAACATTCCGAGGAGGGAAACATTGACAACTAAATTATATTCCAATCTTTAGTGAACTACAAAATGCTCT…
5047955	PDIA3	Protein disulfide-isomerase A3 precursor	P30101	PDIA3_HUMAN	1e-42	435	tthy-evl-510-073.b0_876457,tthy-evl-510-073.g0_886057	GGGGGAGGAAAAGGACGTGCTCATTGAGTTCTACGCCCCATGGTGCGGCCACTGCAAGAGCCTGGAGCCCAAGTGGAAAGAGCTGGGAGAGAAGCTGTCCAGTGATCCCAACATTGTCATCGCAAAGATGGACGCCACAGCCAATGACGTCCCACCTCAATACGAAGTTAAGGGATTCCCCACCATCTTCTTCGCTCCAGCTGGACAGAAAATGAACCCTAAGAAATATGAGGGAGGTCGCGAGGTCAGTGACTTAATCTCCTACCTGAAGGGGGCGGCCACCAATCCTCTGGTGACTCAGGAAGAGGAGAAGCCCAAGAAAAAGCAGACTGAGCTTTAGAAGCTTAACTGAAGACAACATTCCGAGGCTGGAAACACTGACAGAACTAAATTATATTC…
4781005	PDIA3	Protein disulfide-isomerase A3 precursor	P30101	PDIA3_HUMAN	7e-30	324	EV385096	GTGGGCCTTTTATTCCCAATCCTTCCAAAATGTACAAAAACATGGTTCAAAATAAAATAACCATAACCACCCCGCTTTCAGAAAAAAACTAAACAATTGATGACTGGAAATTGGTATCAAACCAAAGTGCATCAGAGGTACAGACCAGGTGAAATAATCTCAATTTCAAAACTGTCCATCTTTCCATACATTTAAAAATCAGGCAGGCCCTGGCCACCACCACCTTCCAGTGTTCCCAGAGCAGCAGGACCCAAGGGAGGGTTCAGAGCATTCTGTAGTTCACTAAAGATTGGAATATAATTGAGTTCTGTCAGTGTTTCCCGCCTCGGAATGTTGGCTCCAGTTGAGCTTCTATAGCTCGGTCTGCTTATTCTTGGACTGCTCTTCTTGAGCCACCAG…
4032271	PDIA3	Protein disulfide-isomerase A3 precursor	P30101	PDIA3_HUMAN	2e-39	406	qa,CB516895	aAaataccatAACCACCCCGCTTTCAGAAAAAACTAAACAATAGACTGGAAATTGGTCTCAAACCAAAGTGCAGAGGTACAGACCAGGGGAAATAATCTCAATTTCAAAACTGTCCCTCTTTCCACACATAAAAAAAAGAAAAAAAAGAAAATCAGGCAGACCCTGGCCACCACCACCTTCCAGTGTTCCCAGAGCAGCAGGACCCAAGGGAGGGTTCAGAGCATTCTGTAGTTCACTAAAGATTGGAATAGAATGTAGTTCTGTCAGTGATTCCCGCCTCGGAATGTTGGCTCCAGTTGAGCTTCTATAGCTCGATCTGAATATTCTTGGACTTCTCTTCTTGAGCCACCAGaGGGTTGGTGGCCTCCCTCTTCAGGTAGGAGATAAAGTCACTGACC…
