# Supplementary material for: A salmonid EST genomic study: genes, duplications, phylogeny and microarrays
Source: BMC Genomics. 2008 Nov 17;9:545. doi: 10.1186/1471-2164-9-545 (PMC2628678; doi:10.1186/1471-2164-9-545)
Supplement: Additional file 1 — 78 phylogenetic data sets and trees. The data provided represent the EST sequences, alignments, and trees used in the phylogenetic analyses. This file requires the "Tar" UNIX command to open it. [file 1471-2164-9-545-S1.tar › koop_salmonid_EST_trees_20080222/52/52-alignment.phy]

12 484
oy.3298376accataactgtaataaactaatagactggaattgttattgaccaaagtgc
or.4181936accataaacgaaactaagcaatagactggaattggtctcaaccaaagtgc
ss.4061097accataactgtaataaacgaatagactggaattggtattgaccaaagtgc
ss.4057728accataaccgaaactaaacaatagactggaattggtctcaaccaaagtgc
sf.4780382accataactgtaataaactaatagaccggaattggtattgaccaaagtgc
cc.4237987accataactgaaataaaccaatagactggaattggtattgaccaaagtgc
ss.4044808accataaccgaaactaaacaatagactggaattggtctcaaccaaagtgc
sf.4780015accataactgtaataaactaatagaccggaattggtattgaccaaagtgc
tt.5048446accataactgtaacaaaccaatagactggaattggtatcaaccaaagtgt
tt.5047955accataaccaaaacgaagcaatagactggaattggtctcaaccaaagtgc
sf.4781005accataaccgaaactaaacaattgactggaattggtatcaaccaaagtgc
ss.4032271accataaccgaaactaaacaatagactggaattggtctcaaccaaagtgc
          atacagacagaccagggaaataaactcaatttcattgaggcaactattca
          agaggtacagaccagggaaataatcttgatttgatccatacattaaatca
          atacagacagaccagggaaataatctcaatttcattgagacaaaaattca
          agaggtacagaccagggaaataatctcaatttcatccacacattaaatca
          atacagacagaccagggaaataatctcaatttcattgagacaaatattca
          atacagacagaccagggaaataatctcaatttcacccatacattaaatta
          agaggtacagaccagggaaataatctcaatttcatccacacattaaatca
          atacagacagaccagggaaataatctcaatttcattgagacaaatattca
          atacagatggaccagggaaatcatctcaatttcatccatacataatatct
          agaggtacagaccagggacataatctcaaaaaaatccatacattaaatca
          agaggtacagaccagggaaataatctcaatttcatccatacattaaatca
          agaggtacagaccagggaaataatctcaatttcatccacacataaaatca
          ggcaggccctggacaccacagtgttcgcagagcggcaggaccgggctcag
          ggtaggctctgtccaccacagtgttcccacagcagcaggaccggggacag
          ggcaggccctggacaccacagtgttcgcagagcggcaggaccgggctcag
          ggcagaccctggccaccacagtgttcccagagcagcaggaccgggttcag
          ggcaggccatggacaccatagtgttcgcagagcggcaggaccgggctcag
          ggcaggcccttgacaccacagtgttcgcagagcggcaggaccgggctcag
          ggcagaccctggccaccacagtgttcccagagcagcaggaccgggttcag
          ggcaggccatggacaccatagtgttcgcagagcggtaggaccgggctcag
          ggtagaccctggacatcacagtgttcgcagagcggcaggaccgggctcag
          ggcaggccctggccaccacagtgttcccagagcagcaggaccgggttcag
          ggcaggccctggccaccacagtgttcccagagcagcaggaccgggttcag
          ggcagaccctggccaccacagtgttcccagagcagcaggaccgggttcag
          agcattctgtagttcactaaagattggaatataatttagttgtcagtgtt
          agcattccgtagttcactaaaagtgtaactatagttttgttccggatatt
          agcattctgtagttcactaaagattggaatataatttagttgtcagtgtt
          agcattctgtagttcactaaagattggaatagaatgtagttgtcagtgat
          agcattctgtagttcactaaagattggaatataatttagttgtcagtgtt
          agcattctgtagttcactaaagattggaatataatttagttgtcagtgtt
          agcattctgtagttcactaaagattggaatagaatgtagttgtcagtgat
          agcattctgtagttcactaaagattggaatataatttagttgtcagtgtt
          agcattttgtagttcactaaagattggaatataatttagttgtcaatgtt
          agcattctgtagctcactaaagattggaatataatttagttgtcagtgtt
          agcattctgtagttcactaaagattggaatataattgagttgtcagtgtt
          agcattctgtagttcactaaagattggaatagaatgtagttgtcagtgat
          tccctccttggaatgtgggctccagttgagcttctatagctcgatcttct
          tccctccgcaggatgttggttcaggaacggtatttatagctcagtcttct
          tccctcctcggaatgttggctccagttgagcttttatagctcgttcttct
          tcccgcctcggaatgttggctccagttgagcttctatagctcaatctgaa
          tccctcctcggaatgttggcgccagttgagcttctatagctcaatcttct
          tccctcctcggaatgttgactccagttgagcttctatagttcgttcttct
          tcccgcctcggaatgttggctccagttgagcttctatagctcgatctgaa
          tccctcctcggaatgttggcgccagttgagcttctatagctcaatcttct
          tccctcctcggaatgttggttccaggtgagcttctatagctcattcttct
          tccagcctcggaatgttgtcttcagttaagcttctaaagctcagtctgct
          tcccgcctcggaatgttggctccagttgagcttctatagctcggtctgct
          tcccgcctcggaatgttggctccagttgagcttctatagctcgatctgaa
          tcttcttggacgtctcttcctgagccaccagggggttggtggcctcctcc
          tcttcttctttttctcctcctgggccaccagtgggttggtggcctccttt
          tcttcttggacgtctcttcctgagccaccagggggttggtggcctccttc
          tattcttggacttctcttcttgagccaccagagggttggtggcctccctc
          tcttcttggtcgtctcttcctgaaccaccagggggttggtggcctccttc
          tcttcttggacttctcttcctgagccaccagggggttggtggcctccttc
          tattcttggacttctcttcttgagccaccagagggttggtggcctccctc
          tcttcttggtcgtctcttcctgagccaccagggggttggtggcctccttc
          tcttcttggacttctcttcctgagccaccagggggttggtggcctccttc
          ttttcttgggcttctcttcctgagtcaccagaggattggtggccgccccc
          tattcttggactgctcttcttgagccaccagagggttggtggcctccttc
          tattcttggacttctcttcttgagccaccagagggttggtggcctccctc
          ttcaggtaggagatgaagtcactgacctcgcgacctccctcgtatttctt
          ttcaggtatgcgataaagtcattgacctcacggcctccctcatatttctt
          ttcaggtaggagatgaagtcactgacctcgcgacctccctcgtatttctt
          ttcaggtaggagataaagtcactgacctcgcgagcaccctcatatttctt
          ttcaggtaggaaattaagtcactgacctcgcgacctccctcgtatttctt
          ttcaggtaggagattaagtcactgacctctcgacctccctcatatttctt
          ttcaggtaggagataaagtcattgacctcgcgagcaccctcatatttctt
          ttcaggtaggaaattaagtcactgaccccgcgacctccctcgtatttctt
          ttcaggtaggagatgaagtcactgacctcacgggccccctcgtatttctt
          ttcaggtaggagattaagtcactgacctcgcgacctccctcatatttctt
          ttcaggtaggagataaagtcgctgacctcgcgagcaccctcatatttctt
          ttcaggtaggagataaagtcactgacctcgcgagcaccctcatatttctt
          cgggctcattttctgtccagctggagagaagaagatggtggggaatcctc
          tgggcttttcttctgcccagctggagcaaaatagatggtagggaatcccc
          cgggctcattttctgtccagctggagcgaagaagatggtggggaatcctc
          tgggctcattttctgtccagctggagcaaagaagatggtggggaatcccc
          cgggctcattttctgtccagcttgagcgaagaagatggtggggaatcctc
          tgggctcattttctgtccagctggagcgaagaagatggtagggaatcccc
          tgggctcattttctgtccagctggagcaaagaagatgggggggaatcccc
          cgggctcattttctgtccagcttgagcgaagaagatggtggggaatcctc
          tgggctcattttttgtccagctggagcgaagaagatggtggggaatcccc
          agggttcattttctgtccagctggagcgaagaagatggtggggaatccct
          tgggctcattttctgtccagctggagcaaagaagatggtggggaatcccc
          tgggctcattttctgtccagctggagcaaagaagatggtggggaatcccc
          tgacttcgtattgagatggcacgtcattggctgtggcatccatctttgcg
          tgacatcatactgggatggcacatcattggctgtggcatccatcttggca
          tgacttcgtattgggatggtacgtcattggctgtagcgtccatctttgcg
          tgacttcgtattgagatgggacatcattagctgtggcatccatctttgcg
          tgacttcgtattgggatggcacgtcattggcggtggcatccatctttgcg
          tgacttcgtattgggatggcacgtcattggctgtggcgtccatctttgcg
          tgacttcgtattgagatgggacatcattagctgtggcatccatctttgcg
          tgacttcgtattgggatggcacgtcattggcggtggcatccatctttgcg
          tgacttcgtattgggatggcacatcattggctgtggcgtccatctttgcg
          taacttcgtattgaggtgggacgtcattggctgtggcgtccatctttgcg
          tgacttcgtattgagatggcacgtcattggctgtggcgtccatctttgcg
          tgacttcgtattgagatgggacatcattagctgtggcatccatctttgcg
          atgacaatgttgggatcactggacagcttctctc
          atgacaatgctgggatcactggacaacttctctc
          ataacaatgttgggatcactggacagcttctctc
          atgacaatgttgggatcactggacagcttctctc
          atgacaatgttgggatcactggacagcttctctc
          atgacaatgttgggatcactggacagcttctctc
          atgacaatgttgggatcactggacagcttctctc
          atgacaatgttgggatcactggacagcttctctc
          atgacaatgttgggatcactggacagcttctctc
          atgacaatgttgggatcactggacagcttctctc
          atgacaatgttgggatcactggacagcttctctc
          atgacaatgttgggatcactggacagcttctctc
