# Supplementary material for: A salmonid EST genomic study: genes, duplications, phylogeny and microarrays
Source: BMC Genomics. 2008 Nov 17;9:545. doi: 10.1186/1471-2164-9-545 (PMC2628678; doi:10.1186/1471-2164-9-545)
Supplement: Additional file 1 — 78 phylogenetic data sets and trees. The data provided represent the EST sequences, alignments, and trees used in the phylogenetic analyses. This file requires the "Tar" UNIX command to open it. [file 1471-2164-9-545-S1.tar › koop_salmonid_EST_trees_20080222/53/53-raw.tree]

(((((((ss.4054765:500.0,ss.4044301:500.0,ss.4054695:500.0,ss.4026935:500.0,
ss.4031374:500.0):460.0,oy.3296388:500.0,sf.4782679:500.0):433.0,(tt.5045634:500.0,
tt.5044748:500.0):500.0):377.0,or.4184187:500.0):485.0,cc.4239149:500.0,tt.5045088:500.0):475.0,
(ss.4032700:500.0,ss.4042742:500.0,ss.4048629:500.0,ss.4033352:500.0,
ss.4034603:500.0,ss.4058830:500.0):492.0):500.0,oy.3295339:500.0);
