# Supplementary material for: A salmonid EST genomic study: genes, duplications, phylogeny and microarrays
Source: BMC Genomics. 2008 Nov 17;9:545. doi: 10.1186/1471-2164-9-545 (PMC2628678; doi:10.1186/1471-2164-9-545)
Supplement: Additional file 1 — 78 phylogenetic data sets and trees. The data provided represent the EST sequences, alignments, and trees used in the phylogenetic analyses. This file requires the "Tar" UNIX command to open it. [file 1471-2164-9-545-S1.tar › koop_salmonid_EST_trees_20080222/53/53-cluster_info.csv]

CBR Database ID	Gene Name	Protein	Swissprot Accession	Swissprot ID	e-value	Bitscore	ESTs	Contig Sequence
4058830	denr	Density-regulated protein	Q6DH65	DENR_DANRE	3e-73	701	EG890196,EG847161,EG836892,EG839783,EG847160,EG889388,EG808542,EG943019,EG814649,EG839782,EG890197,EG918617,EG878824,EG836891,EG875594,EG878823,EG875593,EG943018,EG932635,EG932636	GGGGGGAAGCATTGACAGGACCCCTAGCCAAATCAGGCTTTAGGTGTGAGCCTCAAGCTGTTAAAACCAGTGGTTATAACTAAGCATTATTCTAATTAAACGATTTGCTTTAACTTAACAATGCTTACGGTTTTGTTAAACAGTCAACAATATTAAGGTCGTATTCAAGGGGTATGTTGTATCGTGTTGTCTTTCCGTTGATTGACTTGGAGATAATCGATCATGGCTACTACTGAGAATGCAGAGACGGGTTTACCAGAAAACAAAGGAGACCATCATGGGAGTGCTTACCTGAGCACAAAGCACCCAACGAAAGTCCAGTACTGTGGCGTGTGCTCCTTGCCAACAGAGTATTGTGAGTACATGCCTGAGCCAGCTAAATGCAGGCAGTGGCTGGAG…
3295339	denr	Density-regulated protein	Q6DH65	DENR_DANRE	8e-72	689	BX880098,CA375769,CA346677,CR367669,BX307823,CA361289	cctagccaaatcaggctttaggtgtgagcCTCAAGCTGTTAAAACCAGTGGTTATAACTAAGCATTATTCTAATTAAACGATTTGCTTTAACTTTACTTGATAATGCTTACGGGTTTGTTAAACAGTCAACAATATTAAGGTCGTATTCGAGGG*******************************ATAATCGATCATGGCTACTACTGAGAATGCAGAGACGAGTTTACCAGAAAACAAAGGAGACCATCATGGGAGTGCTTACCCGAACACAAAGCACCCAACCAAAGTCCAGTACTGTGGAGTGTGCTCCTTGCCAACAGAGTATTGTGAGTACATGCCTGAGCCAGCCAAATGCAGGCAGTGGCTGGAGAAGAACTTCCCAGATTTGTTTGCCAGA…
4042742	denr	Density-regulated protein	Q6DH65	DENR_DANRE	1e-71	687	EG834869,EG880557,EG855005,EG834870,EG847625,EG918616,EG847624,EG855004,EG808541,EG880558	ggtggggggaagcattGACAGGACCCCTAGCCAAATCAGGCTTTAGGTGTGAGCCTCAAGCTGTTAAAACCAGTGGTTATAACTAAGCATTATTCTAATTAAACGATTTGCTTTAACTTAACAATGCTTACGGTTTTGTTAAACAGTCAACAATATTAAGGTCGTATTCAAGGGATAATCGATCATGGCTACTACTGAGAATGCAGAGACGGGTTTACCAGAAAACAAAGGAGACCATCATGGGAGTGCTTACCTGAGCACAAAGCACCCAACGAAAGTCCAGTACTGTGGCGTGTGCTCCTTGCCAACAGAGTATTGTGAGTACATGCCTGAGCCAGCTAAATGCAGGCAGTGGCTGGAGAAGAACTTCCCAGATGTGTTTGCCAGAATGAGTGTAGG…
4239149	denr	Density-regulated protein	Q6DH65	DENR_DANRE	5e-76	725	EV253682,EV253681	GGGGGACAGGACCCCTGGCCAAATCAGGCTGTAGGTGTGCGCCTCAAGCTGTTAAAACCAGTGGTTACAAATGAGCATTATTCTAATTAAATTATTTGCTTTAACTTTACTTAATAATGCTTACGGTTTTGTTAAACAGTCAACAATATTAAGGTCGTATTCGAGGGATAATCTATCATGGCTACTACTGAGAATGCAGAGACAGGCTTACCAGAAAACAAAGGAGACCATCATCGGAGTGCTTACCCGGACACAAAGTATCCAATGAAAGTCCAGTACTGTGGAGTGTGTTCCTTGCCAACAGAGTATTGTGAGTACATGCCTGAGCCGGCAAAATGCAGGCAGTGGCTGGAGAAGAACTTCCCAGATGTGTTTGCCAGAATGAGTGTAGGAAATGCA…
4184187	denr	Density-regulated protein	Q6DH65	DENR_DANRE	2e-69	668	EL525948,EL525947	TGGGGAAGCCAAATCAGGCTGAAGCAGAGGAGGTGTGCTCAAGCTGTCCTAACTTAGCCTTATTTCATTTGAGCCATTAACTACAAGTTCAGCTAATAATGCGTACGGCTTTGTTAAACCGTCAACAAAACTAAAGTCGTTTTAAGGGATAATCTACAATGGCTACTACTGAAAATACAGATTCAGGTTCGGCAGATCACAAAGGGGATCATTATGGGTGTGCAGACTCTGACGCTAAGTACCCCTTCAAAGTCCTCTACTGTGGAGTGTGCTCCTTGCCAACAGAGTATTGTGAGTACATGCCAGAGCCAGCCAAATGCAGGCAGTGGCTGGAGAAGAATTTCCCAGATGTGTTCGCCCGGATGAGCGTTGGTCCGGCAGGAAATGCTCCCAAGCCGG…
4054695	denr	Density-regulated protein	Q6DH65	DENR_DANRE	2e-71	686	EG831693,EG815879,EG774555,EG811343,EG887051,EG887052,DW472033,EG881295,EG842322,EG835874,EG759360,DY701935,EG799611,CK891144,DN166904,DW180615,CK891785,DW007667,DY709010,DY701934,EG799610,EG759359,EG824001,DN139769,DY702703,EG881294,EG831692,EG835876,EG873637,AJ425131,EG873638,EG815880	gggggattgacaggacccctagctaaatcaggcagtaggtgtgctcaagctgttataactgagcattaatctgtttcAACTTTACTTAATAATGCTTGTTTTGTTGATCAGTCAACAATATTAAGGTTGTTTTCGAGGGATAATCTGTCATGGCTACTACTGAGAATGCAGAGACGTGTTCACCAGAAAACAAAGGAGGCCATCATGGGAGTGCTGACCCAGACACAAAGTGCCCAAAGAAAGTCCAGTATTGTGGTGTGTGCTCCTTGCCAACAGAGTACTGTGAGTACATGCCTGAGCCATCCAAATGCAGGCAGTGGCTGGAGAAGAACTTCCCAGATGTGTTTGCCAGGATGAGTGTAGGTCCGGTAGGAAATGCTTCCAAGCAGGACACTGGCG…
4033352	denr	Density-regulated protein	Q6DH65	DENR_DANRE	9e-73	697	EG782721,EG782720	ggtggACAGGACCCCTAGCCAAATCAGGCTTTAGGTGTGAGCCTCAAGCTGTTAAAACCAGTGGTTATAACTAAGCATTATTCTAATTAAACGATTTGCTTTAACTTAACAATGCTTACGGTTTTGTTAAACAGTCAACAATATTAAGGTCGTATTCAAGGGATAATCGATCATGGCTACTACTGAGAATGCAGAGACGGGTTTACCAGAAAACAAAGGAGACCATCATGGGAGTGCTTACCTGAGCACAAAGCACCCAACGAAAGTCCAGTACTGTGGCGTGTGCTCCTTGCCAACAGAGTATTGTGAGTACATGCCTGAGCCAGCTAAATGCAGGCAGTGGCTGGAGAAGAACTTCCCAGATGTGTTTGCCAGAATGAGTGTAGGAAATGCTCCCAA…
3296388	denr	Density-regulated protein	Q6DH65	DENR_DANRE	4e-76	726	BX318404,BX859149,BX887270,BX877058,CA343231,CB494901,CX143535,BX085507,CA352398,CX143534,CX144308,BX863801,CX153148,CX144309,BX318405,BX868794,CA383394,BX913149,BX085508,BX885309,BX868918,CA351658,BX886809,CA369546	cccctagctaaatcaggcagtaggtgtgctcaagctgttataactgagcattaatctgtttcAACTTTACTTAATAATGCTTGTTTTGTTGATCAGTCAACAATATTAAGGTTGTTTTCGAGGGATAATCTATAATGGCTAGTACTGAGAATGCAGAGACGTGTTCACCAGAAAACAAAGGAGGCCATCATGGGAGTGCTGACCCAGACACAAAGTGCCCAAAGAAAGTCCAGTATTGTGGCGTGTGCTCCTTGCCAACAGAGTACTGTGAGTACATGCCTGAGCCATCCAAATGCAGGCAGTGGCTGGAGAAGAACTTCCCAGATGTGTTTGCCAGGATGAGTGTAGGTCCGGTAGGAAATGCTTCCAAGCAGGACACTGGTGGTGTAGAGGTGCCCC…
4054765	denr	Density-regulated protein	Q6DH65	DENR_DANRE	4e-73	700	EG942336,EG811345,EG942337,EG768622,EG826352,EG768621,EG826354	gggggattgacaggacccctagctaaatcaggcagtaggtgtgctcaagctgttataactgagcattaacctgtttcAACTTTACTTAATAATGCTTGTTTTGTTGATCAGTCAACAATATTAAGGTTGTTTTCGAGGGATAATCTGTCATGGCTACTACTGAGAATGCAGAGACGTGTTCACCAGAAAACAAAGGAGGCCATCATGGGAGTGCTGACCCAGACACAAAGTGCCCAAAGAAAGTCCAGTATTGTGGTGTGTGCTCCTTGCCAACAGAGTACTGTGAGTACATGCCTGAGCCATCCAAATGCAGGCAGTGGCTGGAGAAGAACTTCCCAGATGTGTTTGCCAGGATGAGTGTAGGAAATGCTTCCAAGCAGGACACTGGCGGTGTAGAGG…
4048629	denr	Density-regulated protein	Q6DH65	DENR_DANRE	3e-73	701	qa,DW532979,EG889389,EG814648	ggGACCGACATTTATTACCCTACAAGCTTGCCGAGTGAAAAGCGTTTTGGAAGGATTCAAATCATCAGACCAGACCTTTGGCAAACAAGAGAGCAGCTATCAAAAACTGAAAAATGTCAAGGGGGGGGGCCGAGTCCACAGTTTGTATACAGTAAATAAAATAGATATAAAACGACTCCTTTTTTAATGTTAATGTGTACATTTGGCCAGGTTGTTGTTGTTACAGGTCACATCCATTCTCACTAAAAGCACACGTCGGGTCTTCACTTCTTGACTTCTCCAAGATCATCAATGCTGTCGTCATCCACCT***CAGGCCACTTCTCCTGAATGACATCGATGATGTCATCTGTAAAATCTCCCTGAATGATGATTTCATCCTCCGCCGTCACAGAGGCT…
4782679	denr	Density-regulated protein	Q6DH65	DENR_DANRE	4e-73	700	EV391617,EV391616	CGTCGGGGGAGGCTTTGACAGGACCCCTAGCTAAATCAGGCAGTAGGTGTGCTCAAGCTGTTATAACTGAGCATTAATCTGTTTCAACTTTACTTAATAATGCTTGTTTTGTTGATCAGTCAACAATATTAAGGTTGTTTTCGAGGGGTAATCCGTCATGGCTACTACTGAGAATGCAGAGACGTGTTCACCAGAAAACAAAGGAGGCCATCATGGGAGTGCTGACCCAGACACAAAGTGCCCAAAGAAAGTCCAGTATTGCGGCGTGTGCTCCTTGCCAACAGAGTACTGTGAGTACATGCCTGAGCCATCCAAATGCAGGCAGTGGCTGGAGAAGAACTTTCCAGATGTGTTTGCCAGGATGAGTGTAGGAAATGCTTCCAAGCAGGACACTGGCGG…
4032700	denr	Density-regulated protein	Q6DH65	DENR_DANRE	4e-75	717	EG812498,EG812500	gggggAGCCAAATCAGGCTTTAGGTGTGAGCCTCAAGCTGTTAAAACCAGTGGTTATAACTAAGCATTATTCTAATTAAACGATTTGCTTTAACTTAACAATGCTTACGGTTTTGTTAAACAGTCAACAATATTAAGGTCGTATTCAAGGGATAATCGATCATGGCTACTACTGAGAATGCAGAGACGGGTTTACCAGAAAACAAAGGAGACCATCATGGGAGTGCTTACCTGAGCACAAAGCACCCAACGAAAGTCCAGTACTGTGGCGTGTGCTCCTTGCCAACAGAGTATTGTGAGTACATGCCTGAGCCAGCTAAATGCAGGCAGTGGCTGGAGAAGAACTTCCCAGATGTGTTTGCCAGAATGAGTGTAGGAAATGCTCCCAAGCAGGACACCG…
5045088	denr	Density-regulated protein	Q6DH65	DENR_DANRE	2e-75	719	tthy-evl-507-079.b0_882991,tthy-evl-507-079.g0_878383	ggggggtgcgcctcaagctgttaaaaaaagtggttataactgagcattattctaattaaacgatttactttAACTTTACTTAATAATGCTTACGGTTTTGTTAAATAGTCAACAATATTAAGGTCGTATTCGAGAGATAATCTATCATGGCTACTACTGAGAATGCAGAGACAAGTTTACCAGAAAACAAAGGAGACCATCATGGGAGTGCTTACCCGGACACAAAGTACCCAATGAAAGTCCAGTACTGTGGAGTGTGCTCCTTGCCAACAGAGTATTGTGAGTACATGCCTGAGCCGGCCAAATGCAGGCAATGGCTGGAGAAGAACTTCCCAGATGTGTTTGCCAGAATGAGTGTAGGAAATGCTCCCAAGCAGGACACCGGCTGTGAAGAGGCAC…
4031374	denr	Density-regulated protein	Q6DH65	DENR_DANRE	7e-67	646	EG875447,EG875448	gggggaggcATTGACAGGACCCCTAGCTAAATCAGGCAGTAGGTGTGCTCAAGCTGTTATAACTGAGCATTAACCTGTTTCAACTTTACTTAATAATGCTTGTTTTGTTGATCAGTCAACAATATTAAGGTTGTTTTCGAGGGATAATCTGTCATGGCTACTACTGAGAATGCAGAGACGTGTTCACCAGAAAACAAAGGAGGCCATCATGGGAGTGCTGACCCAGACACAAAGTGCCCAAAGAAAGTCCAGTATTGTGGTGTGTGCTCCTTGCCAACAGAGTACTGTGAGTACATGCCTGAGCCATCCAAATGCAGGCAGTGGCTGGAGAAGAACTTCCCAGATGTGTTTGCCAGGATGAGTGTAGGAAATGCTTCCAAGCAGGACACTGGCGGTGTA…
5044748	denr	Density-regulated protein	Q6DH65	DENR_DANRE	5e-81	768	tthy-evl-501-197.b0_882341,tthy-evl-501-197.g0_877733	gggggggtggacccctagccaaatcaggcagtaGGTGTGCTCAAGCTGTTAAAGCTGAGCATTATTCGGTTTAAACTTGACTTAATAATGCTTGTTTTGTTGAACAGTCAACAATATTAAGGTCGTTTTcgAGGGATAATCTGTCATGGCTACTACTGagaATGCagaGACGTGTTCACCAGaAAACAAAGGAGACCATCATGGGAGTGCTGACCCGGACACAAAGTACCCAATGAAAGTCCAGTATTGTGGAGTGTGCTCCTTGCCAACAGAGTACTGTGAGTACATGCCTGAACCGTCCAAATGCAGGCAGTGGCTGGAGAAGAACTTCCCAGATGTGTTTGCCAGGATGAGTGTAGGAAATGCTCCCAAGCAGGACACTGGCGGTGTAGAGGCGCC…
5045634	denr	Density-regulated protein	Q6DH65	DENR_DANRE	4e-81	769	tthy-evl-515-212.b0_877364,tthy-evl-515-212.g0_878900	gggggAGGTGTGCTCAAGCTGTTAAAACTGAGCATTATTCGGTTTAAACTTGACTTAATAATGCTTGTTTTGTTGAACAGTCAACAATATTAAGGTCGTTTTCGAGGGATAATCTGTCATGGCTACTACTGAGAATGCAGAGACGTGTTCACCAGAAAACAAAGGAGACCATCATGGGAGTGCTGACCCGGACACAAAGTACCCAATGAAAGTCCAGTATTGTGGAGTGTGCTCCTTGCCAACAGAGTACTGTGAGTACATGCCTGAGCCGTCCAAATGCAGGCAGTGGCTGGAGAAGAACTTCCCAGATGTGTTTGCCAGGATGAGTGTAGGTCCGGTAGGAAATGCTCCCAAGCAGGACACTGGCGGTGTAGAGGCGCCCCCTGTTGGAGAGGAGGA…
4044301	denr	Density-regulated protein	Q6DH65	DENR_DANRE	9e-72	688	EG842323,EG788052,EG788051	gggggaggcattgacaggacccctagctaaatcaggcaATAATCTGTCATGGCTACTACTGAGAATGCAGAGACGTGTTCACCAGAAAACAAAGGAGGCCATCATGAGAGTGCTGACCCAGACACAAAGTGCCCAAAGAAAGTCCAGTATTGTGGTGTGTGCTCCCTGCCAACAGAGTACTGTGAGTACATGCCTGAGCCATCCAAATGCAGGCAGTGGCTGGAGAAGAACTTCCCAGATGTGTTTGCCAGGATGAGTGTAGGTCCGGTAGGAAATGCTTCCAAGCAGGACACTGGCGGTGTAGAGGTGCCCCCTGTTGGAGAGGAGGATGAAAAGAAGAAGCAGAAGAGAGGTGGCAGAGGACAGATCAAACAGAAAAAGAAGACTGTCCCTCAGAAA…
4034603	denr	Density-regulated protein	Q6DH65	DENR_DANRE	7e-52	515	EG905497,EG905509	ggggGTGAGTACATGCCTGAGCCAGCTAAATGCAGGCAGTGGCTGGAGAAGAACTTCCCAGATGTGTTTGCCAGAATGAGTGTAGGAAATGCTCCCAAGCAGGACACCGGCTGTGAAGAGGCTCCACCTGTTGGAGAGGAGGAGGAGAGGAAGAAGCCGAAGAGAGGTGGCAGAGGACAGACCAAACAGAAAAAGAAGACTGTGCCTCAGAAAATAACAATAGCTAAAATCCCCCGCGCCAAGAAGAAATACGTCACACGGGTCTGTGGAATGAACACATTTGACATTGACCTTAAAGAGGCTCAGAGATTCTTCGCTCAGAAGTTCTCCTGCGGAGCCTCTGTGACGGCGGAGGATGAAATCATCATTCAGGGAGATTTTACAGATGACATCATCGAT…
4026935	denr	Density-regulated protein	Q6DH65	DENR_DANRE	3e-54	535	EG774554	ggtggggaaatcaggcagtaggtgtgctcaagctgttataactgagcattaatctgtttcAACTTTACTTAATAATGCTTGTTTTGTTGATCAGTCAACAATATTAAGGTTGTTTTCGAGGGATAATCTGTCATGGCTACTACTGAGAATGCAGAGACGTGTTCACCAGAAAACAAAGGAGGCCATCATGGGAGTGCTGACCCAGACACAAAGTGCCCAAAGAAAGTCCAGTATTGTGGTGTGTGCTCCTTGCCAACAGAGTACTGTGAGTACATGCCTGAGCCATCCAAATGCAGGCAGTGGCTGGAGAAGAACTTCCCAGATGTGTTTGCCAGGATGAGTGTAGGTCCGGTAGGAAATGCTTCCAAGCAGGACACTGGCGGTGTAGAGGTGCCCCCT…
