# Supplementary material for: A salmonid EST genomic study: genes, duplications, phylogeny and microarrays
Source: BMC Genomics. 2008 Nov 17;9:545. doi: 10.1186/1471-2164-9-545 (PMC2628678; doi:10.1186/1471-2164-9-545)
Supplement: Additional file 1 — 78 phylogenetic data sets and trees. The data provided represent the EST sequences, alignments, and trees used in the phylogenetic analyses. This file requires the "Tar" UNIX command to open it. [file 1471-2164-9-545-S1.tar › koop_salmonid_EST_trees_20080222/53/53-alignment.phy]

19 356
ss.4058830gtgagtacatgcctgagccagctaaatgcaggcagtggctggagaagaac
oy.3295339gtgagtacatgcctgagccagccaaatgcaggcagtggctggagaagaac
ss.4042742gtgagtacatgcctgagccagctaaatgcaggcagtggctggagaagaac
cc.4239149gtgagtacatgcctgagccggcaaaatgcaggcagtggctggagaagaac
or.4184187gtgagtacatgccagagccagccaaatgcaggcagtggctggagaagaat
ss.4054695gtgagtacatgcctgagccatccaaatgcaggcagtggctggagaagaac
ss.4033352gtgagtacatgcctgagccagctaaatgcaggcagtggctggagaagaac
oy.3296388gtgagtacatgcctgagccatccaaatgcaggcagtggctggagaagaac
ss.4054765gtgagtacatgcctgagccatccaaatgcaggcagtggctggagaagaac
ss.4048629gtgagtacatgcctgagccagctaaatgcaggcagtggctggagaagaac
sf.4782679gtgagtacatgcctgagccatccaaatgcaggcagtggctggagaagaac
ss.4032700gtgagtacatgcctgagccagctaaatgcaggcagtggctggagaagaac
tt.5045088gtgagtacatgcctgagccggccaaatgcaggcaatggctggagaagaac
ss.4031374gtgagtacatgcctgagccatccaaatgcaggcagtggctggagaagaac
tt.5044748gtgagtacatgcctgaaccgtccaaatgcaggcagtggctggagaagaac
tt.5045634gtgagtacatgcctgagccgtccaaatgcaggcagtggctggagaagaac
ss.4044301gtgagtacatgcctgagccatccaaatgcaggcagtggctggagaagaac
ss.4034603gtgagtacatgcctgagccagctaaatgcaggcagtggctggagaagaac
ss.4026935gtgagtacatgcctgagccatccaaatgcaggcagtggctggagaagaac
          ttcccagatgtgtttgccagaatgagtaggaaatgctcccaagcaggaca
          ttcccagatttgtttgccagaatgagtaggaaatgctcccaagcaggaca
          ttcccagatgtgtttgccagaatgagtaggaaatgctcccaagcaggaca
          ttcccagatgtgtttgccagaatgagtaggaaatgcacccaagcaggaca
          ttcccagatgtgttcgcccggatgagcaggaaatgctcccaagccggatc
          ttcccagatgtgtttgccaggatgagtaggaaatgcttccaagcaggaca
          ttcccagatgtgtttgccagaatgagtaggaaatgctcccaagcaggaca
          ttcccagatgtgtttgccaggatgagtaggaaatgcttccaagcaggaca
          ttcccagatgtgtttgccaggatgagtaggaaatgcttccaagcaggaca
          ttcccagatgtgtttgccagaatgagtaggaaatgctcccaagcaggaca
          tttccagatgtgtttgccaggatgagtaggaaatgcttccaagcaggaca
          ttcccagatgtgtttgccagaatgagtaggaaatgctcccaagcaggaca
          ttcccagatgtgtttgccagaatgagtaggaaatgctcccaagcaggaca
          ttcccagatgtgtttgccaggatgagtaggaaatgcttccaagcaggaca
          ttcccagatgtgtttgccaggatgagtaggaaatgctcccaagcaggaca
          ttcccagatgtgtttgccaggatgagtaggaaatgctcccaagcaggaca
          ttcccagatgtgtttgccaggatgagtaggaaatgcttccaagcaggaca
          ttcccagatgtgtttgccagaatgagtaggaaatgctcccaagcaggaca
          ttcccagatgtgtttgccaggatgagtaggaaatgcttccaagcaggaca
          ccggctgtgaagaggctccacctgttggagaggaggagaggaagaagaaa
          ccggctgtgaagaggcgccacctgttggagaggaggagaggaagaagaaa
          ccggctgtgaagaggctccacctgttggagaggaggagaggaagaagaaa
          ccggctgtgaagaggcgccccctgttggagaggaggagaggaagaagaaa
          caggaagtggagagtctccccttgtaggcgaggaggagaagaagaaaaaa
          ctggcggtgtagaggtgccccctgttggagaggatgaaaagaagaagaaa
          ccggctgtgaagaggctccacctgttggagaggaggagaggaagaagaaa
          ctggtggtgtagaggtgccccttgttggagaggatgaaaagaagaagaaa
          ctggcggtgtagaggtgccccctgttggagaggatgaaaagaagaagaaa
          ccggctgtgaagaggctccacctgttggagaggaggagaggaagaagaaa
          ctggcggtgtagaggtgccccctgttggtgaggatgaaaagaagaagaaa
          ccggctgtgaagaggctccacctgttggagaggaggagaggaagaagaaa
          ccggctgtgaagaggcaccccctattggagaggaggaaaggaagaagaaa
          ctggcggtgtagaggtgccccctgttggagaggatgaaaagaagaagaaa
          ctggcggtgtagaggcgccccctgttggagaggatgagaagaagaagaaa
          ctggcggtgtagaggcgccccctgttggagaggatgagaagaagaagaaa
          ctggcggtgtagaggtgccccctgttggagaggatgaaaagaagaagaaa
          ccggctgtgaagaggctccacctgttggagaggaggagaggaagaagaaa
          ctggcggtgtagaggtgccccctgttggagaggatgaaaagaagaagaaa
          cagaaaaagaagactgtgcctcagaaaataacaatagctaaaatcccccg
          cagaaaaagaagactgtgcctcagaaaataacaatagctaaaatcccccg
          cagaaaaagaagactgtgcctcagaaaataacaatagctaaaatcccccg
          cagaaaaagaagactgtgcctcagaaaataacgatagctaaaatcccccg
          caaaagaagaagactgtcccccagaaggtgacgatagcgaaaatcccacg
          cagaaaaagaagactgtccctcagaaaataacgatagctaaaatcccgcg
          cagaaaaagaagactgtgcctcagaaaataacaatagctaaaatcccccg
          cagaaaaagaagactgtccctcagaaaataacgatagctaaaatcccccg
          cagaaaaagaagactgtccctcagaaaataacgatagctaaaatcccgcg
          cagaaaaagaagactgtgcctcagaaaataacaatagctaaaatcccccg
          cagaaaaagaagactgtccctcagaaaataacgatagctaaaatcccccg
          cagaaaaagaagactgtgcctcagaaaataacaatagctaaaatcccccg
          cagaaaaagaagactgtgcctcagaaaataacgatagctaaaatcccccg
          cagaaaaagaagactgtccctcagaaaataacgatagctaaaatcccgcg
          cggaaaaagaagactgtccctcagaaaataacgatagctaaaatcccccg
          cagaaaaagaagactgtccctcagaaaataacgatagctaaaatcccccg
          cagaaaaagaagactgtccctcagaaaataacgatagctaaaatcccgcg
          cagaaaaagaagactgtgcctcagaaaataacaatagctaaaatcccccg
          cagaaaaagaagactgtccctcagaaaataacgatagctaaaatcccgcg
          cgccaagaagaaatacgtcacacgggtctgtggaatgaacacatttgaca
          cgccaagaagaaatacgtcacacgggtctgtggaatgaacacatttgaca
          cgccaagaagaaatacgtcacacgggtctgtggaatgaacacatttgaca
          cgccaagaagaaatacgtcacacgtgtctgtggaatgaacacctttgaca
          agcaaaaaagaaatatgtcacgcgggtctgtggcctggctaccctcgaca
          cgccaagaagaaatatgtcacccgagtctgtggaatgaacacctttgaca
          cgccaagaagaaatacgtcacacgggtctgtggaatgaacacatttgaca
          tgccaagaagaaatatgtcacccgagtctgtggaatgaacacctttgaca
          cgccaagaagaaatatgtcacccgagtctgtggaatgaacacctttgaca
          cgccaagaagaaatacgtcacacgggtctgtggaatgaacacatttgaca
          cgccaagaagaaatatgtcacccgagtctgtggcatgaacacctttgaca
          cgccaagaagaaatacgtcacacgggtctgtggaatgaacacatttgaca
          cgccaagaagaaatacgtcacacgggtctgtggaatgaacacctttgaca
          cgccaagaagaaatatgtcacccgagtctgtggaatgaacacctttgaca
          cgccaagaagaaatatgtcacacgagtctgtggaatgaacacctttgaca
          cgccaagaagaaatatgtcacacgagtctgtggaatgaacacctttgaca
          cgccaagaagaaatatgtcacccgagtctgtggaatgaacacctttgaca
          cgccaagaagaaatacgtcacacgggtctgtggaatgaacacatttgaca
          cgccaagaagaaatatgtcacccgagtctgtggaatgaacacctttgaca
          ttgaccttaaagaggctcagagattcttcgctcagaagttctcctgcgga
          tagaccttaaagaggctcagagattctttgctcagaagttctcctgcggc
          ttgaccttaaagaggctcagagattcttcgctcagaagttctcctgcgga
          ttgaccttaaagaggctcagagattctttgcccagaagttctcctgcggc
          ttgaccttaaagaggctcagagattctttgccccaaagttctcctgtggt
          ttgaccttaaagaggcacagagattctttgcccagaagttctcctgcgga
          ttgaccttaaagaggctcagagattcttcgctcagaagttctcctgcgga
          ttgaccttaaagaggctcagagattctttgcccagaagttctcctgcggc
          ttgaccttaaagaggcacagagattctttgcccagaagttctcctgcgga
          ttgaccttaaagaggctcagagattcttcgctcagaagttctcctgcgga
          ttgaccttaaagaggctcagagattctttgctcagaagttttcctgcgga
          ttgaccttaaagaggctcagagattcttcgctcagaagttctcctgcgga
          ttgaccttaaagaggctcagagattctttgcccagaagttctcctgcgga
          ttgaccttaaagaggcacagagattctttgcccagaagttctcctgcgga
          ttgaccttaaagaggctcagagattctttgcacagaagttctcctgcgga
          ttgaccttaaagaggctcagagattctttgcacagaagttctcctgcgga
          ttgaccttaaagaggcacagagattctttgcccagaagttctcctgcgga
          ttgaccttaaagaggctcagagattcttcgctcagaagttctcctgcgga
          ttgaccttaaagaggcacagagattctttgcccaaaagttctcctgcgga
          gcctctgtgacggcggaggatgaaatcatcattcagggagattttacaga
          gcctctgtgacggcagaggatgaaatcatcattcagggagattttacaga
          gcctctgtgacggcggaggatgaaatcatcattcagggagattttacaga
          gcctcggtgacggcggaggatgaaatcataattcagggagattttacaga
          gcctcggtgacagcagaggatgaaatcatcattcagggagattttacaga
          gcctcggtgacggcggaggatgaaatcatcattcagggagattttacaga
          gcctctgtgacggcggaggatgaaatcatcattcagggagattttacaga
          gcctcggtgacggcggaggatgaaatcatcattcagggagattttacaga
          gcctcggtgacggcggaggatgaaatcatcattcagggagattttacaga
          gcctctgtgacggcggaggatgaaatcatcattcagggagattttacaga
          gcctcggtgacggcggaggatgaaatcatcattcagggagattttacaga
          gcctctgtgacggcggaggatgaaatcatcattcagggagattttacaga
          gcctcggtgacggcggaggatgaaatcatcattcagggagattttacaga
          gcctcggtgacggcggaggatgaaatcatcattcagggagattttacaga
          gcctctgtgacggcggaggatgaaatcatcattcagggagattttacaga
          gcctctgtgacggcggaggatgaaatcatcattcagggagattttacaga
          gcctcggtgacggcggaggatgaaatcatcattcagggagattttacaga
          gcctctgtgacggcggaggatgaaatcatcattcagggagattttacaga
          gcctcggtgacggcggaggatgaaatcatcattcagggagattttacaga
          tgacat
          tgacat
          tgacat
          tgacat
          cgacat
          tgacat
          tgacat
          tgacat
          tgacat
          tgacat
          tgacat
          tgacat
          tgacat
          tgacat
          tgatat
          tgatat
          cgacat
          tgacat
          tgacat
