# Supplementary material for: A salmonid EST genomic study: genes, duplications, phylogeny and microarrays
Source: BMC Genomics. 2008 Nov 17;9:545. doi: 10.1186/1471-2164-9-545 (PMC2628678; doi:10.1186/1471-2164-9-545)
Supplement: Additional file 1 — 78 phylogenetic data sets and trees. The data provided represent the EST sequences, alignments, and trees used in the phylogenetic analyses. This file requires the "Tar" UNIX command to open it. [file 1471-2164-9-545-S1.tar › koop_salmonid_EST_trees_20080222/54/54-raw.tree]

((((oy.3297376:500.0,sf.4779969:500.0):398.0,ss.4056335:500.0):460.0,(((or.4185786:500.0,
or.4187476:500.0):496.0,(ss.4032112:500.0,sf.4779994:500.0):497.0):453.0,
tt.5045958:500.0):382.0):500.0,cc.4241256:500.0);
