# Supplementary material for: A salmonid EST genomic study: genes, duplications, phylogeny and microarrays
Source: BMC Genomics. 2008 Nov 17;9:545. doi: 10.1186/1471-2164-9-545 (PMC2628678; doi:10.1186/1471-2164-9-545)
Supplement: Additional file 1 — 78 phylogenetic data sets and trees. The data provided represent the EST sequences, alignments, and trees used in the phylogenetic analyses. This file requires the "Tar" UNIX command to open it. [file 1471-2164-9-545-S1.tar › koop_salmonid_EST_trees_20080222/54/54-processed.tree]

((omor:500.0,omor:500.0):248.0,((ssal:500.0,sfon:500.0):497.0,(tthy:500.0,(cclu:1000.0,((omyk:500.0,sfon:500.0):398.0,ssal:500.0):460.0):382.0):453.0):248.0);
