# Supplementary material for: A salmonid EST genomic study: genes, duplications, phylogeny and microarrays
Source: BMC Genomics. 2008 Nov 17;9:545. doi: 10.1186/1471-2164-9-545 (PMC2628678; doi:10.1186/1471-2164-9-545)
Supplement: Additional file 1 — 78 phylogenetic data sets and trees. The data provided represent the EST sequences, alignments, and trees used in the phylogenetic analyses. This file requires the "Tar" UNIX command to open it. [file 1471-2164-9-545-S1.tar › koop_salmonid_EST_trees_20080222/54/54-cluster_info.csv]

CBR Database ID	Gene Name	Protein	Swissprot Accession	Swissprot ID	e-value	Bitscore	ESTs	Contig Sequence
4056335	ARF6	ADP-ribosylation factor 6	P26990	ARF6_CHICK	3e-98	922	EG891412,DY711047,CK886186,CK890564,DY708832,EG892822,CB511011,BG936502,DN162717,CO469917,CK876177,EG891413,EG936212,EG885391,EG820248,EG791996,EG820247,CA041125,DN048031,EG791997,EG885392,EG831836,EG831837	ctcagtagcttcacacatatactgtaggtaaaagtttgacaaaacaaacccttgggattaatatttcacttggacagtggtgaaaggtggtgtgctaaggctgtgtacttgtgccacagaacaatgagacagatatttcaccagatgtataaaggtgaagcatccgtttggcatttccactcactaccaaatatggtagtgagaggaagcccagtggccggcagtgggagaagaaggaaggagatggccattctgcaaatgaaatatTTGATctcaatACAgtttactgttcCCAAAACtagaataaattgtgaacAGAGTGGacaaagTTTTGTAGACTTtaccatttatcaaagtcaaataaaaaaaaaattgctttgTTTaggaGTGCAAaggcGA…
3297376	ARF6	ADP-ribosylation factor 6	P26990	ARF6_CHICK	2e-98	922	CX028702,CA376438,CX719745,CX038168,CX041373,CX248469,CX248470,CX719954,BX084263,CB490304,CX025584,CB487626,CX034034,CX719744,CX041474,BX081006,CX038307,CX026581,CR373258,BX084264,BX075788,CX028580,CX036555,CX038273,BX073355,BX075787,BX072972,BX072974,CX252571	ctataataatctttggtagtagcacttcaactcgactgaAAAGGAGAGAAACGAAAGCAGGTTGGAAATTACTGAGAGAGGAGGGGGGAAACAGAAGGGGGACAGGAGCGGGTATTTTTGGATTAAATCAATGACCTTAGTCACCGGGACTTTAGGATCACGGGCTCCTACGAACGAGTGGGTAGCCCAGTGCGACGTTTGATGGAATAGTTGCAGACAATTGCCTTTCTCCTCAGGTGGTGCTGGTCGAAACAAGGGCGAGGAGGGGGACCTCGAAACACACTCACCAAGAGGAAGTCCGGAGTACCGCAGTGTTTTTGGAGGGCCTATTCGATTTCCTTGGTCTATCAACAGCCCCCGCCCCTCTGACCCGGAATTTAATAGAAATCGATAGGAATA…
4187476	ARF6	ADP-ribosylation factor 6	P26990	ARF6_CHICK	2e-98	922	EL534147,EL534148,EL523252,EL519173,EL519174	GGGGGGAGAGTCTGATGAATCAATGACCTTTTGAGCGGTGTATAGTTCTGACTGTCCCGATGCAGATGGGCTACGAGCAGGAGTGATCTAATTTTGTCGCTGAAACGATGAACTCCCGAAGCCTATCGTTCTTTTAAATCTAACGACTGGAAATAAAAGGGCAAGTGGACACCCGGCAGACAAGGAGGAAGTCGGAACTACCACGGGCTTCTGAGAGGACCTAATTTAAAATCGCAACTATAACAATTGTGTTATAATTTCTACATGACTGAAAATAACAAGGTACGTTTTTTCTAAAGAAGTTAATATTTATGCACAGACAGCATAATGGGGAAGATGCTCTCAAAGATCTTTGGCAACAAAGAAATGAGAATATTAATGCTTGGACTCGATGCAGCT…
4185786	ARF6	ADP-ribosylation factor 6	P26990	ARF6_CHICK	2e-93	611	EL549111,EL549110	CTGGAGCTCAACTTTAAGAACAGTTTTAATTGATATTCATCAAGCCAAAAATAATGAATTAATGTGATATAGACCTGCTACAGAGAAGCAGCTAACTGAAAGCTAGCAAACCCAGTTGAAGATAAATTAGTTATTGGGGTCAACATTGTAATCAAAATAAATGAACATAATCAAAGTTGTCTTTATTATATTCATTTCAGAGGTTATTTGTTACTTGCCTCAACTTTTTTTGTAGATCTGACTTAAAACAGTCATCACTCAATCATTAAGATTTGTAGTTTGATGTTAGCCAAGTCAGTCCCTCGTATAGTCCATCACCGGTGGTCGCACAGGAGGGCTGAACATACCAATTTCTATCTCTGATGCGGGTCAATCCTAACTTCTCCTGGATTTCATGCG…
5045958	ARF6	ADP-ribosylation factor 6	P26990	ARF6_CHICK	2e-81	773	tthy-evl-504-304.b0_884368,tthy-evl-504-304.g0_885136,tthy-evl-511-017.b0_879473,tthy-evl-511-017.g0_880625	ggggacaaactgaaacttggacagtcagtcaccacaattcccactgttggtttcaacgtcgagactgtcacctacaaaaaCGTAAAATTCAATGTATGGGACGTTGGAGGCCAAGATAAGATCCGGCCCCTGTGGCGACACTACTACACGGGCACTCAAGGGTTAATCTTTGTTGTGGATTGCGCGGACAGAGATCGCATCGATGAGGCCAGGCAGGAACTCCATCGCATCATTAATGACCGTGAGATGAGGGACGCCATCATCTTGATTTTTGCCAATAAGCAGGACCTGCCAGATGCCATGAAGCCACACGAAATCCAAGAGAAACTAGGATTGACCCGCATCAGAGATAGGAATTGGTATGTTCAGCCCTCCTGTGCGACCACGGGAGACGGACTA…
4779994	ARF6	ADP-ribosylation factor 6	P26990	ARF6_CHICK	1e-97	913	EV389309,EV389308	ggggcctcgagacacattcaccaagaggaagtaagaagtaccgcaggttttttggagggcctattcgacttccttgctctATCAACAGATTCACTACCCCGCCCCCTCCCGACCCTGAAAAGAATAGAAATCAATAGTATGAACATTTTGTGTCAGCTACAATTAAGAAGTAACAGTATACTTAGGCGGCTTGTCATACAATTTACTTATCTCACCTTTGGGTACACATTTGAACTCGGATGTCTCAAACTCTGAGAAATATGTTATGAACAGCAATACTACAAGTTAGCTAATGATTTGCCACCAAGAATATTATTGTTGCCAGTTTGAGACTCCTTTCTTTGGCCGACACATTGTAAAGCATTGATAGACCCGCACATGGCTCAGTTTGAGCTTCAT…
4779969	ARF6	ADP-ribosylation factor 6	P26990	ARF6_CHICK	1e-98	921	EV389060,EV389059	tcggggggatgcctcaaactctgaccattaagttattagcagcaatcctcatagttagaaTATTGTTGCCAGTTTACTTGAGACTCCCGTGTTTGGCCGACACATTCTTTACGCATTGATTTGATTCTGACAATGCTCAGGGTGAGCATCATATTTCACACCATGTCCATTGATAGTTAGTTGCAGGGTTACGCCTGGTTAAGCAAATAAATCGGTTTGAAAGCTGCATGGTTTTGACATTAAGGAAGTAATACGGGACGTACTGAAGAACCCAACCAGTTTTTTCATTTGAAAAGGAATATCTATGCACTGTTTTCATGATGGGGAAAATGCTTTCGAAAATCTTTGGCAACAAGGAGATGAGAATATTGATGCTTGGACTTGATGCTGCTGGAAAGA…
4032112	ARF6	ADP-ribosylation factor 6	P26990	ARF6_CHICK	4e-99	922	EG780242,EG924129	accctttattatatatttatttgagaagtaaagttgttacttgcctcaatttgactttgtagtttaatctAAAACAGTAATCACTCAATCATTAGGATTTGTAATTTGATGTTAGCCATGTCAACCCCTCATATAGTCCGTCTCCCGTGGTCGCACAGGAGGGCTGAACATACCAATTCCTATCTCTGATGCGGGTCAATCCTAGTTTCTCTTGGATTTCGTGTGGTTTCATGGCATCGGGCAGGTCTTGCTTATTGGCAAAAATCAAGATGATGGCATCCCTCATCTCACGGTCATTAATGATGCGATGGAGTTCCTGCCTGGCCTCATCAATGCGATCTCTGTCTGCGCAATCCACAACAAAGATTAACCCTTGAGTGCCCGTGTAGTAGTGTCGCC…
4241256	ARF6	ADP-ribosylation factor 6	P26990	ARF6_CHICK	4e-88	825	EV252198	GGGGGACTTGATGCTGCTGGAAAGACCACCATCCTTTACAAACTGAAACTTGGACAGTCAGTCACCACAATTCCTACTGTTGGTTTCAACGTCGAGACTGTCACCTACAAAAACGTAAAATTCAATGTATGGGACGTTGGAGGCCAAGATAAGATCCGTCCCCTGTGGCGACACTACTACACGGGCACTCAAGGGTTAATCTTTGTTGTGGATTGCGCTGACAGAGATCGCATCGATGAGGCGAGGCAGGAACTCCATCGCATCATTAATGACCGTGAAATGAGGGACGCCATCATCTTGATATTTGCTAATAAACAGGACCTGCCAGATGCCATGAAGCCGCACGAAATCCAAGAGAAACTAGGATTGACCCGCATCAGAGATAGGAATTGGTATGTT…
