# Supplementary material for: A salmonid EST genomic study: genes, duplications, phylogeny and microarrays
Source: BMC Genomics. 2008 Nov 17;9:545. doi: 10.1186/1471-2164-9-545 (PMC2628678; doi:10.1186/1471-2164-9-545)
Supplement: Additional file 1 — 78 phylogenetic data sets and trees. The data provided represent the EST sequences, alignments, and trees used in the phylogenetic analyses. This file requires the "Tar" UNIX command to open it. [file 1471-2164-9-545-S1.tar › koop_salmonid_EST_trees_20080222/54/54-alignment.phy]

9 439
ss.4056335cattaagatttgtaatttgatgttagccatgtcaacccctcgtatagtcc
oy.3297376cattaagatttgtaatttgatgttagccatgtcaacccctcatatagtcc
or.4187476cattatgatttgtaatttgaggttagccaggtcaagccctcatatagtcc
or.4185786cattaagatttgtagtttgatgttagccaagtcagtccctcgtatagtcc
tt.5045958cattaagatttgtaatttgatgttagccatgtcaacccctcatatagtcc
sf.4779994cattaggacttgtaatttgatgttagccatgtcaacccctcatatagtcc
sf.4779969cattaagatttgtaatttgatgttagccatgtcaacccctcatatagtcc
ss.4032112cattaggatttgtaatttgatgttagccatgtcaacccctcatatagtcc
cc.4241256cattaagatttgtaatttgatgttagccatgtcaacccctcatatagtcc
          gtctcccgtggtcgcacatgagggctgaacataccaattcctatctctga
          gtctcccgtggtcgcacaggagggctgaacataccaattcctatctctga
          atcgcctgtcgtagcacatgaaggctgaacgtaccaattcctatctctga
          atcaccggtggtcgcacaggagggctgaacataccaatttctatctctga
          gtctcccgtggtcgcacaggagggctgaacataccaattcctatctctga
          gtctcccgtggtcgcacaggagggctgaacataccaattcctatctctaa
          gtctcccgtggtcgcacaggagggctgaacataccaattcctatctctga
          gtctcccgtggtcgcacaggagggctgaacataccaattcctatctctga
          gtctcccgtggtcgcacaggaggactgaacataccaattcctatctctga
          tgcgggtcaatcctagtttctcttggatttcatgcggcttcatggcatct
          tgcgggtcaatcctagtttctcttggatttcatgcggcttcatggcatct
          tccgtgttagacccagcttctcctggatctcatgtggtttcattgcgtcg
          tgcgggtcaatcctaacttctcctggatttcatgcggcttcatggcgtcc
          tgcgggtcaatcctagtttctcttggatttcgtgtggcttcatggcatct
          tgcgggtcaatcctagtttctcttggatttcgtgtggtttcatggcatcg
          tgcgggtcaatcctagtttctcttggatttcatgcggcttcatggcatct
          tgcgggtcaatcctagtttctcttggatttcgtgtggtttcatggcatcg
          tgcgggtcaatcctagtttctcttggatttcgtgcggcttcatggcatct
          ggcaggtcctgcttattggcaaaaatcaagatgatggcgtccctcatttc
          ggcaggtcctgcttattggcaaaaatcaagatgatggcgtccctcatttc
          gggaggtcttgtttgttggcaaagattaagatgatggcatctctcatctc
          ggtaggtcttgcttattggcaaaaatcaagatgatggcgtctctcatctc
          ggcaggtcctgcttattggcaaaaatcaagatgatggcgtccctcatctc
          ggcaggtcttgcttattggcaaaaatcaagatgatggcgtccctcatctc
          ggcaggtcctgcttattggcaaaaatcaagatgatggcgtccctcatttc
          ggcaggtcttgcttattggcaaaaatcaagatgatggcatccctcatctc
          ggcaggtcctgtttattagcaaatatcaagatgatggcgtccctcatttc
          acggtcattaatgatgcgatggagttcctgccttgcctcatcgatgcgat
          acggtcattaatgatgcgatggagttcctgcctcgcctcatcgatgcgat
          ccggtcattgattattcggtggagctcctgtctcgcctcgtctatccggt
          acggtcattaatgatgcgatggagctcctgcctcgcctcatcgatgcgat
          acggtcattaatgatgcgatggagttcctgcctggcctcatcgatgcgat
          acggtcattaatgatgcgatggagttcctacctggcctcatcaatgcgat
          acggtcattaataatgcgatggagttcctgcctcgcctcatcgatgcgat
          acggtcattaatgatgcgatggagttcctgcctggcctcatcaatgcgat
          acggtcattaatgatgcgatggagttcctgcctcgcctcatcgatgcgat
          ctctgtctgcgcaatccacaacaaagattaacccttgagtgcccgtatag
          ctctgtctgcacaatccacaacaaagattaacccttgagtgcccgtatag
          ctctatcggcgcagtctaccacgaaaataaggccctgggttcctgtgtag
          ctctgtccgcgcaatccacaacgaagatcaacccctgtgtgccggtgtag
          ctctgtccgcgcaatccacaacaaagattaacccttgagtgcccgtgtag
          ctctgtctgcgcaatccacaacaaagattaacccttgtgtgcccgtgtag
          ctctatctgcacaatccacaacaaagactaacccttgagtgcccgtatag
          ctctgtctgcgcaatccacaacaaagattaacccttgagtgcccgtgtag
          ctctgtcagcgcaatccacaacaaagattaacccttgagtgcccgtgtag
          tagtgtcgccacaggggacggatcttatcttggcctccaacgtcccatac
          tagtgtcgccacaggggccggatcttatcttggcctccaacgtcccatac
          tagtgcctccacagagggcggatcttgtcctgtccccccacatcccatac
          tagtgtcgccataagggacgtatcttatcctggcctccaacgtcccacac
          tagtgtcgccacaggggccggatcttatcttggcctccaacgtcccatac
          tagtgtcgccacaggggacggatcttatcttggcctccaacgtcccatac
          tagtgtcgccacaggggacggatcttatcttggcctccaacgtcccatac
          tagtgtcgccacaggggacggatcttatcttggcctccaacgtcccatac
          tagtgtcgccacaggggacggatcttatcttggcctccaacgtcccatac
          attgaattttacgtttttgtaggtgacagtctcgacattgaaaccaacag
          attgaattttacgtttttgtaggtgacagtctcgacattgaaaccaacag
          gttgaactttacattcttgtatgtgactgtctcaacgttgaaaccaactg
          attgaacttgacgtttttgtaagtgacagtctctacgttgaatcccaccg
          attgaattttacgtttttgtaggtgacagtctcgacgttgaaaccaacag
          attgaattttacgtttttgtaagtcacagtctcaacgttgaaaccaactg
          attgaattttacgtttttgtaggtgactgtctcgacattgaaaccaacag
          attgaattttacgtttttgtaagtcacagtctcaacgttgaaaccaactg
          attgaattttacgtttttgtaggtgacagtctcgacgttgaaaccaacag
          tgggaattgtggtgactgactgtccaagtttcagtttgt
          tgggaattgtggtgactgactgtccaagtttcagtttgt
          tggggatggttgtaactgactgtcccagcttaagtttgt
          tgggtattgtggtgacagactgtccgagtttaagtttgt
          tgggaattgtggtgactgactgtccaagtttcagtttgt
          tgggaattgtggtgactgactgtccaagtttcagtttgt
          tgggaattgtggtgactgactgtccaagtttcagtttgt
          tgggaattgtggtgactgactgtccaagtttcagtttgt
          taggaattgtggtgactgactgtccaagtttcagtttgt
